# Supplementary material for: Transcriptome analysis of alcohol-treated microglia reveals downregulation of beta amyloid phagocytosis
Source: J Neuroinflammation. 2018 May 14;15:141. doi: 10.1186/s12974-018-1184-7 (PMC5952855; doi:10.1186/s12974-018-1184-7)
Supplement: Supplementary file 1 — Table S1. Differentially expressed mRNAs due to alcohol treatment “Alc-DEs”. Shading indicates mRNA levels were confirmed by qPCR. Table S2 Differentially expressed mRNAs due to TII treatment “TII-DEs”. Table S3 Differentially expressed mRNAs due to alcohol and TII treatment “AlcTII-DEs”. Table S4 Treatment-group overlap of differentially expressed mRNAs. Grey, involved in immune effector responses; Blue, mitochondrial ribosomal subunit; Orange, nuclear ribosomal subunit. Table S5 KEGG pathways identified in treatment groups. Table S6 FPKM (fragments per kilobase of transcript per million fragments mapped). (ZIP 3000 kb) [file 12974_2018_1184_MOESM1_ESM.zip]

Archive with 2 entries (2 files):
- Supp T6 Raw Data.xlsx
- Supp Tables 1 to 5.xlsx
