# Supplementary material for: Transcriptome analysis of alcohol-treated microglia reveals downregulation of beta amyloid phagocytosis
Source: J Neuroinflammation. 2018 May 14;15:141. doi: 10.1186/s12974-018-1184-7 (PMC5952855; doi:10.1186/s12974-018-1184-7)
Supplement: Supplementary file 1 — Table S1. Differentially expressed mRNAs due to alcohol treatment “Alc-DEs”. Shading indicates mRNA levels were confirmed by qPCR. Table S2 Differentially expressed mRNAs due to TII treatment “TII-DEs”. Table S3 Differentially expressed mRNAs due to alcohol and TII treatment “AlcTII-DEs”. Table S4 Treatment-group overlap of differentially expressed mRNAs. Grey, involved in immune effector responses; Blue, mitochondrial ribosomal subunit; Orange, nuclear ribosomal subunit. Table S5 KEGG pathways identified in treatment groups. Table S6 FPKM (fragments per kilobase of transcript per million fragments mapped). (ZIP 3000 kb) [file 12974_2018_1184_MOESM1_ESM.zip › Supp T6 Raw Data.xlsx]

## Sheet: Sheet1
Supplemental Table 6: FPKM (fragments per kilobase of transcript per million fragments mapped)
Symbol	Cont-1	Cont-2	Cont-3	TII -1	TII-2	TII-3	Alc-1	Alc-2	Alc-3	Alc&TII-1	Alc&TII-2	Alc&TII-3
A1cf	0	0	0	0	0	0.139755	0	0	0	0	0	0
A1i3	0.0713243	0.0850559	0.145226	0.132636	0.150075	0.168708	0	0.0835138	0	0.0405263	0.0377254	0.155191
A3galt2	13.0824	13.343	13.6692	9.38983	7.12318	7.73614	10.9744	10.3801	14.1659	5.1838	7.28382	6.24238
A4galt	0	0	0	0	0	0	0	0	0	0.112983	0	0.288436
AA926063	0.402073	0.479482	0	0.498469	1.69202	0.634034	0	0	0	0.913829	0.850671	0
Aaas	5.11019	5.16443	5.17314	5.15418	5.58885	5.32669	4.81055	4.76655	5.90385	2.95282	3.93986	2.88969
Aacs	2.79183	2.34286	2.73701	2.8843	3.91623	3.66872	3.39723	3.39003	2.40669	2.76136	3.17212	2.92481
Aadac	0.100028	0.119286	0	0.372028	0	0	0.156496	0	0	0	0.317446	0
Aadat	0.0913396	0.108925	0	0.113238	0	0.288069	0	0	0	0.103798	0.0966241	0.264988
Aaed1	0.21388	0.255057	0	0.265157	0.300019	0	0.16731	0.751297	1.06674	0.243052	0.452508	0.310247
Aagab	1.21854	1.08985	1.24056	0.188835	0.427326	0.480382	0.476607	1.42679	1.26615	0.692372	0.966779	1.76757
Aak1	0.391813	0.270511	0.279925	0.281223	0.289271	0.162593	0.225842	0.36219	0.308556	0.257779	0.370852	0.329045
Aamdc	5.08523	4.94125	3.83491	5.60391	3.69875	4.45498	6.92462	8.8212	6.57556	7.06303	8.7665	8.74248
Aamp	257.899	246.634	247.715	287.764	267.049	294.179	277.724	233.283	252.456	257.087	264.99	260.312
Aanat	0	0.149678	0	0	0	0	0	0	0	0	0.132775	0.182065
Aar2	2.50643	2.91425	2.55172	2.71892	2.98851	3.26075	2.892	2.12772	2.50019	2.56347	3.04916	3.72664
Aard	0.263739	0.157258	0.53701	0.817424	0.18498	0	0.618938	0.308813	0.438471	0.299712	0	0.382572
Aars	23.3159	23.356	20.5223	32.3745	32.0866	29.8781	23.1541	15.6907	20.8097	28.2253	27.1573	27.3418
Aars2	0.149087	0.237054	0.0674584	0.308051	0.0697107	0.0783659	0.038875	0.0581889	0.0826202	0.0564741	0.105142	0
Aarsd1	13.795	13.8971	13.5204	11.7308	11.1774	11.7799	13.1677	11.196	10.8462	10.6397	11.6956	11.4862
Aasdhppt	48.8647	44.2718	45.6559	47.5985	48.0704	44.7822	44.6784	55.1724	50.3784	46.6954	39.9437	40.964
Aass	0.158601	0.063045	0.0717629	0.196624	0	0	0.0413556	0.185706	0	0	0	0
Aatf	8.02699	7.48186	6.76306	7.77813	7.50656	9.60251	6.71224	7.56227	6.9026	7.75881	5.27053	5.62109
Aatk	13.9138	17.4444	15.4721	11.166	12.2856	13.2232	17.1523	12.8733	14.9221	10.3763	9.26494	10.3167
Abat	0.0959894	0.228939	0	0.238005	0	0.151367	0.150177	0	0.159584	0.327246	0	0
Abca1	9.1096	9.2949	8.96011	4.46912	3.5192	3.57205	6.64973	5.81806	7.97738	3.07242	2.98891	3.07386
Abca13	0.0109022	0.0390035	0.0295979	0.06758	0.0458792	0.0171919	0.0255851	0.0255309	0.0362503	0.0247785	0.023066	0.0158144
Abca15	0.0309813	0.0369459	0.0841096	0.0768178	0.0869178	0.0488547	0.0242354	0	0	0.176035	0	0
Abca17	2.16992	2.21801	2.10393	0.269015	0.347868	0.391059	2.37642	1.56075	1.8553	0.387497	0.295131	0.404693
Abca2	13.1771	12.9438	12.4176	4.71484	5.13289	5.77018	12.8487	10.3743	12.4745	4.88246	4.84947	4.56238
Abca4	0.0461256	0	0.0313061	0	0.0323513	0.0727361	0.0180411	0	0	0.0262085	0	0
Abca5	0.0639555	0	0.130222	0.118933	0.179427	0	0.0500298	0.0374428	0	0.145358	0.0676557	0.185543
Abca7	1.26833	0.756257	1.27403	1.10069	0.818408	0.960021	0.734201	1.00986	1.43386	0.951275	0.805027	1.10388
Abca8a	1.19934	0.662793	0.952982	1.01543	0.943767	1.38384	0.983958	1.30155	1.31307	0.631598	1.05211	0.636482
Abcb10	6.56567	5.71512	6.24519	4.33725	5.31086	5.97025	5.36099	6.00431	5.25858	4.57475	5.77949	4.72721
Abcb11	0.0337473	0.0402445	0.0458095	0.0836763	0.142017	0.106433	0.0527984	0.0395149	0.0561056	0.115051	0	0.0489528
Abcb1a	0.134271	0.0400304	0.0911316	0.416156	0.612133	0.529335	0.0262587	0.0786092	0.111614	0.267024	0.532649	0.730385
Abcb1b	0.21244	0.253339	0.346045	3.05511	3.57599	3.95298	0.132946	0.348244	0.423822	3.95922	3.55074	2.89668
Abcb4	3.97226	3.37638	5.27732	1.51929	3.02315	1.99912	4.39655	4.00789	3.93427	2.06494	2.10104	1.40986
Abcb6	1.45225	1.87039	2.12902	2.23252	1.38525	1.55724	1.81765	2.24458	2.12466	1.45229	2.08933	2.5279
Abcb7	3.90079	3.46769	3.56211	2.98952	1.98975	2.46048	2.88499	3.15569	2.82988	1.37015	2.70096	1.85182
Abcb8	0.077053	0.0918875	0.104594	0.0955262	0.108086	0.121506	0.0602754	0.0902216	0	0	0	0
Abcb9	1.30834	1.32019	1.77598	1.2477	0.988224	1.03157	2.47993	1.88546	2.42612	1.20087	1.38404	1.09491
Abcc1	0.795695	0.751201	0.540049	0.452128	0.97664	0.679651	0.752115	0.737581	0.826786	1.24331	0.946948	1.05803
Abcc10	1.2885	0.930024	0.552328	0.504445	0.380513	0.427757	0.689642	0.516135	0.507351	0.539458	0.143478	0.393484
Abcc12	0.0363657	0	0	0	0	0.0573455	0.0284474	0.0425807	0	0	0	0
Abcc2	0.163392	0	0.0887172	0.081026	0.183359	0.103062	0.0511261	0	0.0543285	0.111407	0.172846	0.237011
Abcc3	27.5011	3.43763	19.9247	2.05388	21.7519	2.56021	20.0356	3.3365	20.0512	2.10858	19.2079	2.16283
Abcc4	3.00107	2.32625	2.90253	3.06946	3.20993	2.66198	2.1422	2.1523	1.43443	2.94147	3.01596	3.31935
Abcc5	64.1594	60.6545	72.9792	56.9322	46.5306	56.5649	74.4527	76.0323	66.7499	64.6208	59.9723	79.6531
Abcc6	0.0285595	0	0	0	0	0.0450358	0	0	0	0.0649099	0.0604237	0.082855
Abcc8	0.0360937	0	0	0	0	0	0	0	0	0	0	0
Abcc9	0.130797	0.124783	0.177548	0.0324311	0.110085	0	0.0204635	0.0306302	0.0869811	0.0891825	0.0276729	0
Abcd1	0.723519	0.862814	0.392849	0.358792	0.135322	0.684555	0.754639	1.12956	0.721718	0.767391	0.408202	0.83961
Abcd2	0.387322	0.248711	0.363989	0.147748	0.376141	0.422843	0.512746	0.837261	0.544864	0.270863	0.504285	0.259309
Abcd3	15.1122	16.0331	15.4207	17.1202	16.2279	16.5171	15.4905	16.9017	17.6737	14.4494	15.9314	17.2347
Abcd4	5.33026	7.1092	6.66422	7.21682	5.80452	6.7464	5.21206	4.59879	2.79842	6.05729	5.49027	4.78157
Abce1	11.3283	14.2503	12.4576	12.0295	11.7337	10.251	11.9652	10.6899	9.85385	10.1032	10.1129	9.63764
Abcf1	55.8226	49.226	53.6378	61.9141	60.6789	63.744	55.003	56.5977	54.7592	58.6971	59.8442	57.7835
Abcf2	15.834	17.3535	18.5349	21.6171	19.6034	22.2395	18.2034	16.8888	18.0114	21.4905	20.6156	20.6436
Abcf3	6.23125	7.35269	7.21195	6.09882	6.25662	5.68881	5.18231	5.68334	5.34336	6.48486	6.24483	6.85049
Abcg1	162.552	171.801	161.655	227.567	209.749	233.436	183.762	154.966	177.189	225.785	207.958	235.386
Abcg2	0.835806	0.996718	1.0314	0.376795	0.53292	0.119817	0.832131	1.42349	0.505288	0.518076	0.803784	0.551087
Abcg3	0.720201	0.763429	0.325873	0.992074	1.45927	1.13569	0.563384	0.468492	0.665193	1.72781	1.86235	0.580389
Abcg3l1	0.983292	0.488583	0.778602	1.62538	1.95402	1.16292	1.28198	0.959449	1.22606	1.02429	1.73364	2.25836
Abcg3l2	0	0	0.0870184	0	0	0	0	0	0	0	0	0
Abcg3l3	5.03867	4.82669	4.37287	7.37312	5.67756	8.07579	4.78155	5.4162	5.49304	10.1377	8.21373	8.98639
Abcg3l4	0	0	0.0833384	0.0761135	0	0.193627	0	0	0	0.139537	0.129893	0
Abcg4	0.436873	0.260491	0	0.270806	0.122565	0.068891	0.307573	0.0511536	0.217893	0.0496461	0.508364	0.0633714
Abcg5	0	0.0796209	0	0	0	0	0	0	0	0.0758735	0	0
Abcg8	0	0	0	0	0	0	0	0	0	0.0387087	0	0
Abhd1	2.17921	3.89813	2.62943	2.10129	2.37757	3.05459	3.22	4.25273	2.21404	2.20128	3.32986	2.63424
Abhd10	3.76499	5.45194	4.01554	3.33402	3.58376	3.60464	3.99705	3.9361	4.02387	1.83365	4.12506	3.31583
Abhd11	3.59434	2.74326	5.46454	6.59499	3.83189	7.02827	3.71146	3.19856	3.34637	6.20859	2.88975	5.00528
Abhd12	43.9772	38.7013	42.3276	12.921	11.1729	12.1593	40.3009	36.0153	43.5296	12.3254	11.6528	12.4142
Abhd13	17.4266	17.1513	17.7098	17.5224	16.3403	16.9975	19.2696	15.6401	20.4508	15.9205	16.6275	16.8973
Abhd14a	3.49281	5.13716	3.79299	3.89718	4.73622	5.32426	4.82704	5.18034	4.25837	2.64615	4.06438	4.39102
Abhd14b	8.04044	7.22244	10.3473	8.28518	7.17736	6.75119	9.47541	11.4931	10.9369	10.0864	8.83702	9.99703
Abhd15	1.11271	0.947813	1.00695	0.394138	0.520286	0.16711	0.91188	0.930628	0.704727	0.180641	0.728676	0.307441
Abhd16a	23.8853	22.8464	23.4163	39.2767	35.4828	42.2424	26.2751	18.3536	19.0276	35.7197	34.4793	33.2037
Abhd16b	0.0864765	0	0	0	0	0	0.067647	0	0	0	0	0
Abhd17a	49.7143	51.6883	46.6362	42.17	35.5864	54.1769	54.9081	45.4229	52.5789	38.1375	42.241	40.595
Abhd17b	5.14573	5.15458	6.84525	7.91045	9.8167	9.08808	5.71592	5.30213	5.64621	8.18663	7.07647	9.25564
Abhd17c	44.6301	44.9514	50.9626	38.2263	36.59	38.8742	52.7813	61.8793	57.9048	45.1489	49.206	44.2893
Abhd2	3.34288	2.72247	3.32028	3.43676	2.85928	3.98572	4.97488	4.20059	4.33764	4.54008	4.05379	5.5587
Abhd3	0.0862038	0.4112	0.585077	0.320613	0.362767	0.271872	0.404603	0.605618	0.573262	0.685732	0.273574	0.625222
Abhd4	30.2442	32.1413	35.2825	34.7744	35.5947	35.0394	36.5344	34.4494	36.9416	39.4352	37.4352	39.3946
Abhd5	0.744986	0.710731	0.809011	0.554156	1.88105	0.234955	1.39865	1.04677	1.48626	0.846599	1.89141	0.864521
Abhd6	6.9568	4.99553	7.51406	8.99562	10.808	7.9033	9.18707	9.02162	10.4465	13.1761	11.6324	13.021
Abhd8	2.98718	3.46333	3.71697	2.46889	2.32792	2.87865	3.3753	2.3318	4.13853	2.82885	2.80889	1.92582
Abi1	211.167	194.06	183.559	150.12	150.489	163.471	191.461	173.156	204.137	138.602	141.078	142.744
Abi2	10.5287	9.15638	9.79843	5.81398	7.35233	6.74265	8.88358	8.66736	9.5547	6.53101	5.88508	6.4025
Abi3	19.0979	21.0228	20.8721	15.2987	21.2942	13.8995	18.6169	25.114	19.7016	20.9237	21.6533	19.7471
Abl1	0.213497	0.286425	0.507162	0.132341	0.112306	0.168333	0.146134	0.0937441	0.266207	0.121309	0.169387	0.348403
Abl2	0.524947	0.939017	0.356288	0.867734	0.859096	0.96576	0.376424	0.56344	0.290911	0.795397	0.462765	0.444191
Ablim2	1.66263	2.71706	2.00613	1.4505	1.20931	0.873938	2.60121	1.51416	1.74039	1.32958	1.17255	0.803917
Ablim3	0.233517	0	0	0.0723755	0	0	0	0.0683565	0	0.066342	0.0617569	0.0846831
Abo	0.32229	0.640565	0	0.399558	0	0	1.00846	0.377371	0.893023	1.22083	0.227291	0.623339
Abo2	0	0	0	0	0	0	0	0	0	0	0.173711	0
Abr	47.1881	49.9764	56.6167	61.0949	68.8947	55.4027	53.6945	69.406	41.2406	69.0211	73.0682	68.5458
Abracl	177.15	190.998	214.774	197.358	217.52	201.668	187.934	231.294	200.512	204.346	204.086	205.574
Abt1	82.2138	78.7674	75.3208	89.7754	86.4047	87.0982	86.5133	63.0338	77.2274	74.7709	84.1432	75.8738
Abtb1	4.98699	6.67746	7.36329	4.5556	4.41821	4.69084	6.50187	6.65883	5.67277	5.86605	7.12658	4.56882
Abtb2	0.329042	0.43599	0.942929	1.99432	2.00011	1.72957	0.857988	1.0274	1.0333	1.49569	2.16583	1.64403
Ac1576	9.49372	6.99268	7.5806	10.9044	12.1422	12.7692	7.20812	9.15453	9.2844	8.25013	11.2245	12.9612
Acaa1a	24.7964	25.5673	28.2209	19.5992	20.3534	17.758	29.3923	25.4841	32.4035	23.1335	25.0855	26.0734
Acaa2	8.79	9.75096	8.87946	7.09596	9.46267	5.31877	7.99542	9.81352	8.49624	7.20132	8.86606	8.15438
Acaca	1.16139	1.15415	0.853936	0.809901	0.610925	1.22094	0.60567	0.963242	0.925188	0.632402	0.94703	0.666848
Acacb	0	0.109935	0	0	0.0646572	0.0363425	0	0.0269853	0.0766309	0	0	0
Acad10	2.04021	1.97681	1.55781	1.34371	2.50417	0.904847	1.49623	3.21007	2.11993	2.24604	2.9676	2.68202
Acad11	2.39204	2.39615	1.94821	1.83862	1.74482	1.35793	2.05831	4.03321	2.78376	2.33774	2.78347	2.77585
Acad9	6.90007	6.13104	7.1625	7.88341	6.83228	7.04052	7.35562	5.38621	7.31027	8.37934	7.65709	7.06519
Acadl	82.5933	91.2843	101.739	125.731	133.62	133.301	105.838	108.597	111.33	139.881	144.453	139.499
Acadm	27.1297	27.4142	34.4173	38.9776	36.5149	37.1836	30.1478	32.36	30.3501	33.9035	34.7789	34.327
Acads	27.9388	27.0143	25.2405	28.6691	34.1598	30.5124	35.4411	33.2662	37.1904	36.8981	37.4432	39.1579
Acadsb	4.90119	3.43811	2.15244	2.14455	2.42652	2.50048	2.36806	2.86941	1.43794	2.29341	2.28739	2.71834
Acadvl	9.53388	13.6245	8.7703	13.8709	12.6	13.7916	12.3272	10.9787	10.3485	12.7146	13.6696	16.1154
Acan	0	0	0	0	0.033268	0	0.0185523	0.0277695	0.0394288	0.0808535	0.0501769	0
Acap1	0	0	0	0	0	0	0.0524638	0	0	0	0.0709472	0.0972852
Acap2	13.8396	13.4233	13.1504	10.409	11.7775	12.5124	14.3988	13.7201	13.6518	12.8964	14.7379	13.049
Acap3	2.45177	2.3036	1.91618	1.05925	0.990078	1.75738	2.58629	2.08784	2.03806	1.35088	2.00416	1.56269
Acat1	31.4805	33.2199	34.1245	36.7816	32.5105	35.1184	31.5944	29.347	30.2475	33.9727	36.656	31.5381
Acat2	0.082518	0.0984047	0.224024	0.204603	0.463008	0.130124	0.193652	0.483103	0.274376	0.187546	0.0872922	0.119698
Acbd3	31.0773	31.0367	31.0838	37.0966	38.195	41.1166	29.1275	29.0094	30.1522	34.7695	35.0127	37.9619
Acbd4	9.68775	7.37183	7.63976	9.03636	9.44791	10.33	8.66095	9.93899	8.12972	9.64609	10.6387	11.9114
Acbd5	9.41685	9.31565	9.00598	8.35789	8.25592	7.25603	7.78497	10.2744	12.6313	8.8772	8.37686	10.2448
Acbd6	14.8625	13.3262	14.8656	14.9622	20.5348	17.093	12.5005	14.2622	13.9337	16.6357	19.7416	21.0727
Acbd7	0	0	0.420945	0	0	0	0	0	0	0	0.328047	0
Accs	1.12716	1.13738	2.00083	1.50489	0.729751	1.09381	2.57738	1.42132	0.864892	0.886781	1.74271	0.628857
Accsl	0	0.0909055	0	0.0945052	0	0	0.0596312	0	0	0.259881	0.322559	0.110576
Acd	17.7736	17.3287	17.9318	17.4194	19.2043	17.0437	21.513	19.405	19.1669	17.1955	21.8509	16.0266
Ace	0	0	0	0	0	0.0760393	0.0754418	0	0	0	0	0
Ace2	0	0	0	0	0	0.113558	0.0563329	0.252961	0.119723	0	0.152359	0.417839
Ace3	0.064585	0.154038	0	0	0.0905964	0	0	0	0	0	0	0
Acer1	0	0.0809386	0	0	0.190414	0.214055	0.0530933	0	0	0	0	0.295357
Acer2	0.254779	0.265851	0.172922	0.0394827	0.0893477	0.100441	0.149477	0.111871	0.211787	0.325721	0.10107	0.0923935
Ache	0	0.825873	0.117509	0.321966	0	0.273019	0.406311	0.101362	0.14392	0.0983753	0.0915762	0
Acin1	36.7517	34.9428	31.8391	31.3769	28.9019	30.2418	31.5379	26.1702	30.3428	28.1536	27.1505	26.9915
Ackr3	0.0847344	0	0.115021	0	0.475444	0	0.198853	0.0992157	0	0	0.0896368	0
Acly	25.1527	23.3498	23.7809	19.4006	20.5058	18.8387	23.6171	22.2114	21.7016	18.7809	18.6538	18.7134
Acmsd	0	0	0.245242	0	0	0	0	0	0.300363	0	0	0
Acnat2	0	0	0	0	0	0.262093	0	0	0	0.0944383	0.0879113	0.120547
Aco1	22.1017	24.4536	25.2091	25.9615	25.7794	28.065	27.1634	23.4439	24.8447	25.8857	26.6035	29.2539
Aco2	42.2757	48.2438	51.826	79.4944	77.6035	77.829	49.9619	45.948	49.0139	88.0386	85.8056	92.1323
Acot1	0.313863	0.124763	0	0.389111	0.587028	0.659913	0.0818408	0.490004	0.521803	0.356673	0.110674	0.30352
Acot12	0	0	0.131685	0.120269	0.136082	0.152978	0	0	0	0.110243	0	0
Acot13	5.32041	7.40216	6.62022	6.59595	5.90836	5.59321	6.06949	8.30624	9.21383	11.3364	14.0706	9.32544
Acot2	0.971918	1.4074	1.88472	2.23773	2.62933	1.09473	1.41197	1.62574	1.03875	2.68232	3.45164	3.32318
Acot3	0.931117	1.00944	1.26392	0.419763	1.06865	0.800885	1.39053	1.38759	1.26654	2.02004	1.16408	1.96458
Acot4	0.268378	0.320047	0.0910757	0	0.564699	0	0	0.471366	0.223091	0.304983	0.354881	0.291975
Acot5	0.0881967	0	0.119721	0	0	0.139078	0.0689927	0	0	0.100226	0	0
Acot6	0.208312	0	0	0	0	0	0.0814771	0	0	0.118363	0	0
Acot7	6.06105	7.93889	7.41818	20.8179	21.0462	22.8759	9.71581	10.1218	10.7374	25.6315	22.7038	24.2139
Acot8	18.4872	18.1949	16.478	23.8859	24.9955	20.0205	19.9503	18.3866	14.8122	21.8947	23.5624	21.6474
Acot9	29.4834	27.9817	31.7125	29.0897	26.4747	30.8879	31.4432	28.5495	25.95	25.0416	27.4119	30.0409
Acox1	0.296781	1.06176	0.604288	0.459917	0.728541	0.233999	0.63844	0.521253	1.35686	0.843153	0.313952	0.753377
Acox2	0	0	0.0895017	0.0817424	0.0924899	0.103973	0.206313	0.0772033	0	0	0.139499	0.0956429
Acox3	0.510251	1.3691	1.73157	0.474437	0.894693	0.804621	0.54883	0.373409	0.95434	0.797291	0.877131	1.11023
Acoxl	0.0533656	0.0636397	0.14488	0.529278	0.374292	0.504917	0.0834915	0.0624859	0	0.5458	0.564531	0.541873
Acp1	5.51415	4.42599	6.47745	6.70468	8.4787	6.85593	5.88958	6.82902	6.69923	9.27888	7.17929	8.30628
Acp2	64.536	58.6597	59.3156	100.336	101.291	99.3476	80.6226	93.1563	80.8385	121.252	123.979	119.976
Acp5	9.77475	8.86917	7.06692	6.98114	7.45191	8.04204	12.6332	11.0721	14.3077	13.2813	12.813	10.7883
Acp6	13.2295	15.9268	13.1693	19.0567	22.6227	23.4446	16.0654	13.5726	15.5007	26.2021	24.1246	27.5975
Acpp	0.0959894	0.343409	0.521194	1.30903	2.82763	0.9082	0.52562	0.786759	0.478752	1.85439	1.62469	1.39239
Acpt	0.424257	1.51781	0.959828	2.10388	2.3805	2.45305	0.774384	0.165588	1.88089	1.44637	2.09441	0.615412
Acr	0	0.130506	0	0.135674	0	0	0	0	0	0	0	0
Acrbp	2.48356	2.18231	1.24204	1.13436	1.28351	1.23674	1.32928	1.07137	0.869257	1.18834	0.691382	1.13765
Acrv1	0	0	0	0	0.279605	0	0	0	0	0	0	0
Acsbg1	37.7336	36.0426	40.0239	26.4044	24.1772	26.2083	38.7628	41.5877	38.1719	29.3797	25.2654	31.8768
Acsbg2	0	0	0	0	0	0	0	0	0.104977	0	0	0
Acsf2	10.1593	10.7762	13.2824	9.61193	10.2007	11.4672	10.0386	12.0208	11.2896	10.9981	10.4077	10.083
Acsl1	6.57805	5.80277	5.25968	35.3016	37.5414	36.5897	5.8154	6.27787	5.24335	36.1988	36.08	38.3637
Acsl3	48.5885	44.7354	50.0323	23.7702	23.8885	27.7935	48.6755	53.1275	45.9333	27.3373	28.9753	25.9121
Acsl4	57.1418	55.5882	56.7039	78.5215	73.8875	76.6022	54.7625	56.6019	54.6472	66.8208	66.7505	67.4693
Acsl5	67.1953	70.8956	73.7847	93.3398	85.2531	90.1164	66.5376	63.3191	71.4595	79.5323	79.4978	79.2524
Acsl6	0.193602	0.0769585	0	0.240018	0.18105	0.305294	0.0504825	0.0755632	0	0.0733364	0.341339	0.561667
Acsm1	0.160436	0	0	0	0	0	0	0	0	0.0911595	0	0
Acsm2a	0.0680124	0	0	0	0	0	0	0	0	0	0.0719473	0.0986565
Acsm3	0.579212	1.07446	0.524159	0.319145	0.722212	0.811882	0.352407	0.376779	0.534973	0.58508	0.476563	0.46677
Acsm4	0	0	0	0	0	0	0	0	0.13356	0.0912934	0	0
Acsm5	0	0	0	0	0	0	0.159214	0.0794383	0.112791	0	0.0717688	0
Acss1	5.26816	6.33703	6.77803	3.74833	3.91986	3.90087	8.06296	9.54776	9.52001	8.48552	6.83293	7.24311
Acss2	2.64869	4.32594	3.9862	2.28431	2.1808	1.81598	4.18896	2.62941	2.87184	1.63585	1.64461	1.754
Acss3	0.269923	0.241417	0.366401	0	0.473293	0.425645	0	0.158027	0	0.076685	0.57108	0.293656
Acta1	0.687823	1.09366	0.155612	0.284242	0.160807	0.180773	0.627732	0.536916	0.952932	0.260547	0.242539	0.498867
Acta2	0	0.427448	0.162185	0.444374	0.1676	0	0	0	0	0.135777	0.379178	0.519941
Actb	2013.41	1784.61	1554.16	1599.68	1579.71	1707.57	1710.07	1235.4	1787.7	1298.13	1263.45	1304.05
Actbl2	0.0597182	0	0	0	0	0	0	0	0	0	0	0
Actc1	0	0.132003	0	0.13723	0	0.174552	0.08659	0	0	0	0	0.160566
Actg1	43.2559	42.4997	47.515	53.6263	49.2286	48.4768	46.0386	38.119	44.4749	39.675	38.8515	45.6451
Actg2	0.135128	0	0	0	0	0	0	0.316444	0	0	0	0
Actl11	0	0	0	0.0551302	0	0.0701235	0	0	0	0	0	0.0645051
Actl6a	0.956536	1.82511	1.16858	0.948689	0.402533	0.603349	0.748259	0.448004	0.477077	0.543502	0.505939	0.416256
Actl6b	0.847782	0.884625	0.575401	0.394138	0.148653	0	0.580287	0.372251	0.880908	0.602136	0	0.614882
Actl7b	0.118189	0	0.160432	0	0.331578	0.186373	0.277363	0.138387	0	0.134309	0.250053	0.342881
Actn1	0.112322	0.0669732	0.0762342	0.278501	0.236339	0.177121	0	0.0657589	0	0.127642	0.11882	0.244395
Actn2	0	0.0669502	0	0	0	0	0	0	0	0	0	0
Actn3	0.115241	0.0687139	0.0782157	0	0.161654	0	0.0450743	0	0.0957953	0.0654799	0.182863	0
Actn4	13.993	11.97	15.0108	12.2331	9.90383	12.8773	12.9757	11.8028	13.3642	12.1316	11.5631	11.352
Actr10	123.699	107.12	123.973	144.613	141.896	135.268	123.443	121.557	113.974	144.118	152.258	145.224
Actr1a	32.2616	29.3869	31.0266	33.1333	28.7226	32.1011	33.525	26.2753	33.7448	31.7917	28.524	35.1413
Actr1b	7.3082	7.60263	8.51321	9.12458	7.56144	7.60119	9.20382	9.77098	7.49682	9.18853	7.51171	8.19513
Actr2	838.865	764.826	701.597	617.67	590.225	622.925	663.251	597.472	644.518	518.061	499.019	510.123
Actr3	151.555	147.546	154.535	207.982	205.939	202.835	143.54	144.316	132.224	168.902	188.674	172.134
Actr3b	0	0.179147	0	0	0	0	0	0.175899	0	0	0	0.217912
Actr5	5.96416	6.6632	6.05063	6.22657	6.34071	6.13797	6.92462	6.90994	6.88868	8.13318	6.30923	6.19259
Actr6	18.2811	18.9169	15.0992	17.7474	16.2817	18.9133	14.0735	13.3642	12.0606	16.8175	15.4505	17.8189
Actr8	27.142	31.3234	32.0893	35.7214	36.5102	34.0145	28.0189	34.763	26.0687	31.025	33.3433	31.0583
Actrt3	0.294517	0	0.199892	0	0	0	0.115194	0	0	0	0.155778	0.213608
Acvr1	0.278044	0.110525	0.62904	0	0.390025	0.14615	0.0725008	0.217041	0	0.315968	0.196087	0.537762
Acvr1b	0	0.0863321	0.19654	0.0897508	0.101551	0.11416	0.0566313	0.0847669	0	0	0.0765829	0
Acvr1c	0	0	0.12089	0.11041	0.249853	0	0.209001	0.104279	0	0	0	0
Acvr2a	1.23726	0.781126	0.88914	1.62411	1.2251	1.26244	1.59412	2.04524	1.20998	1.57143	1.6168	1.47801
Acvr2b	1.00867	1.20286	0.248944	0.341043	0.385883	0.433794	1.64981	1.28842	1.06714	0.625225	1.06702	1.46314
Acvrl1	6.2914	6.43883	6.75561	7.27587	8.2325	6.88545	5.61933	8.19123	8.03981	8.0032	10.0824	8.03641
Acy1	6.37678	6.85893	7.29821	8.68065	8.94502	8.87261	7.33573	8.34501	6.65193	7.38864	6.74572	5.80389
Acy3	7.94991	6.01934	4.6249	1.72087	0.885057	0.994945	3.84979	5.02367	4.19583	1.29061	1.06792	2.56264
Acyp1	10.9519	11.1153	14.8664	14.4443	16.6703	13.2282	14.7648	16.3706	12.7842	18.801	18.7341	16.2245
Acyp2	4.04338	6.1995	3.7244	5.72888	5.06415	3.64346	4.51854	3.71989	2.88094	5.0872	4.43008	3.77048
Ada	15.1828	16.267	16.4233	24.558	24.6255	21.8845	20.2279	23.1942	20.5089	22.1063	21.4568	22.1958
Adad1	0.25902	0	0.2344	0.10704	0.121113	0.680752	0.13508	0.202191	0	0.294349	0	0
Adal	1.41856	0.966664	1.37542	0.502471	0.568536	0.798906	0.317051	0.237284	0.168455	0.921167	0.750314	0.881876
Adam10	20.9791	18.3742	18.1973	13.2202	14.6531	13.1779	19.7478	22.4749	21.3465	18.0535	18.7856	16.0365
Adam11	0	0	0	0	0	0.10335	0	0	0	0	0	0.0950697
Adam15	133.372	140.338	147.172	78.3225	76.1258	85.5775	170.963	153.127	186.919	86.8759	93.9758	89.6733
Adam17	110.503	103.447	118.352	150.202	162.789	156.061	130.873	153.392	135.529	154.765	166.351	154.577
Adam19	2.35773	2.81165	2.41812	2.63069	2.86633	2.51993	1.80337	1.93247	2.17765	2.14346	2.30015	2.16603
Adam1a	0.515147	1.22865	1.24316	0.993459	1.04379	0.812342	0.761183	0.670208	0.475801	0.585412	0.787153	1.1624
Adam2	0	0.163024	0	0.0847397	0	0.107786	0.0534693	0.080034	0	0	0	0.0991498
Adam23	0.575599	0.205925	0	0.214079	0.40371	0.181534	0.0900536	0.269588	0.382778	0.130822	0.365341	0.250484
Adam26a	0	0	0	0	0	0	0	0	0	0.121764	0.113349	0.155427
Adam28	0	0.0845779	0	0	0	0.11184	0	0.0830444	0	0	0	0
Adam30	0.0476877	0.0568688	0	0	0	0	0	0	0	0	0	0
Adam32	0	0.0895735	0.20392	0.372482	0	0.118446	0.0587575	0	0	0.170715	0	0
Adam34	0	0	0	0	0	0.121051	0	0	0	0	0	0
Adam3a	0	0.250806	0.190325	0	0	0.221099	0.0548404	0.0820862	0	0	0	0
Adam4	0.134134	0.319916	0.273115	0	0.47039	0.317276	0.157391	0	0.1115	0.457288	0.283789	0
Adam4l1	0	0.079427	0	0	0	0	0	0	0	0.151377	0.140915	0.0966137
Adam5	0.196776	0	0.178073	0.0813176	0	0	0.15393	0.076802	0.109048	0	0.277548	0.0951457
Adam6	0	0	0	0	0	0.104015	0	0	0	0	0	0.191363
Adam7	0	0.0549364	0.125066	0	0	0	0	0	0	0	0	0.133648
Adam9	2.4038	2.54808	1.16017	1.45694	1.27384	0.84235	1.42074	1.50113	1.59854	0.667741	1.07366	0.929832
Adamdec1	0.0688979	0	0	0	0	0	0	0	0.114544	0	0	0.099941
Adamts1	0.376079	0.448484	0.45945	0.186497	0.211018	0.237218	0.235353	0.264211	0.125048	0.213688	0.437622	0.38187
Adamts10	1.17727	0.871397	0.440842	0.553607	0.797231	0.512122	0.698634	0.380266	0.607415	0.553589	0.429441	0.353318
Adamts12	0.0383868	0.0686657	0.0260536	0	0	0.0907988	0.0300284	0	0.0638187	0	0	0
Adamts14	0	0	0	0	0	0	0	0.054693	0	0	0	0
Adamts15	0.162529	0.0969098	0	0	0.0759957	0.0854312	0.02119	0.0317176	0.0900691	0.0615658	0.0573107	0.0392932
Adamts18	0.174889	0.10428	0	0.0542045	0	0	0	0	0	0	0.0925037	0
Adamts19	0.0378684	0.045159	0	0.0938944	0	0	0.0888687	0.0443402	0.0629569	0	0	0.219723
Adamts2	0	0	0	0	0	0	0	0	0	0.0494093	0	0
Adamts3	0.0784721	0	0.05326	0.0972854	0	0.0618717	0.0920783	0	0	0	0.0415061	0.113829
Adamts4	8.37471	7.98964	8.22512	6.22951	7.04857	6.05931	7.63022	7.38332	7.61676	5.76618	5.62822	5.21653
Adamts5	0.0592223	0	0	0.146841	0.083074	0	0.0926545	0	0	0	0	0.171812
Adamts7	0.0584105	0.104484	0.237864	0.579313	0.491611	0.184216	0.182769	0.273572	0.0485543	0.663775	0.24716	0.550734
Adamts9	0	0.0493638	0.0842847	0.0769777	0.145165	0.0652752	0.0647623	0.0242344	0.0688189	0.0470404	0.0218946	0.0600453
Adamtsl3	0.0679936	0.054056	0.0307654	0.0561965	0.0635852	0	0.124107	0.106152	0.0753604	0.0257559	0.0479516	0.0328764
Adamtsl4	0.435871	0.28352	0.484087	0.343871	0.444667	0.687329	0.340964	0.463965	0.39526	0.405263	0.335337	0.459825
Adamtsl5	1.88739	1.12538	1.708	1.75492	2.86816	1.48813	2.21465	1.10498	1.56891	1.07241	1.83021	0.912596
Adap1	18.8558	19.9043	20.7607	16.0172	15.87	18.7214	20.6502	14.8007	21.8276	14.3645	16.9178	19.0449
Adap2	27.5413	28.783	28.8206	29.9227	35.5428	28.9008	28.8304	34.0071	31.1358	30.5011	37.0805	37.4808
Adar	2.05457	2.7768	2.72695	2.66035	3.01013	3.02388	3.28584	2.72646	3.9471	2.698	3.3326	2.98029
Adarb1	1.68357	1.33846	1.14266	1.42309	0.679861	0.844721	0.997718	1.4934	1.22985	0.898625	1.13335	0.703037
Adarb2	0.0605335	0	0	0	0	0	0.0473529	0.141758	0	0.0687901	0.0640358	0.175616
Adat1	0.215354	0.192611	0.292327	0.200238	0.0755218	0	0.336925	0.315198	0.537045	0.550637	0.284767	0.312385
Adat2	10.8302	11.9656	9.29636	10.4649	10.0536	6.52993	9.21957	12.1217	11.9154	10.4975	9.6035	10.1653
Adat3	4.07418	3.28667	3.74116	4.9024	3.02562	2.45648	3.18707	1.824	2.58983	3.94902	3.42257	1.91202
Adck1	2.85297	2.07914	2.04392	3.14396	2.11217	2.12447	3.09967	2.13424	2.50331	2.25146	2.6827	3.10382
Adck2	1.31237	1.79978	2.13773	1.70835	1.74887	2.17296	2.66919	2.76598	2.18183	1.49137	1.94361	1.99886
Adck3	5.16993	5.69101	3.77881	1.72561	2.32439	2.71751	5.2886	5.43261	5.28929	2.63626	3.15522	3.26894
Adck4	8.19835	7.52056	8.13248	6.25469	5.52895	7.70712	7.39989	6.27658	7.20813	6.00203	4.33634	7.43266
Adck5	3.31238	4.83887	4.94595	4.61983	4.64644	3.9175	3.9515	6.20557	4.13018	3.85829	4.55523	3.48351
Adcy1	0.0512804	0.061153	0	0.0635746	0.0719334	0	0	0	0.0852545	0.11655	0	0
Adcy10	0.0640054	0.19082	0.0868826	0.158701	0.179567	0.252327	0.0751033	0.0749441	0.10641	0.0363678	0.135417	0.185688
Adcy2	0.0436524	0.0520566	0.177765	0	0.0612334	0.137672	0.102443	0.153338	0.145146	0.0496065	0.046178	0.189962
Adcy3	0.965186	0.937858	1.06754	0.531816	0.802318	0.563708	0.894845	0.585998	0.891466	0.568729	0.718501	0.881524
Adcy4	6.14386	7.61515	8.66818	14.0341	13.3007	13.9603	6.92531	8.66662	8.20359	16.3277	16.888	15.1575
Adcy5	0.169855	0.202556	0.138339	0.0842308	0.0476527	0.214277	0.345464	0.318214	0.451819	0.154418	0.323428	0.0985544
Adcy6	4.74695	4.64058	5.1699	5.57708	5.26508	6.31047	7.40511	5.97832	6.83658	7.96618	6.18941	9.36785
Adcy7	1.90244	1.51247	1.77542	1.37582	1.05634	0.937494	2.41833	2.22757	2.10856	1.26112	1.46745	2.1847
Adcy8	0.143178	0.341486	0.680236	0.266256	0.401684	0.169334	0.0840016	0.251471	0.178527	0.650827	0.49225	0.363455
Adcyap1	0	0	0	0	0	0	0	0	0	0	0.138166	0
Adcyap1r1	0.204769	0.30524	0.416939	0.380793	0.323145	0.242177	0.340388	0.47953	0.468095	0.319961	0.216617	0.222774
Add1	26.1208	28.3085	22.9325	17.1314	16.1633	19.8096	25.855	20.9479	24.6299	18.903	17.734	14.9549
Add2	0.288595	0.147496	0.279819	0.153336	0.751821	0.325064	0.290258	0.675834	0.479795	0.609066	0.523358	0.478431
Add3	5.51812	5.4054	5.40382	2.54097	3.81498	3.29417	5.64242	6.46118	6.29073	3.18018	3.46073	3.83068
Adgrb2	0.0659879	0.0786921	0	0.0818082	0.0925643	0.156086	0.180669	0.115898	0.164559	0.262459	0.174514	0.0478599
Adgrb3	0.693321	0.718958	0.654701	0.560571	0.50742	0.570421	0.63668	0.45885	0.701619	0.51384	0.41455	0.480991
Adgre1	1445.04	1493.8	1539.31	1863.44	1760.65	1793.69	1833.53	1866.52	1859.49	2204.07	2100.15	2155.07
Adgre5	41.8328	38.7862	41.5481	101.484	106.609	97.7411	45.1455	39.6858	42.7846	98.9351	103.624	97.2965
Adgrf3	0	0	0	0.0649139	0	0	0	0	0	0	0	0
Adgrf5	0.0333156	0.0397296	0.0452234	0.0826057	0	0.0525357	0.0260614	0	0.0553877	0.0378597	0	0.0483265
Adgrg1	3.32245	3.90707	4.25942	5.14874	4.66056	4.29324	3.32097	4.70073	4.29616	2.77927	4.14927	2.87827
Adgrg2	0.0358101	0.0854087	0.0486095	0	0.251162	0	0.112051	0.0419301	0.178605	0	0	0.0519449
Adgrg5	2.2586	1.20496	2.33976	6.41074	8.83775	6.56087	2.97569	3.20136	2.37156	6.07895	7.10495	6.12142
Adgrl1	13.6296	12.2359	11.1839	16.5935	15.6818	17.3874	16.9393	11.6554	15.2252	19.5262	21.6435	20.1706
Adgrl2	0.442769	0.363009	0.338077	0.514613	0.737548	0.261828	0.129885	0.388829	0.230035	0.471713	0.380563	0.602124
Adgrl3	0.732893	0.582661	0.746136	0.416442	0.899556	0.963089	0.310544	0.679366	0.507687	0.763452	0.613775	0.620148
Adgrl4	0	0.046545	0	0.0967762	0.0547502	0.0615479	0	0	0	0	0	0
Adh1	0	0	0	0	0	0	0	0	0.157012	0	0	0
Adh4	0	0	0	0	0	0	0	0	0	0.140695	0	0.179592
Adh5	34.5234	36.0593	30.5418	38.963	32.2295	30.4115	31.7557	32.3389	38.3958	37.2031	37.0246	36.2638
Adh6	0.177827	0.636191	0.120694	0	0.498894	0.140209	0	0.312328	0.147821	0.303124	0.188116	0
Adh6a	0.136138	0	0	0.168776	0.381934	0	0	0.318808	0	0	0.144014	0
Adh7	0	0	0	0.302792	0	0	0	0	0.13535	0	0	0.118094
Adhfe1	0.712468	0.531022	0.362671	0.33123	0.624633	0.140437	0.836003	0.93851	0.148061	0.303618	0.282633	0.129185
Adi1	37.693	36.2884	35.5268	34.9309	38.4696	37.7168	44.5714	42.082	42.679	46.9611	47.5571	43.5956
Adipoq	0	0	0.150054	0.137045	0.155064	0.348633	0.0864733	0.51774	0	0	0.233877	0
Adipor1	52.4069	45.8308	55.477	57.6179	57.8992	59.3222	48.8136	52.04	46.7381	47.5517	49.2504	58.5765
Adipor2	129.649	280.323	286.573	306.444	271.918	312.707	222.12	282.416	33.8018	291.659	291.683	307.853
Adk	27.0875	26.5221	28.2543	28.7506	24.9313	25.6288	29.9627	28.1557	27.3361	31.5382	31.671	29.9173
Adm	14.7084	15.8427	14.1691	9.55849	14.6422	8.7912	20.8774	37.083	21.2977	10.1096	11.795	8.08684
Adnp	26.5016	25.7406	27.9978	23.0432	22.8769	24.4409	26.8519	25.309	27.8112	23.473	22.8655	22.961
Adnp2	1.0571	1.7742	1.43493	1.79591	1.70252	1.29652	1.28633	1.46697	1.62726	1.91315	1.61526	1.53339
Ado	8.88093	11.9895	9.32573	12.0488	10.8123	13.2117	13.6322	10.5949	12.2575	15.0432	15.4216	16.2853
Adora2a	0.727036	0.394095	0.807462	8.19401	8.2515	9.79712	0.827245	0.464339	1.09883	8.18691	9.01944	9.77916
Adora2b	0.089301	0	0.121219	0	0	0	0.20957	0.104563	0.148464	0	0.283403	0
Adpgk	33.549	34.6838	31.2549	41.8295	36.5035	38.5212	34.9255	30.0968	31.9174	34.1386	34.2756	39.4132
Adprh	110.772	105.239	103.77	107.393	112.399	113.378	109.607	103.331	110.532	106.808	110.766	104.922
Adprhl1	0.213324	0.254393	0	0.132234	0.14962	0	0.166874	0.124891	0	0	0.225666	0.30944
Adprhl2	94.4746	103.471	89.0721	108.303	101.611	109.396	84.5718	74.287	90.855	91.9753	91.2637	88.4464
Adprm	40.9788	40.1529	52.0827	94.326	93.5471	93.0199	40.6316	41.2586	50.5536	74.0049	78.9683	85.9456
Adra1a	0	0	0.156157	0	0	0	0	0	0	0	0	0
Adra1b	0.13386	0.159632	0.0908528	0.0829764	0	0.105543	0	0.156737	0.111273	0	0	0
Adra1d	0	0	0	0.0691988	0	0.0880183	0	0.130712	0	0	0	0
Adra2a	0.234351	0.279469	0.0795286	0.435804	0.328736	0.0923878	0.274985	0.137201	0.0974033	0.066579	0.0619775	0.169971
Adra2b	0.0405452	0.386809	0.110074	0.201063	0.284373	0.191809	0.285452	0.237372	0.134814	0.230377	0.171564	0
Adra2c	0	0.114873	0.130758	0	0	0.1519	0	0	0	0	0	0
Adrb1	0	0	0	0.145268	0	0	0.183323	0	0	0	0	0
Adrb2	52.2183	50.1047	47.3277	17.3297	20.9605	21.0293	79.1828	87.9512	76.1291	28.2097	27.1948	26.5694
Adrb3	0	0.0904014	0	0	0	0	0	0	0.12603	0.0861466	0.0801927	0
Adrbk1	30.9675	29.5273	26.0179	34.3328	33.393	34.2046	30.8944	27.9537	29.9378	32.4784	30.1615	35.4218
Adrbk2	3.53677	3.23056	3.98373	5.78407	6.12232	6.52648	4.17944	5.37476	3.75315	7.26871	7.8808	7.96837
Adrm1	12.1302	12.6745	13.3294	12.3171	14.0986	14.756	12.6519	11.092	12.8682	13.2595	10.1434	13.2386
Adsl	5.92223	6.25527	6.89057	7.65673	7.59534	5.87013	5.02981	6.63717	5.48553	5.86472	5.63838	6.62703
Adss	49.6813	45.5382	55.3615	58.3717	58.7586	56.6323	46.1792	51.3282	44.8071	47.9706	51.7313	52.4717
Adtrp	0	0.179311	0	0	0	0	0	0	0	0.170872	0	0
Aebp1	4.39253	4.61584	5.01798	0.91659	0.610061	0.822966	4.21858	4.634	5.71199	0.939025	0.690099	1.13554
Aebp2	1.64392	1.85723	1.52682	2.25257	2.42737	2.59232	1.69207	2.43141	2.01382	2.06479	1.92209	0.753036
Aen	5.53508	5.11555	4.88375	7.5483	6.30851	7.20087	4.97935	5.42787	5.5213	6.68317	5.41617	7.32646
Aes	103.937	107.596	117.987	80.2877	76.4188	79.3432	143.457	129.297	132.701	97.5233	98.6829	104.773
Afap1	2.12615	1.34698	2.97628	2.38877	2.42324	2.30502	2.18295	2.9563	0.994153	1.51009	2.60059	1.63844
Afap1l1	6.43317	6.98469	5.27863	5.77331	4.78143	5.14798	5.89618	4.21602	4.38985	6.60139	3.80898	5.36227
Afap1l2	0.16487	0.0983058	0.223799	0.153298	0	0.259986	0.257943	0.193047	0	0.093679	0.130807	0.119578
Aff1	4.56076	4.21613	3.11944	3.50647	4.66181	3.84684	3.20816	3.56013	3.76178	3.61593	3.62782	3.53862
Aff3	0.130161	0.0517399	0	0	0.0608609	0.0684173	0.0678796	0.0508018	0.0721315	0.246524	0.137691	0.0629356
Aff4	8.1158	9.02278	8.55871	9.88115	9.36607	8.10703	8.01803	8.91598	8.46651	9.4616	10.3298	9.40394
Afg3l1	22.1059	26.5192	26.1555	19.5522	22.1229	23.2047	23.6418	21.1707	27.5362	20.3968	20.6625	19.2397
Afg3l2	30.3729	29.3731	36.3485	34.3948	32.9703	36.1331	35.4293	32.1079	33.3663	38.2965	35.4226	37.8307
Afm	0	0	0	0.112176	0	0	0	0.105947	0	0.102825	0	0
Afmid	6.95554	6.57312	7.30391	3.0913	2.85343	3.31118	6.67297	6.22345	6.21823	4.10127	3.95664	3.61698
Afp	0.16646	0	0	0	0	0.393738	0	0	0	0.283746	0.264135	0
Aftph	45.3539	46.3441	45.7864	43.5571	42.762	45.7888	47.6935	49.8693	45.8681	47.7517	46.6786	44.0925
Aga	154.955	144.261	180.156	112.871	127.122	107.62	163.772	197.649	171.822	137.313	147.499	135.716
Agap1	12.0924	11.1101	9.96228	7.07146	8.00121	7.73539	12.4935	11.8437	12.2646	7.82156	9.65435	9.54265
Agap2	1.7197	2.33226	1.69356	2.17379	2.5542	1.91422	2.16295	1.77671	1.62572	2.26081	2.10456	1.61411
Agap3	13.5882	12.9001	14.5809	10.7758	11.5004	12.4495	18.0821	17.066	16.3436	13.7163	12.6479	13.8195
Agbl5	0.250988	0.179586	0.408838	0.124465	0.140829	0.0791572	0.471211	0.17633	0.250363	0.228178	0.637222	0.29126
Ager	1.16427	1.52726	1.58041	1.4434	1.7965	1.10157	1.00184	1.36325	1.16137	1.45538	0.985305	1.1822
Agfg1	16.1564	14.8579	16.9812	17.4555	18.3296	17.6504	14.5402	16.6048	13.3881	17.3817	18.2163	15.575
Agfg2	6.97045	6.80759	6.11759	6.55568	6.15326	7.20151	6.34581	5.41769	6.39365	7.78462	8.32723	9.23945
Agk	6.89705	7.34049	6.94617	10.2975	7.69824	7.71847	8.29597	8.24944	10.6034	8.42772	8.00215	7.20763
Agl	7.07751	6.54433	6.88763	5.66956	5.62076	4.91067	6.83113	7.67511	7.42194	6.60752	6.0587	5.78078
Agmat	4.28623	3.40762	2.82097	4.83077	5.83031	5.5301	5.58825	3.95418	4.53469	5.01846	6.04562	6.59429
Agmo	0.313663	0.0935127	0.106444	0.388863	0.329993	0.123655	0.245366	0.275452	0	0.445557	0.0829526	0
Ago1	12.5554	12.8717	13.0472	8.01778	8.88426	9.56532	13.7119	11.855	10.789	9.17407	9.55444	8.83129
Ago2	2.17026	2.20748	1.1264	2.69057	1.25354	3.62361	1.54791	2.01798	1.5918	1.88597	2.2283	2.49996
Ago3	0.222661	0.265529	0.151123	0.414066	0.234253	0.438897	0.217724	0.260715	0.0925447	0.253032	0.176658	0.161493
Ago4	1.54386	1.36766	1.67654	1.03902	1.29939	0.556463	1.31121	1.39452	1.10001	0.7519	0.559947	1.2797
Agpat1	11.3352	16.3337	15.0662	17.7612	14.9067	17.7505	12.1307	17.0514	15.5733	19.7692	18.5694	20.7815
Agpat3	8.86734	8.42045	7.3558	5.05554	5.29794	5.73994	8.97043	8.87665	10.6016	6.96669	6.31149	5.71674
Agpat4	20.0164	18.4595	22.7028	21.7272	26.3309	27.2153	26.2359	32.2914	25.8827	21.9378	23.5272	21.6796
Agpat5	18.2649	17.5057	20.2937	21.9729	22.0151	20.9082	15.3992	21.624	18.3319	22.4474	22.6135	18.5461
Agpat6	43.2942	39.0506	55.9906	41.3777	38.4261	38.7284	53.6951	70.7863	57.7565	50.8096	49.1299	47.1961
Agpat9	0.166122	0.0990525	0.450998	0.720824	0.349542	0.26196	0.0649754	0.0972566	0.138091	0.283171	0.615068	0.481943
Agps	47.85	47.9323	46.5496	40.6355	45.7545	46.2792	41.299	44.4487	45.8747	41.0543	39.0606	38.6381
Agr2	0	0	0	0	0.249042	0	0.138881	0	0	0.201755	0.187811	0.257532
Agr3	0	0.184381	0	0	0	0	0	0	0	0	0	0
Agrn	1.88012	1.99897	2.0294	2.21854	1.9065	2.10749	2.81744	2.67885	2.03361	2.05933	2.18059	2.23436
Agrp	0.255126	0.304244	0.346314	0.632582	0.715754	0.402311	0	0.896182	0.424151	0.579848	0	0.370077
Agt	0.42521	0.709902	0.577191	0.738013	0.954339	1.20693	0.266099	0.69703	0.706919	0.579848	0.359848	0.863513
Agtpbp1	5.99809	6.0558	6.09398	5.47443	4.18109	5.28049	5.23899	6.07526	6.2401	5.68714	4.86588	5.39119
Agtr1a	0	0	0	0	0.105461	0	0	0	0	0	0	0
Agtr1b	0	0.179558	0	0	0	0	0	0	0	0	0	0
Agtr2	0	0	0	0	0	0	0	0.17606	0.249981	0.341744	0.159062	0
Agtrap	20.9729	23.0098	20.3942	29.4993	27.0661	27.7808	20.1647	23.0391	19.2724	28.8602	28.3177	29.8694
Agxt	0.0967251	0	0	0	0.135681	0	0	0	0.160807	0	0	0
Agxt2	0	0.102746	0.350862	0.106815	0.241717	0.135864	0	0.100883	0.14324	0.391641	0.455717	0
Ahctf1	5.22043	4.95262	5.3477	4.45101	4.11065	3.15209	4.41772	5.18096	4.93642	4.12407	4.02381	3.74407
Ahcy	4.95631	6.39499	5.51462	4.43215	3.19129	4.61252	5.14831	6.46932	4.72785	4.709	3.86784	3.18222
Ahcyl1	60.4556	52.9839	58.9428	46.2189	45.0942	51.8279	54.7611	61.4616	52.8069	47.3823	47.3559	47.1882
Ahcyl2	4.59328	4.57771	4.85443	4.63695	5.7989	5.0185	5.38971	6.1082	5.61822	4.92152	5.24081	5.37788
Ahdc1	7.64197	7.66413	7.22107	6.72896	5.98488	6.3873	8.74521	7.36708	8.12576	6.16801	5.57032	5.95388
Ahi1	2.63063	3.13708	2.85671	2.67427	2.14026	1.9082	2.92212	3.38823	2.01179	2.6307	3.72898	4.04485
Ahnak	1.06056	1.25345	1.13114	0.763068	0.83683	0.67195	0.785188	1.00897	1.02329	0.62413	0.731251	0.645584
Ahr	0.218022	0.111427	0.338227	0.386131	0.34952	0.540259	0.0974569	0.255282	0.0517808	0.495519	0.230636	0.361435
Ahrr	0.840722	0.375968	0.475508	2.95313	2.35864	4.08771	0.219221	0.369151	0.116476	2.74676	3.40922	3.7602
Ahsa1	273.133	256.072	264.251	333.318	311.038	348.533	321.745	279.366	305.686	372.303	374.95	371.231
Ahsa2	3.82433	3.76515	3.74252	4.96172	4.17937	5.18914	4.17435	3.90516	5.1012	3.58794	4.46896	4.25734
Ahsg	0.118445	0	0	0	0.332296	0	0.0926545	0.138687	0	0.2692	0	0
Ahsp	0	0	0	0.367103	0.83074	0	0	0	0	0.3365	0	0
aicda	0	0.312631	0.177931	0.0812526	0.183871	0.10335	0.0512691	0.0767406	0.108961	0	0	0.0950697
Aida	27.5459	27.9365	31.2987	85.2224	80.4712	81.5423	28.6666	29.0138	32.2	75.1135	83.2561	79.1117
Aif1	1961.49	1890.48	2090.32	2932.54	3069.26	2949.26	2186.08	2578.2	2295.37	3057.48	2953.06	3026.58
Aif1l	1.82035	0.446932	1.16282	0.663757	1.20164	0.67542	1.13081	0.940348	0.979119	0.669267	0.849561	0.931956
Aifm1	28.251	29.9152	30.9368	49.9363	46.8444	43.1767	34.2947	31.4113	31.7066	42.8058	46.4607	45.342
Aifm2	1.24969	1.77688	2.34881	0.834238	1.01135	1.3643	1.84237	2.02606	1.51827	1.47476	1.42368	1.25499
Aifm3	0.286168	0.0853156	0.388452	0.177388	0	0.225631	0.223858	0	0.11894	0.0813001	0	0.103776
Aig1	26.3926	28.7307	24.6509	19.9623	19.1904	17.1821	27.9382	28.2098	29.9902	30.6804	28.1757	19.669
Aimp1	81.2388	73.1269	86.0065	92.3549	98.7778	93.2357	78.1491	82.0846	79.5243	87.8639	94.566	90.0879
Aimp2	39.7415	38.6625	44.0087	54.6409	59.9389	60.7841	41.2561	37.0868	34.5258	53.3117	51.8398	52.4464
Aip	16.4136	18.283	15.6696	24.5973	26.3133	25.0295	16.4376	16.0508	16.1928	24.0841	25.1862	27.9952
Aipl1	0.11651	0	0	0	0.163434	0	0	0	0	0.132401	0	0
Aire	0	0.104224	0	0	0	0	0	0	0	0	0	0
Ajap1	0.341762	0.0815119	0	0	0.191762	0	0.374285	0.240102	0.340912	0.233026	0.361535	0.1983
Ajuba	0.101702	0.0606412	0	0	0.0713314	0	0.31823	0.119084	0.169082	0.0577871	0	0.147526
Ak1	1.40736	0.524473	0.358199	0.436193	0.370158	0.138706	0.481654	1.13292	1.75483	0.299873	0.279148	0.510369
Ak2	65.3154	59.8256	62.0505	99.423	106.495	96.6734	66.9166	63.123	65.775	98.223	95.2992	99.656
Ak3	67.0883	63.0338	64.5327	46.724	44.3119	44.3884	66.304	80.7512	68.1173	51.3591	52.1107	55.1231
Ak4	0	0.291114	0	0	0	1.92475	0.190962	0.285836	0	0.832237	0.516479	0
Ak6	13.1371	11.6493	11.2026	21.298	21.972	20.9817	16.2055	7.29674	13.7205	19.9053	20.4895	26.3857
Ak7	0.174023	0.138351	0.236224	0.0719149	0	0	0.0453771	0.0679214	0	0.0659198	0	0.0841441
Akap1	0.503981	0.901514	0.684117	0.390505	0.0883698	0.496708	0.147842	0	0.523674	0.214771	0.466497	0.182765
Akap10	10.235	15.1575	14.0871	8.91168	9.61595	8.93314	14.4861	14.4368	12.5839	9.46712	8.20851	9.39132
Akap11	6.57413	6.62718	5.71386	4.1924	4.047	5.14612	4.88369	6.42395	6.68358	4.78348	3.67737	4.56229
Akap12	0.127841	0.213435	0.312363	0.253585	0.286926	0.403189	0.100005	0.0598758	0.0850154	0.232445	0.21638	0.222531
Akap13	11.9223	11.0885	10.8865	6.98993	8.00334	6.83265	11.0632	11.4389	10.3579	7.09535	7.77222	6.59752
Akap14	2.8437	3.81508	4.94577	4.517	3.98899	4.34413	3.68435	3.95401	4.87544	5.04933	4.51234	4.12498
Akap17a	73.3837	63.0681	68.222	82.5066	86.535	86.8156	75.2896	69.5402	75.6914	77.7937	77.9769	80.4316
Akap2	0.404934	0.369271	0.0970002	0.590606	0.56802	0.450738	0.316763	0.390467	0.356405	0.297754	0.428362	0.51828
Akap3	0.172317	0.0684974	0	0.0712098	0.161145	0.0905763	0.179729	0.0672555	0	0.130547	0.121524	0.166638
Akap4	0	0.0758544	0	0	0.0892264	0	0	0	0.10575	0	0.0672885	0
Akap5	0.304014	0	0.0825353	0	0	0	0.0475635	0.0711941	0.101086	0	0.192962	0.176397
Akap6	0.297927	0.244258	0.480241	0.369353	0.496275	0.411078	0.378716	0.348843	0.371481	0.592485	0.453048	0.432163
Akap7	1.10735	1.32054	2.36208	2.54954	2.21904	1.74619	0.989982	1.2966	2.62998	1.07862	1.00407	1.37681
Akap8	16.3853	15.5627	17.8459	16.3587	16.1365	17.7589	16.8254	19.6383	18.3212	16.0386	16.5663	17.1073
Akap8l	31.4097	29.9654	23.6389	22.0824	19.9663	22.32	33.4034	24.3943	28.9519	23.7658	28.2639	26.1836
Akap9	12.1328	11.1811	11.3193	15.2278	16.2344	15.3016	10.4092	13.5831	10.6414	15.5403	15.7367	15.6792
Akip1	14.4855	12.7632	16.9077	12.5823	10.7421	13.0943	11.981	15.2326	10.8908	13.6303	13.1763	11.2422
Akirin1	1.43107	1.16766	0.613444	0.560262	0.633925	1.30649	1.17839	1.14649	1.00176	1.28389	0.956126	1.20182
Akirin2	95.8695	95.8912	100.848	121.611	122.78	113.471	99.9641	97.9291	90.7865	106.544	113.181	112.446
Akna	12.9858	12.4401	17.2931	25.3313	24.2158	22.6126	15.093	17.6552	13.6595	27.6957	28.0602	26.4251
Aknad1	0.0653569	0	0	0.081026	0.183359	0	0	0.0765266	0	0	0.0691382	0.0948046
Akr1a1	430.344	438.98	435.375	464.206	448.673	459.37	375.887	371.588	389.159	400.597	397.968	398.235
Akr1b1	83.8127	75.5135	84.4476	94.4187	100.08	102.774	89.6064	95.824	90.7045	114.883	106.29	103.671
Akr1b10	0.116345	0.138744	0.631717	0	0	0	0.182023	0	0	0.132214	0	0.168766
Akr1b7	0	0	0	0.160517	0	0	0.202567	0	0.215256	0	0.136967	0
Akr1b8	1.0013	0.199012	1.13266	0.620677	0	1.05264	0.652729	0.781614	0.277446	1.32752	1.58884	0.968299
Akr1c1	0	0	0.189838	0.17338	0.196176	0	0	0	0	0.317854	0.147943	0
Akr1c12	0	0.160747	0.182975	0	0.378168	0.21256	0.21089	0.315664	0.2241	0.153181	0	0
Akr1c12l1	0	0.162213	0	0	0	0	0	0	0	0.154578	0	0
Akr1c13	0	0	0	0	0	0	0	0	0	0.154578	0.143895	0
Akr1c14	0.640248	0.339338	0.193131	0.264582	0.498948	0.224359	0	0.166593	0.118269	0.0808418	0.526782	0.412766
Akr1c19	0	0.290898	0	0	0	0	0	0	0	0	0.129024	0
Akr1c2	0	0	0.164826	0.150537	0.340659	0	0	0	0	0	0.256901	0.176136
Akr1c3	0.136933	0	0	0.169762	0.384165	0.215931	0	0	0	0	0	0
Akr1cl	0.380617	0.151298	0.17222	0.314579	0.17797	0	0.496235	0.148555	0	0.432532	0.134213	0.368073
Akr1d1	0.0517332	0.185079	0.140448	0	0	0	0.0404688	0.242298	0.0860073	0.0587894	0.109452	0.150085
Akr1e2	8.49787	8.37149	10.8665	5.802	5.8738	5.63205	7.22559	7.21027	5.9378	6.71788	8.33811	6.43134
Akr7a2	16.7231	19.3096	15.1336	8.22715	11.3568	9.20888	16.7157	12.4325	15.0045	11.0103	9.12613	10.2038
Akr7a3	0	0.156503	0	0	0	0	0.102661	0	0	0	0	0
Akt1	0.308938	0.24561	0.698933	0.383004	0.144454	0.487167	0.161113	0.361736	0.513614	0	0	0
Akt1s1	14.5634	15.5064	11.8612	14.4439	13.4246	16.7317	14.9728	12.302	15.5648	13.2398	12.3248	14.6367
Akt2	0.166544	0.0993039	0	0.309708	0.233619	0	0.0651403	0	0.276882	0.09463	0.0880898	0
Akt3	1.77028	1.68888	1.60202	2.48732	2.64881	2.23326	1.10785	1.93464	0.98104	2.14586	2.24724	2.39671
Aktip	13.8317	14.8798	11.9481	11.7516	12.6183	12.3547	12.9386	15.8558	11.8997	13.9596	13.7111	12.9082
Alad	9.24013	7.50575	8.54365	5.6447	4.88407	4.85696	8.59001	10.3489	7.56963	5.4785	7.36647	8.35286
Alas1	26.3723	26.4838	32.3834	38.7176	38.819	35.4308	28.0269	33.0125	25.5278	36.8702	41.2047	39.3873
Alas2	0.0961582	0	0.130528	0	0.134886	0.303266	0.0752207	0	0	0	0	0
Alb	0.0826011	0.295511	0.112125	0.409618	0.463474	0.390764	0.0646155	0.290154	0	0.187735	0.436901	0
Alcam	10.4686	8.71137	9.29135	7.41621	5.72867	7.43767	9.40401	9.76572	11.0928	6.9287	7.60593	8.67734
Aldh16a1	31.9854	36.7619	32.3231	28.4837	28.1663	27.9084	30.458	27.0527	32.9543	27.7182	26.3471	26.6059
Aldh1a1	0	0.659952	0	0	0	0.374004	0.123688	0.185139	0	0	0.0836322	0.229359
Aldh1a2	0	0	0.199713	0	0	0.232005	0	0	0	0	0	0.106708
Aldh1a7	0.089447	0	0	0	0.125472	0	0	0	0	0	0.0946221	0
Aldh1b1	0.448417	0.267374	0	0	0.209672	0.235705	0.292315	0.0875087	0.12425	0.33972	0.0790601	0
Aldh1l1	0	0	0	0	0	0	0.0482793	0	0	0.0701359	0.0652885	0.0895258
Aldh1l2	0.42637	0.381342	0.723457	1.05718	0.822373	0.672348	0.708755	0.561642	0.265818	0.545091	0.902076	0.618478
Aldh2	95.6349	89.0173	97.6312	85.4655	85.9851	87.1056	98.1683	93.6758	104.974	90.7156	99.9602	101.528
Aldh3a1	0	0	0.130681	0	0	0	0	0	0	0	0	0
Aldh3a2	15.7577	14.11	14.2599	16.3824	17.2955	14.0372	12.2401	17.0265	14.3397	19.1008	17.4297	18.5267
Aldh3b1	23.4604	22.804	24.3951	30.5118	28.19	26.8039	19.3217	23.3235	17.0732	22.4349	23.3193	23.7574
Aldh4a1	6.39483	7.43691	7.74789	14.6766	16.9028	15.8345	7.77235	5.56938	6.76551	15.2548	16.4368	15.6391
Aldh5a1	0.604889	0.468874	0.451601	0.674918	0.339403	0.524621	0.851724	1.16864	0.603383	0.893612	0.799857	0.658074
Aldh6a1	3.57161	3.54935	4.78086	3.19792	4.73173	3.05072	3.68643	4.00775	3.62869	3.26956	3.67329	3.23803
Aldh7a1	17.1391	20.7516	16.2618	15.9361	15.7008	12.824	14.6385	17.9181	19.7714	16.1976	18.1307	15.475
Aldh8a1	0	0	0	0	0	0	0.0860674	0	0	0	0	0
Aldh9a1	0.704967	0.924759	0.765553	1.04878	0.593335	0.889337	1.54411	0.742903	1.52363	0.400561	0.671178	0.20452
Aldoa	552.602	581.132	567.291	933.133	928.092	903.781	486.163	483.329	496.476	819.413	868.445	842.389
Aldoart2	1.65017	1.04181	1.18587	2.88817	1.90628	2.75523	0.987126	1.36389	1.61378	2.42678	1.74564	0.985631
Aldob	0.105632	0	0.573548	0.392869	0.148174	0.166572	0	0.247369	0	0.360118	0.446972	0.306451
Aldoc	4.80032	3.36003	3.82466	3.36371	5.41619	5.43043	4.24489	3.29911	3.64333	5.33648	5.07805	4.54121
Alg1	0.0909849	0	0.247011	0	0	0.143475	0.142348	0.213069	0.151264	0.20679	0.384996	0.26396
Alg10	2.08141	0.919307	2.30214	2.77156	1.62205	1.82344	1.74881	3.06897	2.43508	2.80333	2.44648	2.57193
Alg11	13.8686	12.0496	11.9677	14.0005	13.34	11.5596	12.8636	12.6431	11.6931	12.2705	15.6141	10.7772
Alg12	4.5254	6.64944	5.04595	6.01109	8.27507	4.84239	5.81578	5.48805	5.37398	5.14265	6.75341	6.68162
Alg13	7.92442	9.45006	9.35983	10.4622	9.09488	6.97835	7.56756	8.55571	8.89706	10.1748	8.49177	8.50922
Alg14	41.9095	41.5402	39.7485	42.1056	44.4349	42.0557	48.4524	38.8752	47.5964	46.6362	54.1223	50.8447
Alg2	3.85288	4.14166	3.97775	3.83473	2.96873	4.53534	4.79685	4.63843	3.9696	4.62507	4.07579	2.9125
Alg3	7.90022	8.45138	8.98921	8.78604	6.19289	8.06103	8.99739	5.71348	12.1685	7.92158	8.97181	9.94307
Alg5	24.5953	25.0416	26.9295	23.3004	23.1091	30.7349	27.9523	24.0442	30.6676	33.6191	30.4365	27.5993
Alg6	3.07586	2.3095	2.7835	1.76541	1.99753	1.52696	3.11905	2.7345	2.36744	2.71864	2.28972	2.3135
Alg8	6.32546	6.84849	5.64891	5.056	4.55326	3.54364	5.79455	6.23705	3.73602	6.71532	6.33925	5.31213
Alg9	2.85794	2.57506	3.27598	4.48795	3.11809	3.70553	3.17959	2.45401	3.48435	3.60862	4.43416	3.96139
Alk	0	0.165332	0	0.0859392	0.194477	0.0546558	0.0271131	0	0.0576229	0.0787751	0.109996	0.0502767
Alkbh1	6.00099	6.75504	5.40523	7.43971	5.27101	6.54453	5.44016	6.36989	5.31472	5.8635	6.1702	8.05401
Alkbh2	5.16038	7.61138	4.97712	2.357	2.85739	3.4263	6.37383	6.51933	5.87	4.1667	5.02797	4.3337
Alkbh3	46.2895	45.1932	48.2385	70.8806	65.3004	69.6859	41.4419	42.3777	41.8577	54.2424	57.5682	62.7711
Alkbh4	4.55683	3.47784	3.83505	4.63244	5.62503	3.30543	4.49143	3.84163	4.697	3.93556	3.47074	5.68459
Alkbh5	2.43586	1.34069	2.03477	1.62607	2.10271	1.32962	2.3452	1.09698	2.18059	2.7681	2.57679	2.17439
Alkbh7	16.6207	13.478	16.921	19.9872	22.1489	21.4916	14.0418	12.8444	15.1977	18.6988	15.824	20.2519
Alkbh8	0.801527	0.47792	0.81601	0.579652	1.03065	0.947953	0.679252	0.625673	0.777323	0.455426	0.706584	0.775112
Allc	0.112206	0	0	0.278215	0	0	0.0877746	0.262766	0	0	0	0
Alms1	1.13932	1.27991	1.50172	0.757411	0.926482	1.04151	0.981662	1.60471	1.12551	0.994496	1.0655	1.26944
Alox12	1.62652	1.59329	2.36558	0.576134	0.733369	0.824423	0.954269	1.08828	1.25548	0.660132	0.79886	0.50558
Alox12b	0.0728122	0	0.197674	0	0.102137	0.114818	0.113916	0	0	0.0827435	0	0.211238
Alox12e	0	0.16022	0	0	0.0942322	0	0.105099	0.0786575	0	0	0	0
Alox15	0.829657	0.989386	1.33096	0.280518	0.529	0.237872	1.71102	1.3247	1.00314	0	0.398935	0.547033
Alox15b	0	0	0	0	0	0	0	0.0937899	0.133169	0	0	0
Alox5	6.51234	6.05757	6.09962	3.22946	1.64433	3.79967	3.97359	3.88891	3.89768	3.40428	2.68676	2.07825
Alox5ap	296.937	304.987	294.358	216.904	262.459	247.028	336.1	339.234	320.428	349.84	358.804	315.833
Aloxe3	0.0653569	0	0.0887172	0.081026	0.0916793	0	0.0511261	0	0	0.148543	0.0691382	0
Alpk3	0.748473	0.77615	1.06017	0.685852	0.639081	0.615796	0.66187	0.800182	1.40666	0.924525	0.895053	0.755277
Alpl	0	0.0815459	0	0.084775	0	0	0	0	0	0	0	0
Als2	0.521401	0.893814	0.530823	0.484804	0.365697	0.719428	0.535331	0.686824	0.758484	0.555486	0.792878	0.330893
Als2cr11	0.0876782	0.104558	0.476067	0.108699	0.245981	0.276521	0.0685871	0.307988	0.291533	0	0.185502	0.254366
Als2cr12	0.0894958	0.213452	0.364452	0.554761	0.25108	0	0.210027	0.209582	0	0.101703	0.0946737	0.12982
Alx3	0.106731	0	0	0	0	0	0	0	0	0	0	0
Alx4	0	0.112366	0.127904	0.116815	0	0.148585	0	0	0	0.107077	0	0
Alyref	159.599	165.43	185.455	186.989	194.939	201.611	188.528	148.256	174.769	180.946	185.559	184.024
Amacr	10.8928	13.3796	10.0546	10.5334	10.3903	9.61913	11.4182	10.7137	12.8578	10.5218	13.021	12.0086
Ambn	0	0	0	0	0	0	0.0679335	0.101684	0	0.197375	0	0
Ambp	0	0	0	0	0	0	0	0	0	0	0.305792	0
Ambra1	4.15147	4.16311	4.95224	6.16052	7.01462	6.64569	5.28953	5.37652	4.75812	7.00509	6.98672	6.52381
Amd1	97.7946	91.5656	94.5088	84.9005	78.5244	81.4836	92.1256	88.812	97.1199	83.3648	76.5604	80.2229
Amdhd1	0	0	0.173833	0.158763	0	0	0.100177	0.149947	0	0	0	0
Amdhd2	94.0934	110.602	103.795	88.2545	88.2029	99.154	85.2875	77.4375	105.284	82.1733	85.8776	84.5318
Amelx	0.16421	0	0.445806	0	0.230345	0	0.128455	0	0	0	0	0
Amer1	0.268854	0.267179	0.182475	0.222207	0.188567	0.0706599	0.140209	0.209868	0.223488	0.203683	0.142205	0.129997
Amh	0.297005	0.354186	0.268775	0	0	0.156117	0	0.115921	0.658369	0.112505	0	0.430826
Amhr2	0	0.102156	0	0	0.120164	0.135084	0.201034	0	0	0	0	0
Amigo1	0	0	0	0	0	0	0	0	0	0	0.117176	0
Amigo2	1.69556	1.13738	1.51043	7.88276	8.10159	7.93771	0.953329	0.434293	0.528545	5.35901	3.75548	6.07196
Amigo3	9.35255	7.05083	6.85843	11.195	9.50016	10.1711	8.99799	9.44045	10.902	10.9947	9.77993	10.7596
Ammecr1l	22.72	24.1551	23.4703	33.4662	31.1141	31.5767	22.8939	24.3935	23.6878	31.6828	29.6968	29.8846
Amn	0.0939552	0.224088	0.127537	0	0.263591	0	0	0	0	0.10677	0	0.136288
Amn1	13.8032	13.4534	16.0344	21.2261	17.5007	14.8598	13.6009	13.9865	15.8871	14.0268	15.1634	16.172
Amotl2	4.20936	5.54068	3.61161	3.98775	3.23086	3.56938	4.16261	3.8593	4.35733	3.61019	3.90679	3.28339
Ampd1	0.072651	0.259914	0.197237	0.180137	0.101911	0.343692	0.170496	0.0850672	0.120784	0.165121	0.0768543	0
Ampd2	21.8237	23.3936	28.2927	31.5551	27.3799	31.63	25.3584	19.2369	23.074	29.5933	24.6946	30.732
Ampd3	11.0512	9.06987	9.8107	8.69971	7.42687	8.4815	12.195	10.9719	10.9679	11.2693	8.75686	11.0324
Amt	3.2974	3.83393	6.93777	4.29234	5.66615	4.41976	3.86914	6.08098	7.12659	4.77763	3.05216	4.42437
Amtn	0	0	0	0.204809	0.231737	0	0	0	0	0	0	0.239637
Amy1a	0	0	0.273731	0	0	0.158996	0.078873	0.118059	0	0	0	0
Amz1	0.546819	0.260838	0.890721	0.135583	0.15341	0.344914	0.598857	1.53665	0.909098	0.124281	0.694148	0.793198
Amz2	8.17151	8.67681	8.20521	7.49387	9.02873	6.97242	10.2451	8.84716	9.58414	8.07761	10.5389	7.38803
Anapc1	3.68997	4.84262	4.22858	4.11486	4.05764	3.12867	3.82934	3.43042	3.36018	3.60326	3.51115	3.36215
Anapc10	5.18195	4.06088	6.23022	5.13945	5.39981	6.53719	6.36999	4.16061	5.90749	4.711	5.48176	5.15436
Anapc11	146.823	132.463	142.851	140.432	146.5	150.205	168.746	148.358	147.735	164.863	162.816	169.888
Anapc13	123.101	115.526	141.673	115.124	131.387	114.362	119.743	129.412	121.905	122.862	129.091	129.655
Anapc15	22.9244	22.3217	19.9841	26.0737	21.2414	17.5774	22.8684	17.7306	19.9302	16.9691	27.8104	23.1858
Anapc2	17.6779	19.0174	17.9554	15.1727	16.5606	17.1547	18.132	18.6726	18.8054	14.3995	14.189	18.3804
Anapc4	20.4854	18.5326	18.0711	18.6601	19.208	19.7934	18.1077	19.7871	16.8028	23.156	23.4525	19.9416
Anapc5	54.2393	54.3459	48.9574	53.5517	53.9255	56.7632	56.4265	47.3862	52.5239	53.2972	55.8246	56.4736
Anapc7	21.4306	22.6661	19.2205	18.0286	19.7727	21.2219	21.0052	18.7451	21.5257	15.5109	17.2053	17.4861
Andpro	0	0	0	0	0	0	0	0	0	0.227343	0	0
Ang	0	0	0	0.465389	0.526579	2.36783	0	0.439546	0	0.853186	0	1.08906
Ang2	0	0	0	0	0	0	0	0	0	0	0	0.473081
Angel1	1.12836	1.03507	1.1782	5.4879	6.63559	6.22762	0.882669	0.762229	1.22656	6.16472	5.83047	5.41389
Angel2	9.16768	9.82836	9.99327	9.70093	10.5218	8.03145	8.80139	5.85516	9.77607	9.57625	7.9348	8.66406
Angpt1	0	0.104002	0.118384	0.216242	0.367009	0.275051	0	0	0.144992	0.39643	0.184516	0.126507
Angpt2	0.217953	0	0.394473	0.270206	0.101911	0.343692	0.227328	0.170134	0	0.495362	0.307417	0.105385
Angpt4	0.565919	0.084359	0.480121	0	0.396921	0.223101	0.608707	0.331318	0.352819	0.0803886	0.224498	0.102613
Angptl1	0.503208	0.300044	0.512301	0.311925	0.705874	0.396757	0.29523	0.294604	0.627445	0.142961	0.798483	0
Angptl3	0	0.334027	0	0	0	0.147232	0.0730372	0.109324	0	0	0.197538	0
Angptl4	6.15506	4.36149	7.02308	11.059	8.00835	6.04866	3.76815	4.59576	4.44909	4.35895	4.34078	5.30524
Angptl6	0.104889	0.125082	0	0	0.147132	0.827001	0.328201	0.122814	0	0.119195	0	0.304296
Ank1	0.0322671	0	0	0	0	0	0	0	0	0	0	0
Ank3	1.40238	1.75016	1.66014	0.667135	0.892096	0.822857	1.41593	1.12652	1.78928	0.630052	0.87976	0.898853
Ankef1	0.0531237	0	0	0	0	0	0	0.0622026	0	0	0	0
Ankfy1	38.1283	37.2665	42.9799	43.5459	44.2863	44.4701	43.5826	39.5439	39.6801	39.8897	41.2559	39.0779
Ankh	2.7633	2.57195	1.92123	1.3369	1.70175	1.0628	3.21607	1.9729	3.80969	1.45522	1.63983	0.586589
Ankhd1	9.83503	10.3715	10.9782	9.72412	10.5751	11.2152	9.83947	11.4445	9.42543	10.5992	11.9303	10.5229
Ankib1	5.84764	4.86592	6.27964	7.50735	8.78607	6.10649	6.13983	6.1471	6.22196	8.1515	7.6706	7.9923
Ankle2	2.98265	1.92665	2.9522	3.00441	2.09195	2.35169	2.72208	2.40102	2.78928	2.18904	2.23495	1.983
Ankmy2	18.1042	15.6855	16.3499	21.5285	22.8042	22.0232	20.8097	16.872	20.3933	22.085	21.4185	21.7594
Ankra2	3.02854	2.16696	1.91848	1.50185	2.69057	2.22868	2.13219	1.06384	2.68533	2.29441	2.24263	2.63586
Ankrd1	0.37864	0.112884	0.385482	0.234709	0.265568	0.298541	0.148097	0.332513	0	0.215143	0.200273	0.686554
Ankrd10	11.906	11.9027	13.2582	11.5785	12.9008	12.9287	15.0579	13.6068	14.8158	14.8262	13.4244	15.4089
Ankrd12	9.73596	10.0436	9.64894	10.7128	10.9871	10.2794	8.60429	12.0113	8.90522	11.1788	11.4218	10.5065
Ankrd13a	38.4899	34.4116	38.0036	31.6249	29.6288	29.6701	37.8929	33.9466	38.4242	32.0725	28.3247	30.114
Ankrd13c	5.85115	4.73665	5.56555	5.13601	5.63156	4.17561	5.01145	4.90081	6.17741	5.1932	5.4668	4.58448
Ankrd13d	5.13616	5.28977	4.64797	3.95559	6.33144	6.87211	7.12248	7.92747	6.85704	6.5442	6.83281	8.01476
Ankrd16	4.67297	3.81285	4.50702	3.65892	4.6575	4.07226	3.84787	5.75957	5.11112	3.3539	3.25219	4.28113
Ankrd17	16.2464	16.1257	17.7134	18.1191	18.9913	16.0762	17.3407	20.6272	18.1964	20.3716	21.7072	21.9338
Ankrd2	0	0	0	0	0	0	0	0	0	0.168402	0	0
Ankrd22	0	0	0	0	0	0.730751	0	0	0	0	0	0
Ankrd23	0.450145	0.153374	0.611039	0.159447	0.180412	0.202811	0.452739	0.376483	0.320732	0.146155	0.204081	0.279843
Ankrd27	0.195993	0.467452	0.5853	0.242981	0.329914	0.432688	0.398625	0.183591	0.325841	0.489996	0.373198	0.2843
Ankrd29	0	0	0	0	0	0	0.0564817	0.084543	0	0	0	0
Ankrd32	4.57516	4.03953	4.23982	2.72694	3.27061	3.46857	3.47572	4.06931	2.85236	2.84956	3.02491	2.61634
Ankrd33b	4.95718	6.23997	4.36139	1.25189	1.67403	1.01332	4.59591	2.7947	4.27332	0.521604	0.776886	0.532646
Ankrd34a	0.114637	0.136708	0.155612	0.0710605	0	0.180773	0.179352	0.134229	0.571759	0.0651367	0.181905	0.0831445
Ankrd34b	0.0998149	0.0595158	0.0677457	0.185618	0.0700076	0.0786997	0.0780812	0.116874	0.165944	0.226859	0.0527949	0.0723941
Ankrd34c	0.132402	0	0	0	0	0	0	0	0	0	0	0
Ankrd37	6.06775	10.0786	9.41316	8.86576	13.6792	9.22657	10.3407	13.1945	8.64663	16.4996	9.85745	11.6308
Ankrd39	4.22565	3.23948	2.86801	2.80647	2.11697	2.6178	3.30556	4.4177	2.25811	3.25851	2.07542	1.97023
Ankrd40	11.0724	9.78722	11.9316	11.1381	9.87764	12.0996	10.8268	11.6568	12.7564	13.1345	11.713	12.8208
Ankrd42	1.78246	1.13367	1.69369	0.95758	1.33352	1.40539	1.069	1.73924	1.18535	0.945272	0.565676	1.12042
Ankrd44	10.6193	10.6015	11.5907	7.30288	6.709	5.9228	9.78671	12.6557	8.26588	8.22943	7.14614	6.85932
Ankrd46	12.7515	13.6447	9.54344	9.5706	8.41176	9.78224	12.8866	11.2182	11.23	8.85109	9.62474	10.8981
Ankrd49	23.3364	23.8929	21.0489	29.4071	29.5047	31.1101	26.2418	26.9651	24.8864	32.1025	31.9139	33.4056
Ankrd50	1.93715	1.45901	1.47623	1.34825	1.33483	1.8757	1.48877	1.31318	1.52552	1.66068	1.43805	1.13384
Ankrd52	0.537375	0.23303	0.19894	0.363386	0	0.308143	0.305721	0.286006	0.162436	0.222062	0.155036	0.21259
Ankrd54	7.09481	5.88124	5.52003	5.47054	5.34022	5.45751	6.22681	5.57199	7.62376	5.40779	6.04084	4.51822
Ankrd55	0.276451	0.13187	0	0.0685457	0.232674	0.0871877	0.0865025	0.0647394	0	0.188495	0.116978	0
Ankrd6	7.06299	5.75627	6.07047	4.97218	4.87911	5.31699	5.13639	5.15321	5.13359	4.19468	4.20514	3.80982
Ankrd61	0	0.135289	0	0.281294	0	0	0	0	0	0	0	0
Ankrd65	0	0	0	0	0.363531	0	0	0	0	0	0	0
Ankrd7	0	0	0	0.48771	0	0	0	0.230314	0	0	0	0
Ankrd9	3.05465	2.29358	1.53573	2.3844	1.587	1.60564	2.47803	3.17928	1.31662	2.44276	2.51329	2.78987
Anks1a	13.0251	13.4687	14.933	7.74659	6.21376	8.00298	12.2773	9.30868	12.0465	5.40061	6.70314	5.57452
Anks1b	2.46887	2.69588	2.62452	1.40132	1.58556	1.68861	2.30359	2.26388	2.81878	1.38591	1.76212	0.992397
Anks3	4.56451	3.79381	4.22454	4.287	4.26857	5.23479	4.86905	4.45383	4.13923	5.65865	3.95067	4.41409
Anks4b	0	0.108142	0	0	0.127206	0	0.141876	0.106181	0	0.103052	0	0
Anks6	0.942576	0.719388	0.972402	0.514164	0.634654	0.297272	1.17974	1.14781	1.379	0.342765	0.478613	0.71098
Ankzf1	23.0207	26.2752	23.3739	28.2338	27.7904	27.9318	26.2157	23.414	24.7283	23.0747	26.0501	28.9168
Ano1	0.0355154	0	0.0964192	0.0440301	0	0.112009	0.0277823	0	0	0	0.0751405	0.0515175
Ano4	1.62051	0.991026	1.57929	0.669675	0.757724	0.786279	0.7801	1.16767	0.967125	0.991602	1.01098	1.02465
Ano6	78.0063	79.5912	76.864	66.7933	67.0604	64.1476	83.3224	84.0181	83.0438	66.2358	71.1144	70.6607
Ano7	0	0.0719752	0	0	0	0	0	0.0706702	0	0	0	0
Anp32a	56.0355	54.2337	58.8669	38.8628	46.023	50.4565	63.2738	61.6183	67.2372	45.221	52.9202	46.1783
Anp32b	414.462	378.123	402.083	318.717	302.89	319.244	365.594	361.595	351.271	287.866	269.503	268.65
Anp32e	50.2818	55.9552	48.5433	62.9318	68.3443	63.9618	52.8513	59.1561	44.6901	62.3222	65.2509	57.4445
Anpep	3.47976	3.85329	3.91377	3.88262	3.27739	3.29236	3.57759	4.24908	3.71904	4.91474	3.94402	5.19184
Antxr1	0	0.11824	0.201886	0.245845	0	0.0781764	0.038781	0.0580483	0	0.0563376	0.0524439	0.215738
Anxa1	19.9241	18.2112	17.9764	6.21219	6.86161	3.7627	21.3722	22.491	19.8349	6.50779	7.95115	10.5567
Anxa10	0.370028	0	0	0	0	0	0	0.144422	0	0	0	0
Anxa11	79.2095	83.2755	77.3603	64.8404	66.1808	68.5961	83.2372	93.5913	84.1935	68.2888	71.5821	65.2976
Anxa13	0	0	0	0	0	0	0	0	0.170776	0	0	0
Anxa2	198.738	189.571	169.365	90.3207	81.8611	86.5542	171.554	142.61	155.728	81.1017	83.8849	90.0436
Anxa3	297.166	304.182	308.945	688.551	692.184	731.961	355.888	324.703	366.114	701.383	690.707	770.639
Anxa4	118.838	117.377	117.007	108.641	92.4009	98.5533	112.36	106.855	108.811	94.217	100.91	102.402
Anxa5	163.696	159.984	163.563	97.1279	94.3389	99.7919	151.16	131.655	151.214	84.1217	77.6902	86.7155
Anxa6	70.3775	70.2276	77.1969	51.4111	48.1657	53.051	73.3717	77.0101	82.7947	53.9395	55.62	53.9277
Anxa7	49.4446	52.2947	57.2365	60.9685	57.4042	58.5123	46.7336	47.2928	52.3912	57.2983	60.2872	57.4296
Anxa8	0	0	0	0	0	0	0	0.105714	0	0	0.0955074	0
Aoah	2.25526	3.15719	1.33102	7.41535	9.07805	5.72108	3.29829	2.64069	1.46716	6.57433	7.0535	5.83164
Aoc1	0	0	0	0	0	0	0	0	0	0.0675439	0.0628757	0
Aoc2-ps1	0.447601	0.400331	0.607586	0.416184	0.627872	0.529371	0.35014	0.262049	0.744145	0.635816	0.236749	0.162319
Aoc3	0.125162	0.0497529	0.0566328	0	0.0585236	0	0.0652729	0.0488509	0	0.0948226	0	0.0605187
Aox1	0	0.138547	0.0525685	0.192045	0	0.0610684	0.0302942	0	0	0	0.0819343	0
Aox2	0.0389195	0	0	0.0482503	0	0.0613727	0.0608904	0.136713	0	0	0	0
Aox3	0	0.0417119	0	0.130091	0	0.110314	0	0	0	0	0	0.0507376
Aox4	0.0677455	0.0403941	0.0919596	0	0.142545	0	0	0.0793234	0.112628	0.115479	0.14333	0
Ap1ar	44.2729	49.9002	54.5397	56.8659	55.9713	58.1058	47.0639	47.3704	49.4927	46.1321	48.4494	47.5114
Ap1b1	121.804	119.285	116.907	62.9446	54.8249	65.9649	115.237	101.563	125.115	56.5322	58.8724	59.3709
Ap1g1	8.12953	8.97653	7.15247	8.14994	7.39127	9.81249	7.066	7.9324	8.25947	8.32594	6.31719	7.27927
Ap1m1	31.0264	32.2981	29.5511	30.0706	27.8927	29.734	29.7685	24.2862	29.4958	28.5378	28.4695	24.7408
Ap1m2	0	0	0	0	0	0	0	0.23059	0.327406	0	0	0
Ap1s1	129.643	142.536	137.179	123.875	123.308	134.03	160.581	121.736	155.395	131.084	134.2	143.656
Ap1s2	98.7363	96.8394	96.6674	129.502	123.34	123.613	84.6272	82.108	93.326	116.023	116.652	122.01
Ap1s3	0.194906	0.774767	0.617331	1.4498	2.27837	1.33185	0.660691	1.3693	0.972104	2.2149	2.33673	2.26179
Ap2a1	0.563731	0.470584	0.612179	0.349442	0.158155	0.355582	0.440984	0.594067	0.374886	0.448436	0.298173	0.163546
Ap2a2	27.6137	29.8809	29.5704	16.8634	18.435	15.0793	32.0416	29.878	30.1805	18.8281	15.4171	17.2832
Ap2b1	5.1426	4.68115	5.24585	7.88451	7.00034	8.25338	5.90335	7.01912	5.4131	7.05433	7.40373	7.63624
Ap2m1	329.193	346.508	340.496	228.058	231.659	232.065	324.333	321.103	338.929	219.472	196.636	222.122
Ap2s1	1201.15	1213.82	1104.4	710.355	739.848	840.139	1364.58	989.208	1421.61	721.136	724.239	704.571
Ap3b1	31.4651	28.925	32.6227	27.0358	26.0955	28.2828	31.3331	33.1948	30.5581	27.0073	28.1538	26.275
Ap3d1	39.08	34.7463	37.952	32.9008	33.4359	30.7582	35.2322	34.7248	36.5751	28.0321	31.4089	27.5902
Ap3m1	11.87	10.989	9.68175	8.97149	12.1228	10.4262	11.4032	11.7651	11.7712	13.2524	12.5017	13.2913
Ap3m2	0.476531	0.142069	0.646856	0.590778	0.50134	0.751447	0.652349	0.557972	2.97091	0.812293	1.26025	1.38248
Ap3s1	50.5744	58.1681	49.3102	49.4912	44.1144	46.7578	51.6117	53.356	54.2044	51.0543	46.711	49.156
Ap3s2	42.9127	35.6277	38.5266	47.645	44.9562	50.7521	48.866	37.3669	47.6373	61.2659	54.5894	53.9743
Ap4b1	3.7757	3.69618	4.20729	4.33159	3.79441	4.97644	4.32016	4.22303	4.68446	3.58625	4.29222	4.65946
Ap4e1	0.622292	0.570845	0.259913	0.47476	0.537181	0.377423	0.449348	0.672594	0.557078	0.598375	0.405105	0.486057
Ap4m1	0.365358	1.01663	0.991894	0.301968	1.02501	0.576138	0.952683	0.712998	0.607415	0.276795	0.257664	1.05995
Ap4s1	17.1588	16.6397	15.6132	17.0648	14.812	15.759	14.0127	16.7795	19.4359	12.4281	17.3537	13.9493
Ap5b1	3.52587	3.04287	2.51901	4.54373	3.18881	3.21894	3.95576	2.82473	3.1623	2.95237	2.94463	2.62455
Ap5m1	2.68748	3.98975	2.60575	3.1278	2.07727	2.33518	2.35973	4.62383	2.7355	2.80473	2.959	2.46631
Ap5s1	4.07929	4.34344	3.95524	5.77976	8.58333	9.41929	3.87487	6.14116	4.84421	10.927	7.24355	10.7779
Ap5z1	14.2425	12.4739	15.3398	13.3152	15.5244	12.0764	14.2828	20.2306	14.8281	16.7158	17.5365	18.018
Apaf1	5.86479	6.45849	5.06611	6.40114	6.1406	5.31001	4.6756	6.01282	4.33866	5.93129	5.81821	5.65795
Apba1	0.089667	0	0.121716	0.0555822	0	0.0706985	0.105214	0.0524957	0.0745366	0.152846	0	0
Apba2	1.40106	0.799077	0.744197	0.60416	0.598145	0.768469	1.33425	0.855915	1.21528	0.48457	0.38664	0.176724
Apba3	2.12605	2.53536	2.53964	2.31947	1.78939	1.74335	2.1288	1.79236	1.97937	1.93283	2.06913	1.48031
Apbb1	6.36945	4.26291	4.32303	5.64036	4.3762	5.02203	5.69436	4.33782	6.1591	3.24981	2.8877	3.1112
Apbb1ip	149.265	156.108	154.212	84.9656	79.1223	78.7032	136.104	134.341	131.461	65.6805	64.8572	74.0318
Apbb3	3.68183	4.97609	4.10931	8.01329	5.0499	8.12828	2.75214	2.20343	2.04037	6.7874	7.70313	7.12098
Apc	4.42332	3.42527	3.89892	2.96742	3.08897	3.07995	3.92454	4.30485	4.17037	3.22054	3.64616	2.94429
Apc2	0.0171238	0.142944	0.0929771	0.191062	0.192163	0.189019	0.187533	0.120302	0.170812	0.0778376	0.108687	0.149035
Apeh	16.5519	17.8985	18.1838	18.1725	15.7411	16.7001	18.8731	21.8443	19.4723	19.9253	19.0675	21.2627
Apex1	68.0356	56.6805	54.7484	47.1399	39.8129	45.1844	48.1224	51.0416	55.5392	38.7349	37.638	35.4575
Apex2	7.28303	5.71951	10.8507	6.38644	6.35401	5.74235	8.12896	7.38376	9.15496	6.45964	7.42253	5.66877
Apex2l1	0	0	0	0.13121	0	0	0	0	0	0	0	0
Aph1a	562.581	552.629	545.364	512.089	485.018	541.039	658.864	495.841	659.487	465.182	462.907	478.728
Aph1b	0.128663	0	0	0	0	0.202891	0.201296	0	0	0	0	0
Api5	42.4982	43.7518	42.1639	57.9614	56.2774	59.8021	43.7655	36.3702	43.1226	54.2732	52.9902	56.1388
Apip	13.8352	11.7849	8.53648	7.79642	14.6185	10.2001	11.5255	14.9373	9.55897	18.5809	10.454	11.2073
Apitd1	27.4107	20.2116	26.1308	6.74459	9.68596	8.24891	23.2428	30.3803	29.5689	10.7002	9.51797	9.71263
Aplf	1.98494	2.06166	1.91216	2.1433	2.96401	2.82717	2.30407	2.17423	1.49032	2.40121	2.23525	3.15793
Apln	1.27869	1.90609	1.44644	0.858681	1.27053	1.17623	1.54208	1.74676	1.9487	0.363276	0.338169	0.618277
Aplnr	0.0900114	0	0	0	0.0631317	0.07097	0	0.0526973	0	0	0	0
Aplp1	4.93251	5.78727	5.50761	5.72054	4.79871	4.8927	4.97872	5.58919	5.15831	5.24366	3.61886	5.53931
Aplp2	59.6835	62.0844	71.5804	62.225	60.8574	61.9122	64.6132	78.0227	74.7575	62.9212	69.0192	70.0249
Apmap	12.9489	13.3577	18.8712	31.0233	30.9792	31.1926	11.9316	11.4412	11.4903	28.8885	28.9088	32.8419
Apoa1	0.370725	0.221049	0	0	0.520034	0	0.145002	0	0.616337	0.210645	0	0
Apoa1bp	64.0652	63.6661	59.5131	46.331	51.5149	47.7064	57.7089	56.6395	55.4065	52.2126	47.9195	44.1187
Apoa2	0	2.38571	1.62937	0.992074	0.561256	0	1.25197	0.468492	1.33039	0.454686	1.26978	0
Apoa5	0.177539	0.423439	0.240996	0	0	0.139981	0.208322	0.207881	0.442742	0	0	0
Apob	0.0116792	0.0417831	0.0317073	0.0289585	0.016383	0.0736682	0.0274085	0.0136752	0.0582506	0.0663609	0.0494196	0.0677658
Apobec1	400.355	355.03	346.04	204.177	213.976	195.492	380.226	361.61	374.6	150.87	159.862	159.765
Apobec2	0.274554	0	0	0.340377	0	0.216473	0.214772	0.321476	0	0.468003	0.145219	0.597388
Apobec3b	7.60167	9.84858	9.29957	11.9838	11.4531	10.9512	9.47031	13.0765	9.04937	14.5042	13.7003	16.0636
Apobec4	0	0	0	0	0.16675	0	0	0.13919	0	0	0	0
Apobr	2.17092	1.35072	1.28124	3.21796	4.30307	3.42334	2.36274	2.26564	3.21689	3.75417	3.39485	2.94369
Apoc1	175.384	190.981	194.785	130.898	147.612	116.772	266.076	285.841	272.729	103.88	89.2047	94.0531
Apoc2	0	0	0.448049	0	0	0	0	0	0	0	0	0
Apoc3	0	0.302831	0	0	0	0	0	0	0	0	0	0.368358
Apoc4	4.21531	4.18905	0.953662	0.435493	0	0	3.29747	1.64524	3.50402	1.19757	1.4864	0.509549
Apod	50.9846	58.7118	47.5474	52.3516	51.3186	54.9285	58.7592	73.825	59.8516	52.1891	50.8465	60.125
Apoe	20335	20184.7	19056.5	14845.6	14077.3	15765.8	22211.7	17614.1	24389.4	13205.5	13288.7	14135.7
Apof	0.137162	0	0	0.170046	0.192404	0	0	0	0	0	0.145098	0.198963
Apoh	0	0	0	0	0	0	0	0	0	0.163959	0.152627	0
Apol3	0.738945	0.755323	0.716474	75.9058	93.7341	81.9005	0.990938	0.370814	0.351003	69.0982	82.6366	69.0603
Apol9a	0.524108	0.125002	0.142288	1.03962	0.294077	0.826472	0.163995	0	0	0.119119	0.332659	0.304102
Apold1	0.170763	0.610915	0.540861	0.0705674	0.0798456	0.0897591	0.133581	0.53319	0.47316	0.194054	0.120428	0.165135
Apom	2.39007	0.777332	2.35952	0.808113	0.914364	0.68526	1.52972	1.27206	1.44492	2.46915	0.689551	0.945534
Apon	0	0	0	0	0	0	0	0	0	0.150826	0	0
Apoo	7.64305	8.6699	6.32614	9.47544	10.9828	9.70072	4.52059	4.80204	7.74799	13.1342	14.1985	14.6021
Apool	15.4451	12.2791	11.277	18.4227	13.9513	13.4694	14.2788	11.0974	14.9787	15.5573	14.9772	14.5967
Apopt1	70.6504	78.0114	81.4217	79.3538	73.6932	67.6074	68.8082	77.5397	80.9822	84.4042	78.7836	84.0888
App	20.8413	18.1138	17.4538	19.8821	21.3069	23.1725	15.6954	19.9361	15.7389	20.3923	19.2819	18.139
Appbp2	14.8313	15.1381	13.7012	12.673	13.4363	13.8052	14.2406	12.6024	14.1694	11.0314	11.3312	11.2798
Appl2	13.3221	12.4304	10.8957	6.49584	7.11534	6.4166	11.0754	11.226	10.5644	5.70095	6.13246	6.87277
Aprt	141.787	178.538	144.452	133.819	146.281	130.305	130.95	145.311	151.066	128.208	133.862	102.615
Aptr	0.881967	1.65278	1.02618	1.09342	1.41392	1.39078	1.37985	1.62281	1.04735	0.859084	1.19956	1.64488
Aptx	3.73096	2.78079	2.84879	2.31272	3.10745	3.49327	2.82738	3.00341	2.51989	3.17989	4.81019	3.21338
Aqp1	0.187839	0.0746674	0.0849924	0.0776241	0.0878301	0	0.0489796	0.0733136	0	0.142306	0	0
Aqp11	0.382689	0.152122	0.173157	0.158146	0	0	0.299362	0.298727	0.424151	0	0.40483	0.185038
Aqp12a	0.150501	0	0	0	0	0	0	0	0	0.171029	0	0
Aqp2	0	0	0	0	0.330388	0	0	0	0	0	0	0.170825
Aqp3	0	0	0	0	0	0	0	0	0	0	0.0967858	0.132716
Aqp4	0.128412	0.0382835	0	0.159198	0	0.202494	0.0502256	0.0751787	0.0533717	0.255371	0.0679205	0.279404
Aqp5	0.11618	0	0.157706	0	0	0	0.0908827	0.27207	0	0	0.245803	0.337053
Aqp7	0	0	0	0	0	0	0	0	0	0	0.137728	0.188857
Aqp8	0	0	0.152835	0	0	0	0	0	0	0	0	0.326643
Aqp9	0.192204	0.114604	0.130451	0.119142	0.674033	0.454632	0.0751766	0	0	0.21842	0	0.557609
Aqr	10.7179	10.909	9.59109	11.087	9.09734	10.6575	9.47896	6.83437	8.00142	10.0076	9.78537	9.9026
Ar	0.0397398	0	0	0	0.0557449	0.0626661	0.0621737	0	0	0	0.042039	0.0576452
Araf	20.6085	20.5312	17.0917	20.0062	18.5995	19.9363	20.1415	18.7147	20.7623	18.8056	18.2127	17.2208
Arap2	4.52328	4.17974	4.37195	2.90662	2.95658	3.17429	4.39055	4.15941	3.85845	3.41786	3.28184	3.19478
Arc	0.162798	0.323567	0.220986	0	0	0.0855725	0.12735	0.0635401	0	0.185003	0	0
Arcn1	24.2113	27.0538	25.2957	27.1206	26.4746	27.056	22.0713	21.9873	24.1669	25.6722	25.965	25.6487
Areg	0	0	0	0	0	0	0.224543	0	0.238608	0	0	0.416377
Arel1	4.16477	4.65125	5.24956	5.2862	6.07396	5.62927	5.0679	5.88282	5.16553	4.99577	5.90928	5.51387
Arf1	4.04144	2.40976	4.48851	2.96067	3.34994	6.373	3.44886	2.58116	2.74867	3.13137	1.9433	2.66472
Arf2	7.99856	6.92889	9.21859	7.29681	7.19771	8.32935	8.73611	7.77516	7.40158	5.14502	6.30608	7.33362
Arf3	53.8572	54.987	53.7024	61.5951	63.9442	65.4202	57.3012	53.5804	59.9971	59.0731	59.8285	62.7526
Arf4	205.134	222.946	212.083	248.839	250.576	237.466	206.672	172.958	203.053	220.04	224.718	213.672
Arf5	758.419	750.871	757.24	760.48	776.173	893.217	1047.12	928.425	1099.74	816.989	843.743	865.575
Arf6	209.201	211.988	193.778	202.844	193.433	212.717	242.456	204.296	256.337	203.959	205.13	200.441
Arfgap1	14.6867	15.8159	13.6532	14.8973	14.8582	14.3168	15.5273	12.2982	17.1658	15.0715	15.3481	15.8812
Arfgap2	26.7135	25.3711	20.605	23.9309	21.3768	23.5597	19.7749	17.7037	18.6787	21.1889	22.19	21.3253
Arfgap3	18.0545	17.8211	20.7443	26.7422	27.3178	25.4847	22.957	24.2279	23.2708	30.1225	27.4683	29.8185
Arfgef1	17.9343	20.3674	20.6042	25.5618	24.3577	21.5759	20.3843	25.2271	20.4172	25.0505	25.9325	23.4307
Arfgef2	4.58229	5.0205	4.47071	3.97661	3.93702	4.60649	4.05501	4.29233	4.23759	4.10074	4.36266	4.32049
Arfip1	12.2264	10.6769	9.40902	11.0997	11.0736	9.86771	11.447	10.9342	12.6441	11.0496	8.962	10.4736
Arfip2	10.3979	12.3998	8.44345	7.82655	9.3765	10.5407	8.497	7.82676	8.95206	6.8576	7.46395	8.61879
Arfrp1	175.125	164.089	139.963	199.387	187.501	207.963	174.597	142.073	176.472	171.191	172.214	163.306
Arg1	0.219166	0.261361	0	0	0	0	0	0.128311	0.182184	0.12453	0	0.158958
Arg2	10.5985	16.0734	17.9833	18.995	17.6141	14.7146	17.2123	19.6938	12.8321	15.0551	16.5738	16.7106
Arglu1	109.715	107.225	123.091	134.002	148.937	142.089	106.103	124.545	114.34	143.376	145.103	146.938
Arhgap1	57.3931	58.47	58.3913	54.6074	49.253	58.4391	54.1265	49.2276	55.6124	46.8657	48.5346	51.7628
Arhgap10	4.36191	4.29704	3.68988	3.76185	4.8772	2.39247	2.91763	5.40345	3.99372	4.88502	4.8149	4.40156
Arhgap11a	12.5066	11.9504	13.1209	7.33677	7.19455	7.21682	10.9562	12.4728	12.2	7.4425	7.55416	6.40968
Arhgap12	38.6882	42.3219	43.4208	57.6898	53.7029	52.7778	50.3349	49.834	43.7195	46.9879	48.1216	47.4258
Arhgap15	6.45459	4.49993	7.68327	2.21595	2.92519	2.50543	5.59292	5.46479	6.10834	2.7083	1.78579	1.72852
Arhgap17	58.8709	63.0577	65.1507	74.5429	76.6824	69.74	63.218	73.8558	64.7672	83.159	76.2356	79.7171
Arhgap18	23.6827	24.2814	22.1504	11.9053	12.0527	11.8413	19.9945	18.0922	20.1666	10.5847	11.5335	11.2067
Arhgap20	0.338938	0.151572	0.287552	0.210098	0.118861	0.0668093	0.0331422	0.496079	0.140873	0.192584	0.179274	0.122913
Arhgap21	2.45705	2.36201	2.17813	2.73529	2.7784	2.17449	2.21624	2.40726	2.12581	2.59274	1.93614	3.05496
Arhgap22	5.59964	5.36098	4.0682	2.15108	2.21264	1.61679	3.82511	4.61735	6.16263	3.22652	2.83666	3.3177
Arhgap24	3.67762	5.39219	6.21966	5.45623	4.65135	3.8028	4.9048	5.22383	4.61064	5.89203	5.16593	6.29661
Arhgap25	32.2207	27.8401	33.1958	18.5974	19.0804	15.4405	31.8081	38.2356	31.4348	18.1981	17.7568	17.142
Arhgap26	6.24417	4.91602	5.51351	2.1044	1.44566	2.19873	3.9361	4.89787	3.62833	0.75781	1.09022	1.75875
Arhgap27	0.189721	0	0.343377	0.470413	0.532263	0.398899	0.148411	0.0740485	0	0.359331	0.401396	0.366938
Arhgap28	0.139297	0.0553718	0	0.230258	0	0.0732199	0.0726445	0.163104	0.0771948	0.0527657	0	0.20206
Arhgap29	0.896203	1.21448	0.995342	0.656538	0.857145	0.89933	0.701063	0.810874	1.0836	1.15732	1.37899	1.12273
Arhgap30	19.0042	13.0954	16.2447	17.0591	18.7361	20.497	16.9349	18.0011	16.6171	18.9477	15.9313	18.2046
Arhgap31	0.396246	0.773236	0.195591	0.446586	0.404242	0.170412	0.535398	0.253072	0.119776	0.163743	0.381065	0.313517
Arhgap35	1.57038	1.89612	1.86522	1.72785	1.73474	1.45486	1.82731	1.79279	1.79492	1.40535	1.78583	1.42371
Arhgap39	7.41773	5.40105	5.66382	2.69693	1.85092	2.75557	5.35623	4.13393	5.3953	1.54	2.26353	2.2244
Arhgap4	80.7046	78.4241	240.997	68.6463	70.6372	75.7388	87.0743	75.9731	241.356	64.3926	63.9347	63.9708
Arhgap5	1.8442	1.46617	1.31129	1.74197	2.34057	2.28497	1.85483	3.08482	1.67901	2.49493	1.6722	2.10189
Arhgap8	0.218001	0	0.14796	0.135133	0.1529	0.687537	0.0852667	0	0	0	0.691842	0.316225
Arhgap9	11.5712	13.1681	12.7451	11.0664	9.83159	9.38401	14.0688	10.6067	13.3012	7.43881	9.79249	9.20762
Arhgdia	392.735	409.776	385.677	452.753	419.577	453.448	377.987	289.338	370.293	372.022	364.552	385.293
Arhgdib	370.125	359.407	398.804	392.094	412.119	409.893	381.098	377.67	414.675	391.086	379.959	390.177
Arhgdig	0.475495	0.189013	0	0.196498	0.222333	0.249938	0	0.185586	0	0	0.335337	0
Arhgef1	23.6897	25.063	22.0546	17.6735	17.8652	18.7609	26.3623	19.3309	21.3478	16.7958	15.4686	16.9537
Arhgef11	0.324986	0.258369	0.441145	0.492434	0.455874	0.227766	0.282471	0.422808	0.180099	0.287244	0.267391	0.209517
Arhgef12	1.06449	0.72539	0.670879	0.895511	0.533291	1.07911	0.832709	1.02384	0.821664	0.99367	1.04565	0.661765
Arhgef15	0.0450552	0	0.183477	0.111714	0.063201	0	0	0.0527552	0.074905	0	0	0.0653555
Arhgef16	0	0	0	0.149816	0	0.0952802	0	0	0	0	0	0
Arhgef18	2.39228	3.33367	2.77301	2.9325	2.75248	2.79752	2.69143	2.61229	2.1897	3.75714	3.01408	3.78209
Arhgef19	0.135575	0.0538922	0	0.112052	0.190178	0	0.0707033	0.10583	0.300528	0	0.0478063	0
Arhgef2	31.7775	32.3543	30.4675	37.2968	39.8255	39.3679	29.5711	32.0444	30.5069	38.1255	40.1143	38.0415
Arhgef25	1.25645	0.842823	0.31979	1.26562	0.9914	0.495329	1.22859	1.01144	1.82777	1.16011	1.163	1.0252
Arhgef28	0.426162	0.31763	0.506173	0.495312	0.410986	0.462014	0.458383	0.65493	0.575658	0.363217	0.394466	0.579541
Arhgef3	2.22851	1.84402	2.59289	18.9448	19.9684	17.0688	2.59712	2.60937	2.41956	17.2622	18.9558	19.2637
Arhgef37	0	0.0877652	0	0.0456203	0	0	0.086357	0.129261	0	0	0.0389271	0.0533781
Arhgef39	5.60057	4.37159	4.42319	2.01987	3.28532	2.40862	5.41663	6.43849	4.40159	2.19864	4.20108	3.39731
Arhgef40	3.95713	3.5633	3.43484	2.13587	2.68102	2.20736	4.16945	3.08894	3.93833	3.64032	3.81588	2.88956
Arhgef6	22.1185	20.3981	22.8185	14.1677	16.7544	15.8118	21.1667	21.3232	23.7795	14.9137	16.3788	17.1117
Arhgef7	6.33576	6.73989	4.83769	6.60512	5.55467	6.41464	6.42055	5.01596	6.64317	5.64541	6.55	7.88499
Arhgef9	0.774943	0.577587	0.525964	0.300229	0.339703	0.152752	0.340991	0.113423	0.241567	0.11008	0.307417	0.491797
Arid1a	36.6099	35.9652	32.4031	34.0114	35.7064	35.696	34.3406	32.2045	35.4656	31.8377	33.4066	32.059
Arid3a	5.43337	4.0704	3.59314	4.14523	4.69024	4.28397	4.41378	3.75191	4.16911	4.19547	3.75812	2.62715
Arid3b	0.479411	0.571709	0.769087	1.1887	0.917036	0.687263	0.647769	0.765469	1.37669	0.495274	0.783775	0.821858
Arid3c	0	0	0	0	0.187696	0	0.104671	0	0.222455	0	0	0
Arid4a	23.936	21.9509	24.4829	28.7969	29.1309	24.614	22.047	26.9214	23.2599	30.304	31.1696	29.9772
Arid4b	0.0500191	0.019883	0.0452648	0	0	0	0.0130426	0	0	0	0	0.0241853
Arid5a	9.3431	11.4648	14.0611	24.5091	23.2679	22.8472	10.8042	14.9828	11.3684	22.3121	23.9929	21.6059
Arid5b	1.73392	1.91644	2.41108	5.66242	6.58488	6.5355	2.18344	3.26821	2.46082	7.92975	7.02379	7.54551
Arih1	23.357	22.8278	21.2679	25.7659	24.5053	27.142	19.0262	17.8558	19.1483	22.0093	23.5852	23.4739
Arih2	49.0338	44.6014	51.9607	49.4152	52.4024	46.1024	48.762	54.8952	45.9049	48.1891	48.8987	49.3494
Arl1	14.0558	13.4536	11.7993	14.9035	17.6413	13.9988	15.0462	17.9738	15.9886	16.6035	20.1514	21.1937
Arl10	0.842341	0	0.285854	0.261072	0.295398	0.332074	0.164732	0	0.700203	0.239308	0	0
Arl11	54.7572	55.6054	66.5129	19.0358	20.1133	18.8718	66.592	69.7998	72.8279	24.5055	29.5001	25.3845
Arl13a	0.0997846	0.118995	0	0.247415	0	0	0	0	0	0.113395	0	0
Arl13b	4.14187	3.21885	2.9059	2.76936	2.41539	2.86206	2.65754	5.39463	2.55321	2.32696	2.51075	2.97027
Arl14	0.472074	0.28148	0.640806	0	0.993302	0.37221	0.369285	1.10551	0	0.536464	0.249693	0.684776
Arl14ep	19.0722	16.7979	15.9057	16.0722	16.2619	17.8878	18.5274	21.0181	20.7241	19.2654	15.824	18.082
Arl2	20.5293	22.011	23.0094	16.5782	16.3802	24.0569	15.9119	14.3345	16.9086	14.7682	17.3338	13.6601
Arl2bp	51.162	46.5643	53.1143	34.0988	37.6635	38.8545	60.4492	56.551	60.0168	48.8379	46.6748	44.5283
Arl3	84.0654	81.7897	85.2197	91.159	94.7	79.3348	85.7752	100.95	86.8587	98.7079	100.301	103.23
Arl4a	8.09907	5.87075	6.46699	8.07201	6.90568	8.26392	8.44743	8.73944	6.86443	8.48189	8.73564	8.75359
Arl4c	27.2189	23.5211	26.5441	7.47549	9.32792	8.44217	28.8305	32.2006	29.3247	12.8721	11.2671	11.526
Arl4d	0.237748	0.708799	0.322725	0.294747	0.16675	0.937267	0.929902	0.695948	0.988149	0	0.251503	0.172434
Arl5a	3.58805	2.73846	1.94821	1.77931	3.01988	2.26322	1.23499	3.19296	4.29495	2.77267	4.55477	2.29007
Arl5b	2.98808	2.92196	3.81274	6.59395	6.95794	7.72759	3.27244	4.82828	5.16646	6.45173	8.5346	6.76169
Arl5c	35.4401	34.6964	33.1919	246.353	239.233	241.847	43.9458	38.7788	36.2781	236.544	246.062	244.021
Arl6	0.328749	0.196021	0	0.203783	0	0.259204	0	0.192467	0	0.186795	0.347769	0.238436
Arl6ip1	76.9694	80.3839	81.368	63.3258	62.9272	60.9321	78.7596	83.9333	90.4789	64.143	68.5101	65.8618
Arl6ip4	65.3415	67.0255	55.9989	72.4256	68.549	70.0744	65.192	52.8427	64.6725	68.7477	63.7034	67.8737
Arl6ip5	84.3498	69.025	63.5665	71.3977	82.8251	84.8526	92.8319	65.3895	94.2947	78.3366	78.1532	81.0075
Arl6ip6	13.3347	14.4147	17.3196	15.6991	15.4756	15.8842	14.7088	13.0301	12.9188	18.9692	18.47	18.3688
Arl8a	693.624	656.852	716.244	813.74	803.507	770.884	750.181	691.607	649.577	721.889	749.577	695.822
Arl8b	92.5696	87.3214	93.8333	74.3418	70.8436	73.3672	80.1451	73.389	83.5622	68.6238	64.391	69.4121
Armc1	21.5758	20.1688	20.9737	25.8857	25.6768	28.0965	23.9013	23.3073	23.8363	28.4733	27.3153	28.8742
Armc10	39.4735	45.4429	37.5773	44.8061	40.9892	36.9166	42.1071	40.4172	46.4492	40.0029	45.0111	40.4035
Armc3	6.53784	6.29445	7.49052	7.73346	9.00267	9.93126	10.8855	12.4309	13.3622	17.4493	19.7331	18.9672
Armc5	10.2245	12.4933	10.8024	10.4279	10.8098	11.4371	12.6081	14.213	13.3978	11.2757	11.6153	11.1053
Armc6	0	0	0	0	0	0	0.0894884	0	0	0	0	0
Armc7	0.90097	0.661187	1.03485	1.37474	0.97218	0.983596	1.19273	0.973798	0.921772	1.33889	0.659836	1.10585
Armc8	5.04186	5.87991	5.03232	7.62944	8.26854	8.94439	5.16206	3.99356	3.20495	6.69852	7.60817	7.79754
Armc9	1.60829	1.27862	1.18253	0.664625	0.893011	0.845378	0.995998	0.863112	0.779863	0.913829	0.815227	1.11787
Armcx2	2.24243	1.84219	1.35286	1.54447	1.81743	2.12166	1.40333	1.22531	1.57408	2.54828	1.37058	1.59025
Armcx3	6.95039	6.89044	4.88782	5.70987	5.05102	4.7538	6.35409	6.07916	6.26484	7.42259	6.821	6.55937
Armcx6	0.340344	0.507336	0.115498	0	0	0.268346	0.133119	0	0.282914	0.193383	0.0900088	0.246846
Armt1	4.44142	3.33167	3.40341	4.70694	4.52191	4.06668	3.36226	4.52944	4.76383	5.29143	5.0015	4.88388
Arnt	2.11452	2.60296	2.31476	1.26845	1.43523	2.04367	1.76082	1.83696	1.70101	1.62779	1.15451	1.68204
Arnt2	0.475495	0.598542	0.896458	0.229247	0.852278	0.708158	0.557941	0.463965	0.219589	0.570371	0.279448	0.344869
Arntl	7.49194	9.0005	11.9024	7.56809	7.78467	5.86331	9.02974	9.61708	7.84235	5.99121	6.28161	5.47403
Arntl2	0	0.114403	0	0	0	0	0	0	0	0	0.101484	0
Arpc1a	181.576	197.048	205.788	166.886	169.55	180.022	198.246	206.146	201.669	168.714	174.453	160.419
Arpc1b	805.657	776.854	959.802	851.274	884.224	846.386	888.268	1214.41	917.662	994.581	959.591	985.146
Arpc2	666.603	621.953	635.354	647.299	643.412	662.688	565.017	545.338	621.099	576.498	559.188	567.946
Arpc3	2379.52	2343.25	2513.58	2585.57	2571.7	2615.57	2605.55	2597.66	2541.9	2409.9	2506.56	2563.09
Arpc4	525.248	606.49	524.878	572.809	532.983	593.681	534.497	419.001	557.584	477.038	474.195	477.934
Arpc5	196.068	201.658	215.181	210.108	201.219	185.598	189.194	175.856	176.527	184.293	162.146	173.716
Arpc5l	295.931	296.459	275.138	266.88	266.315	267.275	341.46	313.253	311.321	260.548	294.807	279.344
Arpin	3.89952	3.69908	4.09029	3.07645	5.47005	3.21436	4.09036	4.66973	5.15696	5.63997	5.81269	5.39941
Arpp19	80.5582	89.0809	88.1442	107.135	111.633	120.874	76.0029	86.3224	110.39	120.952	122.406	120.396
Arpp21	0.226851	0.579698	0.527887	0.241061	0.545512	0.255517	0.405615	0.569187	0.323267	0.441931	0.205694	0.423081
Arr3	0.268268	0	0.182077	0.665168	0.188156	0.634552	0.41971	0.471173	0.446	0.152429	0.709472	0.19457
Arrb1	2.08585	2.34111	1.33242	0.760565	0.688452	0.967411	1.53569	1.72399	1.01993	1.25489	2.07673	1.06788
Arrb2	10.443	14.1462	11.5607	9.17577	8.81775	7.03472	10.945	11.5154	11.1249	6.56737	7.50778	7.79472
Arrdc1	91.0554	78.0771	77.3923	78.4503	81.8805	85.4602	115.42	97.2024	110.585	89.71	95.7712	86.9438
Arrdc2	9.23202	8.63815	7.61547	9.24433	9.16475	9.8547	8.94396	6.07011	10.7439	7.10176	7.1368	7.93198
Arrdc3	0.265232	0.474443	0.180016	0.16441	0	0	0.82992	0.310561	0.440953	0.301409	0.280577	0
Arrdc4	1.05158	1.46303	1.18953	2.60737	4.17944	2.21099	1.91941	1.02608	0.291377	2.98752	4.07886	3.81345
Arrdc5	0	0	0	0.201162	0	0	0	0	0	0	0	0
Arsa	1.29852	1.67755	1.02821	0.939068	1.06254	1.02382	0.931128	0.760218	1.2593	1.10672	1.03023	1.56965
Arsb	7.69794	6.96412	5.88529	4.49751	5.33708	6.27878	8.85965	7.45948	9.85591	5.42974	6.08409	8.47105
Arse	0	0	0.12195	0	0	0	0.140555	0	0	0	0	0
Arsg	0.313463	0	0.283669	0.388615	0.29314	0.164768	0.0817366	0.24469	0	0.356219	0.552665	0.151567
Arsi	0	0	0	0	0	0.150399	0.0746084	0	0	0	0	0
Arsj	0	0	0.124263	0	0.128412	0.144356	0	0	0	0.10403	0.0968398	0
Arsk	0.487072	0.232338	0.528932	0.362307	0	0.460842	0.533423	0.570314	0.48586	0.996313	0.309151	0.706531
Art2b	0	0	0	0	0	0	0	0	0	0.157984	0	0
Art3	0.334333	0	0.302555	0.138163	0	0.70295	0.174357	0.652451	0	0.126645	0.117892	0
Art5	0	0	0.112351	0	0	0	0	0	0	0	0	0
Artn	0	0.295066	0	0	0.347081	0	0	0	0	0	0.392617	0.179457
Arv1	17.04	19.6317	20.1902	25.0638	25.9284	19.8113	13.4426	12.0051	17.5257	22.1539	15.5817	18.4335
Arvcf	2.40025	2.02967	2.07337	1.67721	1.89773	1.9269	1.60451	1.78847	2.17661	2.1821	2.16979	2.34225
Arx	1.30101	1.69253	1.76603	0.953092	1.16136	1.95833	1.11025	1.86958	1.57306	1.68008	1.75163	1.4583
As3mt	15.6136	13.3522	14.0831	16.1732	17.4351	10.2049	15.7495	17.8009	16.2237	17.2764	17.9296	18.7745
Asah1	55.9463	56.975	55.4473	53.3532	56.8892	57.1662	49.6416	51.0737	52.1448	52.9672	51.5441	47.2956
Asah2	0.536646	0.399977	0.273171	0.997956	1.50556	0.476011	0.419796	0.589087	0.39033	1.14345	1.4902	1.36227
Asap1	15.4902	14.3608	14.4474	13.9383	14.7195	15.4439	15.7134	16.4407	17.3623	18.6819	17.9193	19.4253
Asb1	1.22118	0.873775	1.54716	1.21117	0.342603	1.66894	1.27371	0.857933	0.676748	1.01768	0.861225	0.472376
Asb10	0	0	0.125808	0	0.130008	0	0	0.108521	0.154084	0	0	0
Asb11	0	0	0	2.79447	1.22962	3.15952	0.0979591	0	0	2.56151	1.58965	0.908242
Asb12	0.124089	0.147979	0	0.153839	0.174066	0	0.19414	0	0	0	0	0
Asb13	0.604062	1.2349	1.40566	1.9257	0.847346	1.49687	0.810056	1.21251	1.72159	2.84388	2.19089	3.25457
Asb14	1.31368	1.46868	0.557258	1.22147	0.921381	1.29472	0.834957	0.769096	1.50151	1.77277	1.21597	0.833692
Asb17	0.353928	0	0	0.219391	0	0	0	0	0	0	0	0
Asb18	0	0	0.146887	0	0	0	0	0	0	0	0	0
Asb2	1.45819	1.58084	1.16963	1.47909	1.30166	1.46327	1.29623	0.465653	1.10194	1.7324	1.7529	0.480726
Asb3	1.60008	1.90813	2.17198	2.36153	1.92386	2.64333	2.32454	1.60588	3.16685	4.24275	2.09566	1.87892
Asb5	0.331406	1.31736	0.749765	0.273906	0.464879	0.870996	0.17283	0.517392	0.91828	0.502145	0.35058	0.640968
Asb6	18.6157	17.216	18.5653	23.5497	16.7337	22.4059	18.188	13.968	17.6851	19.2552	20.5769	21.0515
Asb7	0	0	0.117509	0.214644	0	0	0	0	0.14392	0	0	0.251145
Asb8	31.2429	30.0593	29.0115	29.4292	27.9205	27.2707	32.3528	30.565	31.8704	29.5715	30.2891	28.1623
Asb9	0	0.409265	0.931716	0.212736	0	0	0.134233	0.401845	0	0.585004	0.363048	0.746735
Ascc1	54.6449	48.1772	43.0555	45.3938	40.9024	42.8218	50.6689	38.0515	49.2171	41.989	39.3225	45.2026
Ascc2	5.93714	5.15622	5.25602	6.40048	5.79361	4.37588	5.14921	5.06274	4.18428	3.81349	4.84702	4.86778
Ascc3	6.77985	6.57908	6.43619	7.74606	6.58892	7.72144	6.44752	8.17203	6.5567	6.44568	7.47681	6.36358
Ascl1	1.54241	1.31383	0.897301	0.819511	1.23635	1.38985	1.46511	0.516002	1.4653	0.500796	0.58273	0.95887
Ascl2	8.46891	9.1019	6.8124	7.64763	6.89318	5.44081	10.7143	8.81446	7.99589	9.98048	7.85285	8.03815
Ascl3	0	0	0.345241	0.31531	0	0	0.198956	0.297801	0	0	0	0.368929
Asf1a	4.57547	3.71032	4.47182	3.70598	3.85094	4.32907	3.81782	3.07159	3.44842	4.09031	3.93669	4.95565
Asf1b	7.98453	7.41954	7.03793	0.89989	0.436375	1.30815	5.75928	4.24959	5.51665	1.17839	0.548473	1.20333
Asgr1	0.139732	0.333268	0.189676	0	0.196009	1.10173	0.218614	0.163613	0	0.158791	0.295634	0.202691
Asgr2	0	0	0.655906	0.149761	0	0	0.0944966	0.282889	0.200832	0	0.127789	0
Ash1l	20.3101	21.3451	21.5008	18.9637	20.382	19.6646	19.1978	22.3042	17.9979	20.7941	19.4245	19.5482
Ash2l	21.5052	22.6041	24.1393	21.5338	20.1109	23.9121	23.9399	23.9699	21.3141	23.3418	24.5722	21.9963
Asic1	0.261845	0.260214	0.414674	0.432828	0.428519	0.137635	0.307246	0.510991	0.507876	0.29756	0.230829	0.189912
Asic2	1.96311	1.38063	0.751605	0.811254	0.917918	1.11126	1.61442	1.47347	2.09212	1.02964	1.06497	1.24127
Asic3	0	0	0.139962	0	0	0	0	0	0	0	0	0
Asic4	0.187982	0.0747244	0.0850574	0	0	0	0.392136	0	0.208349	0.0712075	0.0662861	0
Asic5	0.0875378	0	0	0.217049	0	0.138039	0	0	0	0.397911	0.0926024	0
Asip	0	0	0.322725	0.294747	0	0	0	0	0	0	0	0
Asl	12.6803	12.4586	12.2328	17.8954	16.1092	17.6062	11.3541	10.7386	11.1372	15.8598	18.0539	16.774
Asmt	0	0	0	0	0	0	0.166658	0.124728	0	0	0	0
Asmtl	8.87734	10.5864	9.53985	17.1963	21.0139	16.9152	8.39113	10.6111	11.0691	14.5018	16.6298	17.4378
Asna1	25.407	27.6764	22.2183	28.6209	31.0133	36.4048	24.3658	19.0222	28.6335	23.7364	28.8151	31.1846
Asns	3.92924	2.92857	2.11124	5.98759	5.97105	6.58332	2.75351	2.49208	2.72185	6.13962	5.80188	5.46214
Asnsd1	11.5565	11.0923	13.2958	11.0074	12.8501	14.89	12.1822	13.0365	11.3637	13.4531	12.2251	9.81276
Aspa	12.9397	17.854	14.5163	7.15923	7.80051	5.56495	14.7232	16.6538	15.2899	6.56241	7.91889	6.20494
Aspdh	0.521885	0	0	0.215668	0.244024	0	0.136083	0	0.578429	0.593068	0.368053	0.252343
Aspg	0.065383	0	0	0	0	0	0	0	0.217401	0	0.0691658	0.0948424
Asphd2	1.00889	0.240626	0.684748	0.875539	0	0.47728	0.631372	0.590657	1.00638	0.687901	0.320179	0.585386
Aspm	2.58779	1.49258	1.67601	0.230655	1.77942	0.293385	2.40802	0.851584	2.24955	0.0961033	1.52084	0.245344
Asrgl1	2.07278	2.29528	2.4117	2.01907	2.28453	1.40083	2.08473	3.29382	2.95375	2.86025	3.91554	1.71812
Ass1	0.111218	0.13263	0.754848	33.3673	38.2225	34.9007	0.261003	0.390675	0.739605	50.9341	61.5321	58.0782
Aste1	0.204546	0.243926	0.185104	0.0845284	0.0956421	0.215034	0.053336	0.239503	0.113354	0.232445	0.144253	0.296708
Astl	0	0.0873342	0	0	0	0	0	0	0	0	0	0
Astn1	0.572466	0.464222	0.466248	0.283885	0.64242	0.216655	0.483642	0.402181	0.304555	0.234197	0.266458	0.298944
Astn2	0.0390028	0.0465118	0	0.0967072	0.0547111	0.061504	0	0.137005	0.0648429	0	0.123778	0.0565762
Asun	5.32073	5.34699	4.38219	5.18814	6.62503	6.31631	6.31344	9.31008	7.95129	5.97852	5.94478	4.42272
Atad1	5.57541	6.39309	7.47119	16.4827	18.349	17.133	9.50566	8.36957	7.96203	14.7837	18.1477	17.5229
Atad2	14.3306	12.0654	14.2171	8.57052	8.74012	8.65561	12.2083	15.2512	12.3811	10.0139	9.00798	9.68365
Atad2b	8.0007	9.84153	10.6893	11.9495	14.0508	11.7223	7.93416	12.3924	10.1593	14.0317	14.9945	13.3418
Atad3a	10.2266	9.52248	9.69828	11.2021	9.72732	11.2664	6.95878	7.38145	8.73386	7.16392	8.96583	9.6525
Atat1	6.53848	7.7973	7.13211	4.05303	3.93079	4.41883	5.3888	4.37481	5.43517	4.90931	4.94055	4.40352
Atcay	0.363335	0.794358	0.575401	0.675665	0.424723	0.190982	0.521074	0.779955	0.805402	0.894601	0.640594	0.878403
Ate1	3.70192	3.24605	3.99051	4.0945	3.05462	3.54834	3.17977	4.71705	3.25827	3.29949	3.80092	2.57965
Atf1	29.4914	27.9832	31.0828	28.7397	29.734	29.4012	26.4528	28.3059	30.7616	29.9692	25.7231	25.4002
Atf2	2.77286	3.52003	2.42836	2.99407	3.26226	2.96205	1.95918	2.82781	3.12285	2.54118	2.36555	3.50322
Atf3	35.1403	32.4665	38.1366	35.6931	30.7471	33.193	37.559	43.1827	35.5734	29.258	28.9842	32.5523
Atf4	316.666	284.892	324.92	558.523	546.257	555.981	291.493	268.805	293.082	462.674	457.462	477.948
Atf5	0.160515	0.191417	0.217887	0	0.225161	0.253117	0.502256	0.375894	0	0.912041	0.509404	0.232837
Atf6	16.1432	15.2176	13.774	12.834	9.99249	12.1221	14.4723	14.4616	11.843	10.7159	8.9452	10.4075
Atf6b	110.352	99.7784	100.072	126.517	119.124	130.901	108.382	85.5496	99.4531	108.184	110.813	110.188
Atf7	0.663258	0.966718	0.400144	0.0913635	0.620256	0.348633	0.461191	0.34516	0.24504	0.418736	0.467754	0.5345
Atf7ip2	0.0831033	0.0991026	0	0.309081	0	0.655232	0.130017	0.0973058	0	0.188877	0.175823	0.482187
Atg10	12.236	13.7262	15.765	16.7122	16.5822	16.8424	18.7379	16.6341	17.9291	18.9721	19.416	18.2004
Atg101	103.108	93.9459	104.578	101.831	108.557	108.516	108.026	102.959	105.74	101.636	104.171	102.511
Atg12	46.852	48.5446	45.5265	45.8646	47.7648	46.4282	52.7726	51.6365	54.482	49.4602	51.7293	49.1145
Atg13	2.09795	1.37198	1.37797	1.25851	1.80371	2.24109	1.0588	1.26787	1.46266	2.07647	2.21933	1.37435
Atg14	6.75682	7.71234	6.74788	7.5989	8.8011	9.5133	7.85287	6.32926	8.58548	9.48834	10.5684	9.80121
Atg16l1	37.8481	36.3215	32.072	37.3433	33.0643	40.2596	31.14	31.2706	31.4616	29.9674	32.1606	30.5368
Atg16l2	11.757	13.9264	14.0313	17.9017	20.8089	22.0238	11.8512	15.1522	13.5118	24.5692	25.7092	24.1508
Atg2a	8.02129	7.60899	7.49455	7.36141	7.89091	8.25462	7.17112	6.49522	8.18318	7.72439	8.29252	7.47991
Atg3	49.1425	47.4208	51.239	81.9682	85.4189	72.2523	44.0136	57.1241	53.6775	71.6278	73.9604	70.5958
Atg4al1	8.84685	9.34435	9.60716	11.1245	9.75063	10.762	11.5672	10.0628	12.3968	14.2186	12.4337	12.6496
Atg4b	22.321	21.5673	20.6253	23.2548	21.9741	24.5964	21.563	19.2869	20.79	21.7746	24.1814	22.9182
Atg4c	2.55149	3.13221	2.1392	2.32588	2.42115	1.65672	2.17204	0.966559	1.24762	0.938075	2.06403	1.52399
Atg4d	23.5566	20.6886	22.5104	23.6164	23.6199	22.1271	20.6892	19.6164	23.1869	22.3242	20.5114	22.5747
Atg5	19.5462	26.1404	22.9877	20.6024	22.5342	21.214	22.0996	23.5353	21.7078	22.0324	19.6725	21.5805
Atg7	1.21781	1.53769	0.680682	1.24334	0.602921	1.12963	1.06472	1.42593	1.42915	1.13969	0.757803	0.519562
Atg9a	9.03523	8.22535	7.61066	6.35079	7.58185	7.12388	8.61399	7.69838	8.8518	6.14223	5.80305	6.90416
Atg9b	0	0	0.0806228	0	0.0833146	0	0.0464614	0	0.0987434	0.067495	0.0628302	0
Atic	12.0925	10.855	11.9953	8.97849	8.94736	9.74394	8.62786	10.9694	10.7148	7.85249	9.7698	8.19221
Atl1	1.21326	1.29454	0.953477	0.554156	1.07488	0.302085	0.899134	1.04677	0.849293	0.50796	0.743054	0.833646
Atl2	4.12731	4.09004	3.70871	3.74752	4.1587	4.12504	3.54694	2.04197	4.44562	3.303	3.56667	4.30047
Atl3	2.61428	2.04592	2.21793	2.53206	2.06278	1.93241	2.4924	2.39146	2.17314	1.85678	1.98772	1.42207
Atm	8.36053	8.09317	7.99471	3.27314	3.32365	3.22924	7.96993	7.33212	6.94977	3.23107	3.40163	3.19145
Atmin	0.547504	0.693718	0.650297	0.509074	0.432006	0.215841	0.85658	0.841409	0.568897	0.661068	0.868771	0.694917
Atoh1	0.0783035	0.0933788	0.106291	0	0	0	0.0612537	0	0.130181	0.177968	0	0
Atoh7	0	0	0	0.452951	0	0	0	0	0	0	0	0
Atoh8	0	0.0824741	0.187757	0	0	0	0.270503	0	0	0.0785924	0.0731606	0
Atox1	244.224	271.64	247.726	236.647	244.232	228.532	299.166	264.751	336.31	317.945	326.136	314.36
Atp10a	0	0.0376716	0.0428808	0.0391633	0.088625	0.149443	0.0494229	0.0369886	0	0.143594	0.200505	0.183293
Atp11a	4.83527	3.84411	4.37568	3.22992	3.00419	3.44682	4.71509	5.66163	4.66172	3.21156	3.12974	3.39485
Atp12a	0.0370809	0.0884397	0.0503346	0.0919418	0.0520151	0.116947	0	0.0434181	0	0	0.117679	0
Atp13a1	38.0434	35.8601	32.5257	45.8212	42.1209	46.599	42.2332	36.0217	39.6199	42.6415	39.236	44.9395
Atp13a2	19.7588	21.5862	22.5581	10.9772	11.1968	12.4494	19.9604	17.1091	18.1288	10.5082	10.7047	12.6541
Atp13a3	2.50771	2.24288	5.10604	3.62707	4.69024	0.988608	3.10599	4.40442	3.82168	2.13731	1.54746	2.7282
Atp13a4	0.211891	0.202148	0.0575252	0.157614	0.118892	0	0.0331507	0.0992414	0.0704545	0.240792	0.13449	0.0614724
Atp13a5	0	0	0	0.0917344	0.0518978	0.0583414	0	0.0433202	0	0	0.0391378	0
Atp1a1	88.6992	85.6823	99.0101	108.444	95.3078	106.998	97.3107	90.4039	94.9116	98.9911	101.23	108.571
Atp1a2	0.577965	0.421201	0.348687	0.278651	0.450411	0.405067	0.301413	0.300774	0.320293	0.255421	0.237768	0.186306
Atp1a3	1.39179	1.27247	2.14116	3.45094	2.79834	3.2921	2.57669	1.95558	2.6224	5.21937	5.20218	6.86422
Atp1a4	0.0479106	0.0571345	0	0.059397	0.134413	0.226652	0.149914	0.168296	0	0.108891	0.0506825	0.208493
Atp1b1	282.32	286.898	284.305	196.062	184.553	170.73	305.191	338.351	310.715	188.458	186.491	185.862
Atp1b2	0.38651	0.526768	1.27417	0.684535	1.08435	0.522422	0.86386	0.905131	0.734377	0.752963	0.350462	0.560659
Atp1b3	297.293	308.512	322.769	246.948	241.678	239.545	343.243	419.164	362.635	283.286	277.602	289.073
Atp1b4	0.0787357	0.234736	0	0.0976123	0.110446	0	0	0.138288	0.196349	0.089475	0.0832911	0.0571057
Atp2a1	0.0529864	0.0631875	0.0719251	0	0.0743265	0	0.0414491	0	0	0	0.112104	0
Atp2a2	46.1113	47.3933	46.3369	50.6892	51.6719	46.8402	52.2582	50.7613	48.5535	57.3373	53.685	56.2434
Atp2a3	1.43738	0.922984	1.00058	0.411228	0.413597	0.232474	1.26856	1.55357	1.47057	0.795777	0.350895	0.53462
Atp2b1	107.232	97.7445	108.349	56.8503	59.8944	60.813	98.5554	107.478	103.27	57.6501	54.1607	57.4112
Atp2b2	0.145689	0.318519	0.362564	0.21072	0.306547	0.153159	0.227933	0.142156	0.282579	0.248341	0.231177	0.387441
Atp2b3	0.0977045	0	0	0.121129	0.0456849	0	0.0254768	0.0381341	0	0.0740207	0.0344524	0.0472423
Atp2b4	6.64103	5.85361	6.999	3.32396	4.57105	3.70759	8.00225	7.48621	8.09204	4.31248	6.15255	4.24821
Atp2c1	31.0589	34.4192	27.9981	26.8472	31.0029	26.1933	30.2292	30.0982	30.6392	27.9242	29.0801	28.7742
Atp2c2	0	0.067342	0	0.0700087	0	0.178097	0	0	0	0	0.0597373	0
Atp4b	0	0.2649	0	0	0.311598	0	0.173766	0	0	0.126216	0	0
Atp5a1	121.852	125.738	124.841	161.462	172.18	158.953	114.231	138.082	115.083	162.599	167.403	160.839
Atp5b	388.87	417.878	414.931	702.685	701.66	686.575	354.457	366.701	361.144	638.778	647.613	651.702
Atp5c1	204.064	210.383	218.119	286.316	272.324	285.421	213.28	199.414	220.926	294.559	304.417	290.913
Atp5d	113.697	123.037	91.8731	119.211	117.228	146.426	96.0431	82.1481	105.318	117.481	120.275	126.912
Atp5e	1045.63	1026.92	1057.28	1219.7	1234.76	1222.62	1130.94	1121.78	1083.53	1337.28	1315.87	1440.65
Atp5g1	860.651	819.107	764.962	1065.89	997.855	1122.21	892.284	609.41	862.335	1065.89	1066.82	1170.54
Atp5g2	787.367	878.59	882.806	772.76	759.119	774.386	908.858	921.93	967.109	815.856	849.181	857.654
Atp5g3	1837.94	1894.9	2025.02	3265.34	3162.56	3112.57	1836.46	1880.82	1859.52	3369.25	3274.56	3326.55
Atp5h	149.028	157.972	142.181	187.143	182.039	179.744	135.857	224.546	158.772	216.616	225.679	191.596
Atp5i	1365.32	1392.05	1447.81	1963.82	2062.15	2118.5	1627.72	1785.35	1703.36	2376.38	2463.62	2517.36
Atp5j	335.811	369.623	361.004	581.892	587.47	527.11	338.782	428.907	342.676	608.83	614.933	607.497
Atp5j2	1203.13	1241.88	1300.7	1252.56	1207.03	1277.71	1231.69	1207.24	1375.75	1307.56	1297.88	1371.6
Atp5l	1888.94	1883.13	1982.13	2769.92	2853.72	2804.78	2043.52	2137.92	2115.37	2845.27	3019.03	2908.01
Atp5o	420.192	414.733	401.142	588.626	560.494	548.414	403.678	392.944	398.964	602.673	570.441	621.414
Atp5s	2.64324	2.75811	2.691	2.76492	2.66498	3.38662	2.0677	2.7081	2.05989	2.15896	1.83498	1.9171
Atp5sl	25.5182	29.6889	31.0183	31.6361	31.3056	29.0233	31.0905	29.567	28.3816	29.9082	31.6035	31.341
Atp6ap1	211.79	195.629	210.495	149.798	151.218	157.466	250.066	238.125	266.258	164.213	169.671	170.662
Atp6ap1l	0	0	0	0.177931	0	0.226322	0	0.16805	0	0.163098	0	0
Atp6ap2	1.55427	3.37	2.1098	2.80276	3.17127	2.67375	2.98434	1.98534	0.469818	1.28456	2.09261	3.27937
Atp6v0a1	122.034	123.135	109.687	54.3357	46.023	51.4768	109.57	92.5375	103.534	45.4915	42.7839	45.6763
Atp6v0a2	0.321532	0.306748	0.174583	0.159447	0.180412	0.304217	0.402435	0.376483	0.213821	0.146155	0.204081	0.279843
Atp6v0a4	0.157032	0	0.213159	0.0648932	0.220276	0.0825417	0	0	0.174045	0.17845	0	0.0759284
Atp6v0b	458.735	476.826	490.031	554.911	558.107	563.802	533.822	548.722	561.501	558.139	580.027	630.252
Atp6v0c	1715.19	1727.94	1647.41	2337.22	2101.1	2373.01	1521.14	1259.24	1627.35	1992.34	2009.88	2155.94
Atp6v0d1	137.815	133.688	112.894	112.785	96.66	110.795	131.828	104.694	137.403	103.502	100.532	105.542
Atp6v0d2	0	0.301663	0.343377	0	0.177421	0.199449	0.197882	0.592388	0.630831	0	0.267597	0.183469
Atp6v0e1	246.562	253.54	235.543	295.885	274.421	290.127	260.977	215.427	244.833	279.295	288.393	300.671
Atp6v0e2	0	0.228005	0.259534	0	0.268199	0	0.149565	0	0.635733	0.434548	0.202257	0
Atp6v1a	108.366	108.286	114.636	131.436	131.973	130.364	105.535	107.365	105.284	123.928	125.808	130.719
Atp6v1b1	0.0663348	0.158212	0	0	0	0.104604	0.103782	0	0	0.30153	0.0701726	0
Atp6v1b2	428.135	431.39	514.88	374.359	370.192	344.464	458.979	513.913	452.887	354.972	350.116	353.611
Atp6v1c1	87.1879	100.583	105.487	81.5381	76.3062	76.5148	89.6283	78.0089	83.3471	67.8483	66.1666	68.8722
Atp6v1c2	3.31406	3.24636	1.28531	3.66838	3.81865	3.17291	4.25903	3.1875	5.50968	3.49708	5.00828	5.32233
Atp6v1d	213.158	198.823	210.905	244.019	232.62	246.013	219.332	193.874	222.467	227.735	217.663	248.322
Atp6v1e1	333.479	341.788	343.344	405.916	359.531	387.816	345.365	333.068	329.604	386.77	367.163	447.004
Atp6v1e2	0.828514	1.58084	0.224929	0.616289	1.1622	0.783896	0.388868	0.388044	0	1.12983	0.35058	0.721089
Atp6v1f	1224.7	1141.98	1185.42	1233.6	1170.35	1261.09	1138.1	1011.43	1141.2	1113.28	1153.75	1210.25
Atp6v1g1	1291.69	1299.81	1281.61	1751.57	1702.12	1726.26	1276.43	1288.79	1340.47	1684.93	1684.65	1695.04
Atp6v1g2	0.448826	0.936662	0.76156	0.55643	0	0.884698	0.438873	0.525531	0.746181	1.02009	0.949586	0.325526
Atp6v1g3	0.0955978	0	0	0	0	0	0	0	0	0	0	0
Atp6v1h	65.4385	68.2675	66.3158	83.3566	74.2758	73.2575	64.3195	60.3618	67.2688	63.0108	71.2326	68.2576
Atp7a	2.46845	3.02779	2.82419	2.62307	2.22596	1.61262	2.34474	2.27096	2.05192	2.48455	2.64856	2.40415
Atp7b	0.0299081	0	0.040598	0	0.0419535	0	0.0233959	0.0700389	0.0497227	0.0679749	0	0.0867674
Atp8b1	0	0.0945066	0.268937	0.147373	0.277917	0.0624845	0.0619934	0.0927931	0	0.180117	0.251503	0.172434
Atp8b2	20.6927	19.2785	19.4756	15.5826	17.6314	16.1878	18.5582	20.6799	18.6792	16.9474	19.2819	18.5842
Atp9b	6.66275	6.67266	6.40996	5.89435	5.03603	6.32434	6.62885	4.65813	6.9903	5.91755	6.2955	5.77071
Atpaf1	3.81127	4.16095	3.78906	4.52536	3.68967	4.31707	4.45111	3.89695	3.659	4.69713	4.42928	4.20478
Atpaf2	24.7084	26.1018	22.5131	45.7384	49.6947	49.4599	31.0666	20.4764	24.3843	51.6697	50.1276	53.3527
Atpif1	1397.3	1403.3	1357	1694.51	1643.47	1610.98	1228.34	1235.5	1192.83	1486.7	1563.64	1615.54
Atraid	47.5419	51.9184	45.6234	42.5318	38.1082	45.3112	60.0764	57.91	61.9576	49.2769	53.7928	56.0796
Atrip	2.71685	2.31422	2.63423	1.6841	2.63144	1.73409	2.27709	2.04503	2.15086	2.9404	2.8056	2.62731
Atrn	19.9541	20.0622	21.4539	13.9122	14.1275	12.2532	20.1534	26.2793	19.5344	15.26	15.2827	13.7063
Atxn1	0.629948	0.707038	0.603606	0.643156	0.519799	0.0584337	0.666706	0.520664	0.616059	0.505321	0.509596	0.59127
Atxn10	59.4871	62.3444	53.7504	47.1677	51.1935	57.8374	57.5256	50.9583	57.7919	46.1387	46.9071	50.9535
Atxn2l	33.4646	37.0108	34.8543	37.6638	36.721	34.9575	33.3257	28.0335	31.343	31.0191	29.6094	28.9131
Atxn3	2.95336	3.65003	3.7903	3.12885	2.93764	4.48784	3.73848	4.96709	5.17784	3.96641	4.20351	2.57043
Atxn7l3b	69.6403	68.5588	72.4153	61.5204	62.0997	58.4319	66.6759	70.0956	63.4614	59.1956	60.5212	60.1651
Auh	18.5812	16.4607	19.0972	17.7706	19.921	17.3713	18.3768	15.3852	20.3002	19.4566	22.0431	25.7982
Aup1	70.239	66.3171	70.4445	68.9432	69.3765	73.4133	73.8354	57.91	82.0311	55.5437	65.8286	64.6684
Aurka	22.9357	18.6789	18.6991	18.0316	19.7157	19.848	24.615	21.7791	23.7156	18.7534	21.0819	21.0979
Aurkaip1	56.686	50.6996	52.4639	61.4917	59.9383	66.0258	54.7571	58.5799	59.6149	61.0017	64.7356	57.6211
Aurkb	5.12643	4.25754	5.71612	2.61028	2.82507	2.30969	3.3657	5.78818	5.17455	3.43298	3.67991	3.18696
Aurkc	4.15306	4.95262	5.01109	2.43135	2.75102	3.09259	3.60974	2.83665	2.6851	2.75306	3.78315	1.50607
Aven	8.56027	8.16666	11.1974	10.4196	9.38799	12.2716	9.37489	6.56066	9.31523	13.0884	9.87876	8.12765
Avil	0.273958	0	0	0	0.230576	0	0.128584	0.0641555	0.0910919	0.12453	0	0
Avpi1	35.3586	27.3265	31.1052	24.0814	24.2674	21.2979	32.8829	36.0708	34.3119	27.075	23.5985	24.4343
Avpr1a	0	0	0	0	0	0	0.0805059	0	0.171097	0	0	0
Avpr1b	0.616482	0.220551	0.502097	0.229284	0.345907	0.0972137	0.675148	0.288736	0.204983	0.21017	0.456504	0.357699
Avpr2	0.147391	0.351534	0	0	0	0	0.115298	0	0.24504	0.167494	0	0
Awat1	0	0	0	0	0	0	0	0	0	0	0.13107	0
Awat2	0	0	0.223799	0.204397	0	0.259986	0	0	0.2741	0	0.174409	0
Axin1	20.9606	22.3344	22.5249	26.7678	23.2769	24.7898	25.2402	27.4402	28.5555	23.6541	26.9467	28.5045
Axin2	0.371025	0.505664	0.143897	0	0.297402	0.167164	0.373162	0.31031	0.264358	0.240932	0.11214	0.15377
Axl	0.86764	0.665152	0.673004	0.845156	0.782408	0.879551	0.630239	0.435395	0.412133	0.633846	0.852278	0.629285
Azi2	25.5677	23.2118	23.2868	31.2885	28.345	31.214	28.3879	26.6539	25.2299	29.6174	29.8389	32.1826
Azin1	15.9841	14.2284	17.5841	21.225	19.4995	21.3829	12.4149	14.3252	13.7907	20.5748	18.6319	20.4389
Azin2	0	0.362275	0	0	0.284093	0	0	0.118569	0.168351	0.115075	0.214243	0
B2m	2270.39	2383.45	2471.44	5842.83	5800.91	5749.06	2418.58	2441.38	2425.72	5161.67	5082.21	5256.36
B3galnt1	111.295	124.988	124.429	104.957	103.715	105.683	135.023	139.53	142.619	105.347	97.9747	91.5711
B3galnt2	1.29598	1.54549	0.737727	2.22863	2.93215	2.76881	1.1119	1.56642	1.04254	2.85048	2.69769	2.3044
B3galt1	0.122973	0.146648	0.166927	0	0	0.0969587	0.144295	0.143989	0	0	0	0
B3galt2	0.22064	0.263118	0.149751	0.638254	0.361086	0.579883	0.258897	0.172232	0.0611363	0.417891	0.350108	0.373395
B3galt4	2.6039	3.22942	1.97938	3.22818	4.09093	2.62792	2.03693	4.14653	4.15587	4.49778	4.62765	4.83473
B3galt5	0.128714	0	0.0873598	0.199466	0.0902766	0.0507426	0.100688	0.150711	0	0.109703	0	0.140031
B3galt6	0.844805	0.641105	0.521255	0.666492	0.969585	0.968861	1.50195	1.07911	1.53219	1.22186	1.05617	1.00264
B3gat1	0	0	0.106904	0.0976357	0	0	0	0	0	0	0.249933	0
B3gat2	0.914599	0.198306	0.112864	0	0.116632	0.262226	0.260165	0.389421	0.414692	0.0944861	0.439779	0.120608
B3gat3	31.3663	33.4152	30.3719	29.0351	25.6661	26.8743	31.2433	24.8519	33.8956	23.6442	27.5403	29.5743
B3gnt2	64.4766	63.8079	62.1468	44.5469	42.9454	48.6305	62.2149	56.7529	57.5048	36.2539	35.7021	38.4015
B3gnt3	0.0760528	0.544169	0.206472	0.377145	0	0.239857	0.297465	0.445252	0	0.345705	0.56317	0
B3gnt5	0	0.0930457	0	0.0483651	0.0547241	0	0.0305176	0.0456794	0.129717	0.0443332	0.0825384	0.0565897
B3gnt6	0.103044	0	0.139874	0	0	0	0	0.361963	0.171312	0.234197	0.109006	0
B3gnt7	15.6327	15.6255	15.4089	8.20256	6.55131	7.16014	17.5567	14.3549	16.7153	9.50903	9.19492	9.87969
B3gnt8	0	0.216284	0	0.224848	0	0.285999	0	0	0.150762	0	0	0
B3gntl1	0	0	0.148751	0.135855	0.153717	0	0	0	0	0.24906	0.115923	0
B4galnt1	0	0	0	0	0.10333	0	0.057623	0	0.122465	0	0	0
B4galnt3	0	0	0	0	0	0	0.0435005	0	0	0	0	0
B4galnt4	0.187053	0.0557664	0.0634778	0.115949	0.262389	0.221225	0.402392	0.164266	0.62196	0.637701	0.494689	0
B4galt1	74.4488	67.1216	64.9037	88.2034	88.8234	98.3798	93.17	73.3861	87.9656	107.61	113.767	100.078
B4galt2	2.11988	2.33354	2.65622	1.81946	2.51617	0.9	1.9772	2.76857	2.98213	1.94575	1.63877	1.65578
B4galt3	37.9596	38.8864	40.4048	40.4263	39.5253	44.4328	39.8322	29.8598	37.8096	34.2057	33.6991	37.2342
B4galt4	0.790964	0.943243	0.751572	0.686416	1.44238	0.748368	1.67059	1.75967	1.31499	1.97747	1.67345	1.60628
B4galt5	128.2	120.634	126.462	127.082	104.976	117.159	113.357	105.298	110.077	102.603	98.1729	101.778
B4galt6	104.563	117.846	98.6679	65.8628	66.5963	69.8771	104.544	89.2809	103.078	58.5227	60.3254	60.1803
B4galt7	7.37048	8.78947	11.2912	8.22377	7.38495	8.46789	11.9431	10.6027	11.0282	11.3671	10.8043	13.1351
B9d2	25.3843	25.9198	24.7662	22.029	18.0264	25.7685	23.5803	21.5488	24.0023	17.4883	19.1327	21.6327
Baalc	0	0	0	0.0863589	0.0977133	0.109845	0	0.0815633	0	0	0.221066	0
Baat	0.0963842	0	0	0	0	0	0	0	0	0	0.101961	0
Babam1	26.6324	27.2866	30.5506	35.9627	36.657	37.6593	26.8977	22.2534	28.6865	30.6913	31.2155	36.0929
Bace1	0.534351	0.819291	1.34706	0.66246	0.74956	0.601875	0.418001	0.804437	0.25382	0.780731	0.565267	0.442921
Bace2	0	0	0.144974	0	0	0	0	0	0	0	0	0.309843
Bach1	0.559189	0.606224	0.552043	0.441161	0.142618	0.400815	0.397665	0.416663	0.845148	0.404384	0.376436	0.22122
Bad	62.525	60.8273	52.0406	51.8127	47.5463	65.1255	65.9008	59.3392	73.5849	51.0461	50.129	58.4755
Bag1	55.1023	52.6288	53.4022	76.5979	68.2739	77.7449	54.6448	53.0033	55.3424	73.6514	70.4285	76.2714
Bag2	7.64081	6.35068	6.91456	4.59281	4.87188	4.92909	5.9771	6.09998	4.81174	5.78866	5.51105	4.53416
Bag3	11.1529	9.76459	10.6358	11.5514	14.5555	13.246	12.424	14.3813	15.1386	17.0057	15.457	16.0756
Bag4	3.22713	4.85635	3.44189	4.47711	4.63463	5.21006	3.84679	4.2285	3.96	4.1912	3.65769	4.12389
Bag5	54.8457	50.6643	55.8923	57.4403	60.0549	60.4116	50.9079	56.4551	58.5197	59.4427	58.9714	61.6272
Bag6	13.7454	16.6471	13.6596	14.5988	14.5962	16.0033	12.7958	13.2366	12.1735	12.9439	12.6382	12.7955
Bai1	0.444311	0.605544	0.947759	0.472142	0.400664	0.300274	0.744785	0.780367	1.37182	0.432783	0.235008	0.184144
Baiap2	8.36781	8.9919	8.86227	2.16599	2.96673	2.46505	8.1283	6.46015	7.79663	2.40341	2.91822	2.80109
Baiap2l1	0.363255	0.259914	0.197237	0.180137	0.101911	0.343692	0.28416	0.170134	0.603918	0.247681	0	0.21077
Baiap2l2	1.36208	1.5228	2.88895	1.47756	1.55241	0.671214	2.131	2.99037	2.40602	2.51528	2.70166	1.60533
Bak1	15.9418	14.4115	17.8005	85.7491	92.0941	87.445	15.89	22.3794	19.2364	89.7042	98.5552	92.2497
Bambi	0.586576	0.466338	0	0.242402	0	1.54163	0.305903	0.457882	0	0.666583	0.827351	0.850868
Banf1	172.032	184.818	161.15	216.755	224.059	225.329	134.236	119.546	131.7	177.345	188.836	183.792
Bank1	0	0	0	0	0.0741828	0	0	0.0619219	0	0.0600971	0.223774	0
Banp	11.0628	9.70604	9.86829	12.4415	10.0869	11.3393	11.992	10.5478	9.59019	9.15942	7.94124	8.36755
Bap1	21.0878	20.4326	19.0835	18.6818	19.4125	20.16	19.5205	20.4736	20.5241	19.7205	21.1925	20.2017
Bard1	0.942019	0.641931	0.0913372	0.0834189	0.0943868	0.424423	0.473724	0.472719	0.447464	0.229394	0.28472	0.195209
Barhl1	0	0.163843	0.0932497	0	0	0.108327	0	0	0	0	0	0
Barhl2	0.314666	0	0	0.130035	0.294265	0.3308	0.24615	0	0.348759	0.357585	0.110957	0.152148
Barx1	0.119917	0.143003	0	0	0	0	0	0	0	0.136273	0	0
Basp1	196.272	196.401	183.552	210.201	203.31	246.684	191.666	155.296	207.576	170.411	158.462	156.212
Batf	31.4166	26.9344	32.964	94.9505	88.1393	85.1574	38.3917	30.6217	33.0324	62.7193	64.8518	70.4518
Batf3	4.11142	2.45149	2.79048	4.58741	5.19056	6.48335	1.6081	2.88845	2.0506	4.67221	4.78423	8.94585
Bax	51.1775	47.547	55.7374	79.4319	79.5803	93.8401	61.2926	46.4526	58.3713	78.6711	79.7388	86.8969
Baz1a	15.9337	13.8699	15.7032	18.2848	17.8021	17.7505	14.2693	16.5027	14.567	19.4536	16.9546	18.4994
Baz1b	39.0536	38.2164	41.0182	38.2287	39.0632	38.5104	37.4218	39.3936	35.4188	38.9646	37.3072	37.1438
Baz2a	4.59645	3.30773	4.26714	5.96043	5.6695	6.74832	4.33954	4.0829	3.16208	6.81443	5.98018	6.09268
Baz2b	14.4087	12.7698	15.3518	16.5441	16.8377	15.4271	12.5197	16.4108	12.9963	17.6092	16.6613	17.6801
Bbc3	56.2009	47.6392	53.402	121.837	114.205	104.432	62.1433	56.7352	62.3742	113.234	123.886	119.861
Bbox1	0	0.169083	0	0.175778	0	0	0.110913	0	0	0	0.149989	0.205669
Bbs1	0.439448	0.366836	0.775473	0.217921	0.369861	0.415782	0.790653	0.51455	0.365295	0.848958	0.464873	0.828683
Bbs10	1.16956	1.46813	1.42047	1.29733	1.38155	1.16481	0.914898	0.50453	0.511687	1.25913	1.88839	1.07149
Bbs2	1.15525	0.994981	1.65529	0.875245	1.08035	1.01207	0.803295	1.27754	0.853613	1.38576	1.28998	1.39648
Bbs4	4.1439	5.02014	3.03574	3.99574	3.22936	3.52659	4.16778	5.54526	4.48352	4.48487	4.87072	3.91192
Bbs5	2.65955	2.45076	0.984584	1.79845	1.52619	1.52505	2.74242	1.69859	1.20588	2.33542	2.04612	1.75357
Bbs7	1.90109	1.8283	1.58165	1.59659	1.37639	2.70774	1.53512	2.72864	1.32541	1.53318	2.01108	2.13496
Bbx	2.6145	2.71983	2.64286	3.03442	3.43339	2.98247	2.13225	3.25673	2.86694	4.17219	3.76615	4.11527
Bc1	1.31237	0	3.56288	3.254	1.84092	4.13897	0	0	0	2.98274	1.3883	0
Bcam	0	0.166919	0.285	0.173528	0.196344	0.220722	0.0547468	0.0819461	0.58176	0.159062	0.518242	0.203037
Bcan	0.0428654	0.204472	0.17456	0.318853	0.0601293	0	0.167659	0.150574	0.285058	0.0487121	0.136036	0.186537
Bcap29	22.9189	25.5168	17.8144	18.2743	20.2768	17.8456	21.4993	25.0541	21.8183	19.1284	20.1202	17.3814
Bcap31	348.649	316.895	334.113	214.929	214.351	216.976	376.939	350.786	373.208	226.135	225.439	227.224
Bcar1	1.92241	2.58644	1.60587	0.916655	1.79777	1.5546	2.54494	2.13552	1.639	1.34438	1.09503	1.21554
Bcar3	0.690719	0.882535	1.4064	0.856317	0.346037	0.544602	0.810483	0.866534	0.820238	0.784931	0.782873	0.500967
Bcas1	37.8094	36.5702	36.1939	23.3607	27.2095	28.9371	40.5596	52.2745	40.3361	27.8512	26.0566	24.5641
Bcas2	70.1934	85.389	81.0326	72.4536	71.6499	92.8996	75.7457	84.3912	73.9781	81.5481	87.0171	81.3653
Bcas3	12.2595	11.0795	12.2385	10.1551	9.63953	10.1428	13.8046	11.7154	12.2472	9.74588	7.79288	8.45298
Bcat1	13.3137	15.8769	16.6193	48.6873	53.8687	49.374	11.5661	14.2573	13.3473	49.4944	49.3292	56.4814
Bcat2	30.0697	37.2626	37.767	35.5542	35.4254	40.8362	34.3208	34.7075	37.3602	34.1711	38.1487	42.3763
Bccip	42.2177	33.4039	47.3013	43.3668	47.5646	50.0887	39.4205	43.7833	33.8683	40.0562	43.2425	39.2711
Bcdin3d	19.9766	21.9293	20.2926	22.7977	19.3	20.6531	15.4199	20.4474	14.7362	19.8448	22.2519	22.8364
Bckdha	38.2011	37.6072	34.9752	30.7098	32.6543	33.2574	40.6224	28.0726	45.8132	34.5936	32.9394	34.2004
Bckdhb	7.07952	9.10207	10.661	14.1252	15.8272	13.4314	8.91276	13.4703	11.5859	18.6044	19.1909	16.8481
Bckdk	56.3019	54.6754	55.141	49.3375	44.2479	52.3445	51.5745	44.021	58.6924	44.912	46.27	47.2195
Bcl10	45.9246	47.612	54.617	64.3722	56.0053	64.9161	51.2173	48.4443	45.2256	52.6587	57.0068	56.7142
Bcl11a	0.17922	0.427448	0.0810926	0.0740623	0.0838	0	0.0467321	0.349748	0	0	0.126393	0.0866568
Bcl11b	1.33297	1.48121	1.72716	1.08917	1.0199	1.05099	1.68258	1.45436	1.10804	1.44593	1.08961	1.05467
Bcl2	0.278753	0.332419	0.189193	0.345582	0	0.219784	0	1.14237	0.463431	0	0	0
Bcl2a1	245.716	273.375	264.852	974.567	1061.1	929.71	240.635	315.543	239.47	1016.89	1051.18	943.303
Bcl2l1	26.8294	23.5325	22.4574	26.2436	22.0888	28.3517	27.6611	21.052	31.7466	22.3796	23.2788	21.0492
Bcl2l11	6.44961	7.19138	7.61674	3.878	5.42831	4.11904	7.13906	6.11701	7.18414	5.75351	6.65219	5.70691
Bcl2l12	143.394	130.109	113.456	132.363	129.132	130.725	139.681	89.3111	135.879	107.823	113.252	115.164
Bcl2l13	0.168598	0.201057	0	0.209019	0.2365	0.531728	0	0	0	0.383188	0	0.244563
Bcl2l14	2.51411	2.49845	0.995378	9.09085	9.99222	10.4069	1.39307	1.96252	1.56741	8.21396	11.0815	10.3329
Bcl2l15	132.827	1.61868	73.7003	0.961585	93.8412	0.305775	79.6352	1.13523	82.2056	0.220356	90.4607	0.562552
Bcl2l2	1.4926	4.06053	2.91251	4.22132	3.14061	3.45699	2.80954	3.65922	2.94675	4.39948	4.34212	4.33023
Bcl3	105.675	101.938	112.654	119.236	108.267	116.183	128.471	100.63	119.884	116.631	110.911	115.703
Bcl6	31.9936	26.5161	34.9935	40.6871	36.6386	38.0488	32.5089	31.1515	29.7024	34.3161	30.6604	36.3383
Bcl6b	3.66057	2.55683	2.62645	0.259324	0.29342	0.57724	3.27259	3.5514	3.91228	0.356559	0.497874	0.303423
Bcl7b	18.8667	17.3242	19.8479	20.4662	19.8489	22.9083	19.7028	21.097	21.6427	19.9392	19.1599	17.7888
Bcl7c	15.2328	12.7757	13.4063	18.8848	13.8539	20.3253	15.3206	16.0721	20.0373	16.9301	18.5932	16.5115
Bcl9l	8.40375	7.00144	8.28214	6.06558	6.58048	6.08138	11.8421	8.22244	9.23452	7.84931	7.58082	7.80674
Bclaf1	41.7562	36.8105	44.7591	50.812	54.2506	51.8343	35.5569	45.5848	37.1438	49.6111	48.8446	50.1399
Bco1	0.34194	0	0	0	0	0	0	0.100095	0	0	0.0904309	0
Bco2	20.7927	21.667	25.9096	21.2239	15.8256	16.8596	22.9869	24.423	26.3896	16.3985	15.3345	15.8893
Bcor	4.18066	3.97619	4.10823	4.13364	4.46127	3.72093	4.27354	3.06322	4.17878	4.45942	4.314	3.60883
Bcorl1	5.49057	4.40322	5.01209	5.46931	5.48213	5.29319	5.70173	5.44634	5.10221	4.82265	5.63069	5.18211
Bcs1l	3.69653	2.02539	2.30546	1.98173	1.68172	2.52069	1.87566	1.98867	2.15924	1.24886	1.79667	2.46365
Bdh1	4.17757	3.52374	5.25581	9.85296	7.0035	8.83709	5.65912	5.96527	6.26769	14.2421	13.9045	14.7801
Bdh2	2.57664	2.04847	2.52604	1.06479	0.602395	2.48302	1.34373	2.51416	2.61782	0.976027	1.06	1.03822
Bdkrb2	0.040686	0.048519	0	0.151321	0	0	0	0.0952786	0.0676412	0	0	0
Bdnf	0.0541138	0.0967979	0.0734554	0.100631	0.113862	0.0853326	0.105828	0	0.0449826	0.092242	0.114489	0.0784956
Bdp1	4.27481	5.09781	3.26404	4.14037	4.12258	3.79181	3.13501	5.31822	3.77557	5.00969	3.95687	3.87556
Becn1	22.3059	20.2535	24.0104	21.2496	22.1771	24.3135	20.9388	20.1612	19.1275	18.3219	16.89	17.8243
Begain	0.351904	0.0699423	0.238842	0.218136	0.164544	0.369947	0.0917601	0.343371	0.195016	0.0666504	0.124088	0.0850767
Bend5	0.0897406	0.214036	0	0.111256	0.251767	0.141513	0	0.105078	0	0.305943	0.284798	0.130175
Bend6	0.900252	1.43143	2.30827	0.744056	1.82408	0.946411	0.860726	1.17123	1.16409	1.25039	0.634891	1.45097
Bend7	0.640804	0.30567	0	0.476661	0.539332	0.202098	0.40102	0.600255	0.21307	0.291283	0.271151	1.11544
Best1	0	0	0.223126	0.305674	0.230576	0	0.0642918	0.0962333	0	0.466987	0.173885	0.119218
Best2	1.56156	1.37214	0.669379	2.95485	1.84461	2.33284	2.05734	2.5983	1.50302	2.24154	3.30381	2.6228
Best3	0.443967	0.264721	0.828647	0.82561	1.40124	0.437561	0.520946	0.649803	0.553578	1.19824	0.763187	0.563504
Bet1	28.9493	33.821	31.6289	28.3033	27.7326	30.248	30.1945	31.9677	32.8684	32.7641	27.3875	25.9468
Bet1l	10.9682	13.0798	12.9465	15.2236	13.546	11.0919	14.3621	13.8198	14.8653	13.2771	15.2602	12.7972
Bex1	3.02067	1.38547	3.15411	3.16874	2.93348	2.56487	1.81765	3.26484	1.93151	3.16863	3.93285	0.674106
Bex2	9.13727	11.4032	15.8645	8.43006	9.24037	8.71222	8.9762	10.45	11.6581	8.21026	5.61972	6.16475
Bfar	41.1763	36.667	48.5715	70.5906	73.2299	65.3094	52.8403	72.0745	40.3564	76.353	84.581	76.7695
Bfsp1	0.540641	0.276312	0.31452	0.095751	0.10834	0	0.241669	0.271302	0.256807	0	0.163406	0
Bfsp2	0.106454	0	0	0	0.746642	0.167869	0	0.124647	0.176982	0.120974	0.112613	0
Bglap	0.339639	0	0	0	0	0	0	0	0	0	0	0
Bgn	0.474121	0.323086	0.183881	0.33588	0.380041	0.213613	0.476853	0.475842	0.337815	0.15394	0.358251	0.0982492
Bhlha15	0.65227	0.388924	0.758921	0.462085	0.39213	0.440816	0.400906	0.218213	0.697121	0.47651	0.147859	0.473081
Bhlhb9	3.89138	3.48042	3.38395	1.8845	2.38815	2.49289	4.70879	5.33956	3.94234	2.76384	2.44418	3.79253
Bhlhe22	0.158193	0	0.214735	0.130746	0.517777	0	0.371243	0.185228	0.175332	0.239693	0.223127	0.152979
Bhlhe23	0.0740948	0	0.201156	0.0918587	0	0	0	0	0.246368	0	0	0
Bhlhe40	0.830262	0.907598	0.939182	0.257328	1.06759	0.872833	0.270617	0.324052	0.80519	0.314502	0.951489	0.40145
Bhmt	0	0	0	0	0	0	0	0	0.146786	0.100334	0	0
Bhmt2	0	0.0998615	0.11367	0	0.234931	0.13205	0	0.0980509	0.139219	0.0951614	0	0.12147
Bicc1	1.38155	0.366117	0.902945	0.380615	1.29197	0.322752	1.16078	0.0599132	0.595479	0.348886	0.866061	0.593785
Bicd1	0.238323	0.236838	0.161753	0.246217	0.167154	0.501086	0.248574	0.41858	0.132072	0.225691	0.168074	0.345704
Bicd2	10.992	11.5551	13.8601	11.8835	11.9113	13.0616	11.9606	16.1644	12.9912	12.2544	10.8839	13.3753
Bid	0.797888	0.951501	0.43323	0.593507	1.79078	0.50328	0.499325	0.18685	0	0.544031	0.844051	0.462956
Bik	3.44997	2.4685	1.17077	0.213854	0.967886	0.272014	2.69877	1.00989	4.30172	0.980132	0.912392	0.500441
Bin1	35.5272	36.0325	30.9954	13.6838	14.612	17.2965	36.2099	31.5828	44.1551	13.0918	12.4789	11.5077
Bin2	134.648	127.864	141.589	95.206	100.27	95.5543	140.395	134.879	140.639	87.4641	84.8644	88.0226
Bin2a	0.0634852	0	0	0	0	0	0.0496619	0	0	0	0	0
Bin3	9.71621	13.3383	11.3487	15.2671	15.5312	14.609	10.7822	7.5404	12.3968	16.0487	15.5371	15.0773
Birc2	15.9781	14.7823	14.974	35.4585	34.936	34.611	14.4117	14.7806	14.4636	34.8288	36.8728	36.5394
Birc3	5.65892	7.49822	6.57201	92.7622	84.7606	88.0464	5.26291	5.96344	5.2267	90.0309	84.2742	96.1324
Birc5	117.873	118.183	123.315	33.508	27.3821	28.71	77.8181	59.9981	83.3166	18.1302	18.4656	13.8855
Birc6	6.53434	7.13669	6.53042	8.46796	8.17231	7.93648	6.04619	6.21495	5.92393	7.99034	7.84076	8.02145
Birc7	2.02753	2.63769	1.25101	0.914046	1.03422	1.45329	0.865122	2.58987	1.83862	0.837848	0.194985	2.40633
Bivm	6.69167	4.64506	4.88066	5.26237	6.79487	6.06356	5.82059	5.84724	6.14367	6.75316	6.02229	6.15725
Blcap	23.5805	24.8835	26.8275	32.5989	33.1965	34.643	25.4131	25.6241	25.9474	38.171	32.6616	38.1424
Bles03	27.239	26.5218	24.5114	34.7812	36.0628	38.2881	30.4855	22.3379	29.3421	35.1279	30.9733	32.5566
Blk	0.0727476	0	0	0	0	0	0	0	0	0.0826701	0	0
Blmh	78.8197	81.2902	77.6791	75.5853	72.4978	76.3912	84.2371	80.1534	80.8973	68.0572	74.2424	69.6441
Blnk	200.437	217.554	221.128	49.8399	51.7157	51.0762	244.58	220.191	248.656	65.3881	65.7062	68.5412
Bloc1s1	221.643	229.432	232.914	231.04	203.466	225.875	202.633	188.904	227.107	199.443	191.082	216.088
Bloc1s2	111.357	122.769	135.688	206.85	190.801	179.43	116.488	99.3224	103.128	184.298	185.791	172.914
Bloc1s4	63.8517	57.4847	70.2299	102.157	91.3379	85.9633	63.9658	70.9225	62.0984	89.9124	91.7076	98.2956
Bloc1s5	42.7424	43.3752	48.4959	45.7795	46.1007	44.8369	45.4234	58.0461	47.1175	47.3134	45.5083	47.5383
Bloc1s6	5.83064	7.04714	6.4173	7.71693	6.18945	7.20642	8.25924	5.99679	6.94268	6.98408	6.16798	6.62903
Blvra	10.5688	14.9781	15.3859	9.68453	11.8173	9.66147	12.3414	16.3207	12.9871	10.6178	9.88399	9.55393
Blvrb	27.2477	28.2649	27.8667	33.7802	33.7711	33.2554	25.1105	27.0968	26.0629	34.3575	37.3134	28.6959
Blzf1	5.97769	8.30158	8.01156	9.75601	7.32377	9.42628	7.45809	6.4677	5.66089	8.08284	7.76434	8.56127
Bmf	2.99843	2.54063	3.32039	2.0543	2.21371	2.98627	3.4566	3.78805	3.93549	2.77973	1.83637	2.51809
Bmi1	2.04874	1.91964	1.39051	0.362846	1.23166	1.61534	1.71712	1.54214	1.94633	1.49669	2.32208	1.06137
Bmp1	5.11089	4.09919	4.54324	2.8597	2.98191	2.85289	4.74104	4.97813	4.66204	3.23808	1.96168	3.47721
Bmp10	0.129783	0.154769	0.176171	0	0	0	0.101524	0.45589	0.431534	0	0	0
Bmp2	18.9435	18.0411	26.7859	5.21893	6.08965	3.52659	14.613	11.8607	11.8102	2.54143	3.89658	3.81651
Bmp3	0	0	0.103332	0	0	0.12004	0.0595482	0	0	0	0.0805276	0.110422
Bmp4	0.856636	0.25539	0.436058	0.398254	0.300411	0.67542	0.83764	1.12842	0.712087	0.608424	0.566374	0.77663
Bmp5	0	0.0528583	0.120335	0.0549514	0.310882	0.0698962	0.0346734	0.0518999	0	0	0	0.064296
Bmp6	0	0	0.294161	0	0	0	0	0	0	0.123132	0.114621	0
Bmp7	0	0	0	0	0.0951281	0	0	0.0794054	0	0	0	0.098371
Bmp8a	0	0	0	0.106368	0	0	0	0	0	0	0	0
Bmper	0.174054	0	0.118133	0	0.0610384	0	0.0340388	0.0509501	0.289368	0.0494486	0	0.189358
Bmpr1a	0.889847	0.936321	0.994742	1.16808	0.734253	1.81592	0.532305	1.28708	0.522136	1.4276	1.05207	1.67042
Bmpr1b	0	0	0	0	0	0	0.0860097	0	0	0	0.116312	0
Bmpr2	6.59417	7.50857	6.46789	5.74894	6.38545	5.36692	7.62105	6.57541	6.57775	5.94653	6.03059	6.04773
Bms1	34.5404	34.9265	30.801	36.1533	34.5998	34.5224	32.6075	29.5208	28.9915	31.4204	33.6494	29.5621
Bmx	0.056548	0	0.0767598	0	0	0.0891712	0	0	0	0	0	0.0820267
Bmyc	0.432268	0.257745	0	0.267952	0.909545	0	0.338146	0	0.359327	0.982457	0	0.940551
Bnc1	0	0	0	0	0	0	0.0271189	0	0	0	0	0
Bnc2	0.0401679	0	0	0.0995961	0.0563455	0.0633413	0.0628435	0.0940655	0	0.182587	0.0424919	0.116533
Bnip1	9.99188	11.2042	6.68041	9.98387	10.0414	10.3474	11.4327	6.11169	10.4133	11.0158	11.0433	9.08573
Bnip2	63.1113	56.5438	61.6994	51.4857	52.139	50.3621	45.5324	56.0291	53.6398	44.4686	45.4309	38.8957
Bnip3	9.26065	8.98047	7.18323	10.3454	11.9911	12.1961	5.81131	5.48124	4.56805	6.82311	8.82756	6.34755
Bnip3l	102.24	100.602	84.6645	77.5157	81.5816	75.0213	88.4178	79.1668	89.5146	68.2513	66.469	72.6622
Bnipl	0	0	0	0.123783	0	0.157447	0	0	0	0.113464	0.105622	0
Bod1	11.5902	13.4229	13.615	9.9477	11.4119	12.4774	12.8152	12.1356	12.2283	9.49836	9.19557	9.37612
Bok	0.730174	0.5805	0.660772	1.35785	1.02425	0.767614	0.856779	1.99491	1.41625	1.65954	1.67358	1.05917
Bola1	42.833	38.4411	35.9645	26.551	26.6351	31.6829	44.7329	43.9487	45.8831	39.3918	34.3337	35.8701
Bola3	14.4613	17.7844	22.2885	16.6211	17.7499	16.3906	19.5612	15.8745	16.0282	22.5965	22.6283	21.6327
Bop1	13.5652	10.626	12.4564	11.3765	13.4319	14.2607	13.3164	13.4699	12.3817	13.2996	12.5915	10.9961
Bora	4.59202	4.15428	3.97643	3.33724	2.88754	2.12242	3.22055	3.89355	3.0274	2.33926	2.34509	3.44536
Bpgm	16.8947	10.6955	14.5811	16.9372	15.7994	14.6364	14.4398	11.9669	15.6043	13.866	16.2174	17.0944
Bphl	4.58772	2.81838	2.83068	1.72352	2.34015	1.53458	4.13255	4.39509	4.3914	2.52774	5.00022	3.62989
Bpi	0	0	0	0	0	0	0	0.298573	0	0	0	0.123295
Bpifa1	0	0	0	0	0	0	0.245601	0.18381	0	0	0	0
Bpifa2	0	0	0	0.213405	0	0	0	0	0	0	0	0
Bpifa2f	0.607577	0.241517	0	0.251081	0	0.319365	0.316855	0.237138	0	0	0	0.293777
Bpifa5	0	0	0	0	0	0	0	0	0.505991	0.172932	0	0
Bpifb1	0	0.123425	0	0	0	0	0	0	0	0	0.109487	0
Bpifb2	0	0	0.108307	0	0	0	0	0	0	0.0906718	0.0844051	0
Bpifb3	0	0	0	0	0	0	0.0731205	0	0	0	0	0
Bpifb4	0	0	0	0	0	0	0	0.184339	0.261736	0	0	0
Bpifc	0	0.0884397	0.201338	0.183884	0.208061	0.116947	0	0.0868362	0	0.168554	0	0.107577
Bpnt1	18.199	20.2829	19.8554	26.7793	28.5109	27.0889	18.4274	19.1186	15.9764	24.257	29.2377	28.7426
Brap	16.3083	16.0791	18.1282	17.1138	15.9414	18.0219	20.1405	17.4415	16.652	16.5627	17.9989	16.3917
Brca1	0.587557	0.665642	0.398783	0.109263	0.123629	0.185305	0.344716	0.48158	0.537253	0.13354	0.12431	0.085229
Brca2	1.6368	1.25075	1.38056	1.97012	1.73874	1.80426	1.3177	1.17225	1.71727	1.93229	1.83237	2.23598
Brcc3	60.2578	66.0054	70.2232	79.5085	78.6377	73.9393	66.0831	63.9012	67.8602	71.2657	73.4457	76.9153
Brd1	29.2116	31.6093	27.1961	24.793	26.8732	26.0588	28.5424	34.3324	27.8382	28.4597	30.4376	27.4711
Brd3	19.3954	18.7417	17.1951	12.4462	13.4928	13.3446	19.5306	17.6018	16.9527	16.1872	16.5697	14.334
Brd4	22.44	23.8333	24.2733	24.893	23.9362	27.2766	21.723	23.0181	23.6666	25.9523	24.3318	23.6332
Brd7	105.325	105.566	113.441	123.012	108.793	124.392	101.208	106.758	109.827	117.38	111.232	112.502
Brd8	15.0772	14.7543	17.5424	16.27	16.3715	14.8497	14.2628	16.9501	12.075	15.3122	15.9495	15.3311
Brd9	14.6083	11.336	15.3703	11.5249	14.3148	13.4468	9.13102	12.1125	11.0393	11.0407	12.8655	11.7611
Brdt	0.597254	0.830947	0.675607	0.740444	1.53596	0.470909	0.545076	0.699327	0.330982	1.35744	1.26362	0.866357
Bre	12.0876	15.7018	14.064	14.7179	14.3822	10.892	13.508	10.7414	16.3279	12.6325	11.7594	11.898
Brf1	7.77863	10.6842	10.5589	8.86861	9.25526	10.5139	11.7895	12.1169	11.3156	10.7338	11.6083	11.3842
Brf2	23.5242	25.5029	28.0618	18.6694	17.3742	17.0022	25.8605	22.1191	25.6285	19.4421	16.2131	20.1639
Bri3	1007.55	1014.36	1139.28	1051.5	987.317	1045.58	1065.28	1041.39	1139.2	1023.3	1062.8	1035.12
Bri3bp	29.3617	27.3497	27.7607	26.8028	26.6384	32.019	38.5094	39.8531	42.2572	33.0346	35.0783	31.7844
Brinp1	0.479466	0.245046	0.185954	0	0.0960814	0	0.53581	0.0802011	0.113874	0.0778376	0.072458	0.198714
Brinp2	0.637535	0.570207	0.432704	0.246994	0.0558938	0.251334	0.529888	0.793148	0.596202	0.316966	0.295059	0.288996
Brinp3	0.216491	0.129085	0.220403	0.40259	0.379602	0.51208	0.084676	0.0633724	0.08998	0.12301	0.28627	0.157017
Brix1	29.531	25.5238	29.6968	31.0689	32.0185	32.7896	25.4322	26.092	24.2101	26.9395	30.738	32.324
Brk1	397.949	389.477	383.156	346.608	326.851	343.424	413.821	360.044	408.473	360.459	340.6	352.934
Brms1l	1.67647	0.740456	0.758562	0.615822	0.522593	0.489564	0.58286	0.799735	0.309685	0.282242	0.459787	0.270204
Brox	24.9421	23.9833	26.9652	28.1108	28.4878	25.0291	24.1383	24.7028	25.0767	26.5516	26.333	27.7429
Brpf1	7.73801	9.01316	7.81677	8.20997	9.44087	10.386	8.10838	8.68118	6.88106	8.54805	8.87102	9.03181
Brpf3	0.13428	0.0533775	0.0607586	0.110982	0.0627872	0.0705827	0.035014	0.0524097	0	0.0508653	0.142049	0
Brsk1	0.338518	0.322953	0.0919027	0.251806	0.189942	0.533813	0.317771	0.158549	0.112559	0	0.0716207	0.0982086
Bscl2	29.2611	26.9916	32.5232	26.9229	23.4548	25.8847	29.4297	25.1891	34.409	23.5199	26.5321	22.6276
Bsdc1	27.7224	27.0558	32.5722	34.4498	36.136	30.3123	28.1305	33.7617	25.4359	33.7326	32.7154	32.3412
Bsg	77.9614	67.6903	62.5279	63.739	64.3377	67.1708	65.1706	57.9957	75.4287	57.2997	58.16	60.2084
Bsn	0.102921	0.0245472	0.0838246	0.063798	0.101061	0.113608	0.0966132	0.192817	0.136887	0.0467837	0.0544378	0.104506
Bsnd	0	0	0	0	0	0	0.047705	0	0.101386	0.0693015	0	0
Bspry	0.225855	0.538674	0.919744	0.466671	0.633635	0.474871	0.353354	0.528908	0.750975	0.342214	0.159281	0.655235
Bst1	7.862	8.39608	6.37139	121.618	99.7494	94.7404	7.34343	7.28207	3.51154	100.411	102.533	106.384
Bst2	39.1378	37.2389	39.2799	71.2329	67.4576	74.5199	46.2496	42.9015	58.8375	62.2192	72.0134	67.6433
Btaf1	6.14581	5.61422	5.96274	8.59607	9.06312	8.23148	6.25607	6.1813	6.25496	8.55102	8.85605	7.02906
Btbd1	18.501	19.9741	23.0333	20.3579	20.6543	20.6293	18.7972	21.086	19.5652	23.015	22.0612	22.073
Btbd10	21.9788	22.6753	22.0816	23.6629	24.7457	23.8278	21.2652	21.587	24.28	23.0048	19.1969	22.1285
Btbd16	0.0896425	0.320703	0.121683	0.222268	0.125746	0.424075	0	0	0.149032	0.509347	0	0
Btbd17	0.23896	0.284965	0.162185	0.148125	0.0838	0.0942046	0.233661	0.349748	0.397275	0.0678883	0.0631963	0.0866568
Btbd3	1.91866	1.14403	1.48826	0.509712	0.576729	1.08056	2.09053	1.92563	1.13922	1.40166	0.43493	0.397593
Btbd6	8.93395	9.36813	9.09539	6.87466	6.26604	6.92258	11.3867	10.7313	11.5238	9.01473	8.39169	8.37886
Btbd7	3.72372	4.19928	4.06571	3.46235	2.49816	2.4892	3.95776	3.64922	3.76828	3.40369	3.5538	3.69885
Btbd9	2.10964	1.61011	1.14547	2.09234	1.65721	1.46376	1.25422	0.988075	1.54322	0.863061	2.05316	0.979257
Btc	0.5423	0.323353	0.368066	1.68079	0.380355	0.85516	0.42422	0.31749	0.901584	0.308134	0.573676	0.393321
Btd	4.99886	3.17934	5.54156	2.47893	3.27233	5.78069	5.93078	6.14583	4.43237	3.78712	3.78979	4.59241
Btf3	30.5068	36.8377	38.8063	46.6217	44.9464	40.24	28.517	39.315	34.45	43.6073	42.0142	53.9931
Btg1	472.362	461.603	427.973	723.375	669.855	724.675	488.431	356.141	470.365	711.72	717.207	765.219
Btg2	9.4504	10.4149	8.75858	16.0793	15.725	20.5551	10.5027	10.0734	13.2193	17.183	16.8918	19.3809
Btg3	5.10962	3.52773	4.74564	4.66763	3.20652	4.87686	3.47112	6.29776	4.69452	4.43132	5.40525	6.63166
Btg4	0	0.368069	0	0.191322	0.216477	0.486709	0.120721	0.180698	0	0.350745	0.163252	0
Btk	9.38186	9.88462	8.40769	3.95232	6.64407	4.30904	8.05158	5.97256	6.66301	5.69304	5.20322	5.94568
Btla	0	0	0	0	0	0.280875	0	0	0	0	0	0
Btn1a1	0	0.124763	0	0.129704	0	0	0	0	0	0	0.110674	0.15176
Btn3a2	0	0	0	0	0	0	0	0	0	0	0.102928	0
Btnl3	0	0	0	0	0.106191	0	0	0	0.125856	0	0.160163	0
Btnl5	0	0	0	0	0	0	0	0	0	0.0963915	0	0
Btrc	3.35662	2.12917	2.90832	4.33844	4.20759	4.27952	5.08389	3.84665	5.34298	4.62604	4.23077	4.35102
Bub1	1.83579	2.10165	1.74436	0.5007	0.309017	0.173692	1.32118	1.59065	1.34289	0.417236	0.660279	0.479328
Bub1b	4.02867	2.55929	3.21984	0.186711	0.369705	0.593725	2.06171	1.49892	1.3771	0.213933	0.199147	0.273077
Bub3	156.978	150.233	159.057	162.024	152.54	164.245	142.682	128.49	143.889	132.453	125.529	131.84
Bud13	33.0529	29.6077	29.4633	32.1019	34.9339	37.5899	32.588	25.2364	36.9717	30.8971	30.6147	27.8393
Bud31	12.1439	15.4637	16.4845	16.8416	11.8378	14.6058	19.9655	13.9783	17.7941	14.7359	15.2416	14.0327
Bves	0	0.144696	0	0	0	0	0	0	0	0.137885	0.128356	0
Bysl	7.19672	5.17287	6.15582	8.18879	7.88254	9.01669	8.09752	6.11799	6.55599	6.94598	6.57021	6.4352
Bzw1	130.512	127.28	136.18	128.06	128.739	116.892	126.292	138.786	125.4	116.751	112.612	123.426
Bzw2	17.4343	16.3256	14.1359	26.6912	28.8875	22.3259	12.9974	18.7698	11.2827	24.0672	21.5374	17.482
C1d	37.5457	36.8213	39.5607	49.5418	51.1939	53.6583	39.2702	42.6712	43.1268	49.947	50.9945	49.2829
C1galt1	3.40052	2.37719	4.45679	5.23339	5.09904	4.43778	3.57736	3.56978	2.72924	5.19687	4.21748	3.74204
C1galt1c1	9.75273	9.99018	9.16519	11.9359	11.5759	7.68959	8.31383	11.5659	9.56215	11.2251	11.1106	11.7892
C1qa	5775.43	5381.84	5203.9	5230.35	5604.53	5360.16	6900.73	5715.34	7140.37	5038.04	4892.91	5080.76
C1qb	1124.47	1121.45	1248.71	1202.43	1210.62	1189.28	1339.95	1551.69	1417.02	1226.94	1196.81	1224.39
C1qbp	164.956	156.575	167.319	292.281	263.505	276.139	146.235	131.013	140.65	259.301	267.362	281.945
C1qc	2182	2330.38	2228.76	2308.09	2407.68	2310.02	2927.49	2971.46	2988.86	2630.97	2703.86	2565.37
C1ql1	0.398815	0.475596	0.721816	0	0.186479	0.209632	1.14391	0.778289	0.884049	0.302141	0.14063	0.385672
C1ql3	0.642477	0.766169	0.290705	0	0	0	0.167528	0.501519	0	0	0	0
C1qtnf1	0	0.383585	0	0.398775	0.150402	0.507227	0	0	0.356509	0.731063	0.79396	0.777645
C1qtnf2	0	0.16141	0	0.503404	0	0.426874	0.21176	0.316966	0.225024	0	0	0
C1qtnf3	0	0.20378	0	0.105925	0	0.134732	0.133673	0	0	0.0970944	0.361535	0.247874
C1qtnf4	0	0	0.165932	0	0.685887	0.385523	0	0	0	0.277826	0	0.354634
C1qtnf5	0.369473	0.146868	0.334355	0.305368	0.172759	0.194209	0	0.288411	0	0	0.260566	0
C1qtnf6	0	0	0	0	0	0.112131	0	0	0	0	0	0.103147
C1qtnf7	0	0	0	0.15257	0.517888	0	0	0	0.204598	0	0.130185	0
C1qtnf9	2.07129	2.47006	1.12465	1.19834	2.13069	0.870996	2.05236	1.29348	0.22957	0.627681	1.31467	1.40212
C1r	13.1359	11.7304	17.2505	69.3824	73.7053	65.3218	14.0514	23.2501	14.9315	65.4036	67.6051	69.8369
C1rl	0	0	0	0	0.166871	0	0.0930576	0	0	0	0.125843	0
C1s	0.170467	0.203286	0.462792	5.21294	7.6519	4.65939	0.222249	0.332667	0.283404	3.42235	3.48637	4.3685
C2	255.457	225.813	225.78	527.234	512.642	524.174	234.273	200.549	232.442	451.131	447.264	469.846
C2cd2	1.53478	1.56879	0.892864	1.25037	0.984186	1.59042	1.37211	1.07825	1.23935	1.29563	1.48441	1.20856
C2cd2l	36.7672	38.7844	41.4008	26.0643	25.6145	29.0282	41.8103	36.3476	43.4857	24.228	24.7462	24.8411
C2cd3	0.322607	0.412197	0.563035	0.257112	0.517185	0.399711	0.522751	0.323779	0.22986	0.314237	0.658168	0.401112
C2cd4c	0.30855	0	0	0.127508	0	0	0	0	0	0	0	0
C2cd5	2.80032	3.06868	2.41429	4.26924	3.34423	3.58043	3.04905	2.74719	2.57945	3.56931	3.72294	4.17184
C3	234.952	233.261	258.658	873.277	872.031	862.988	289.168	300.338	290.181	1039.76	987.629	1011.56
C3ar1	38.0314	38.1007	41.8282	24.7307	24.2286	21.994	56.0754	66.1794	61.0709	23.7749	23.1611	21.9963
C4b	0	0	0	0.076572	0	0.0486984	0	0	0	0.0701887	0.0326688	0
C4bpa	0	0	0	0.088501	0.200274	0	0	0	0	0.0811232	0	0
C4bpb	0	0	0	0	0	0	0	0	0	0.168554	0.156905	0
C5ar1	56.3995	52.1751	52.141	42.0456	42.8426	52.8895	53.7197	40.6981	47.9729	45.6737	46.7787	44.3031
C5ar2	5.24108	6.56262	7.4701	5.52297	4.41115	6.19854	10.2497	11.3531	10.4561	6.84934	7.2076	6.46216
C6	0	0.137043	0.0779966	0.142469	0.241802	0	0.0898959	0.201837	0.0955269	0.0652964	0.121567	0
C8a	0.0453792	0	0	0	0.0636556	0	0	0	0	0.103138	0	0
C8b	0	0	0	0.0853442	0	0	0	0	0	0.0782296	0	0
C8g	2.41244	2.63715	2.72892	4.48622	3.94805	3.17017	3.93157	3.06012	2.33959	3.65532	7.01804	6.99881
C9	0.237863	0	0.430508	0.196593	0.222441	0.250059	0.0620234	0	0	0.360408	0.0838748	0.115012
Caap1	20.79	22.4682	18.079	19.7334	21.8723	22.0267	18.296	18.0037	18.722	22.026	18.3273	20.419
Cab39	129.996	124.37	147.383	129.461	133.962	129.132	146.689	169.352	147.568	139.917	138.036	136.846
Cab39l	9.32347	9.71106	13.7773	10.9735	10.0986	11.7246	11.2632	9.94956	12.7535	17.7033	14.3574	15.0651
Cabin1	2.43014	2.60008	2.3122	1.91465	1.40178	1.89815	2.61166	1.72855	2.03896	1.85828	1.80192	1.81196
Cables1	16.9681	16.6107	16.9309	9.41915	10.3023	8.98561	19.8606	20.6834	20.7363	11.7278	10.1805	11.9393
Cabp1	0.0939552	0.224088	0	0.232961	0.131795	0.148159	0.146995	0.220025	0	0.10677	0	0.136288
Cabp4	0	0.272274	0.154962	0.566111	0.320271	0.90009	0.267905	0.534674	0.189791	0.259459	0.483053	1.32476
Cabp5	0	0.240922	0.137118	0.125231	0	0.159289	0.158037	0.118277	0	0.114791	0.106858	0
Cabp7	4.88694	3.4437	4.07066	4.88817	5.76456	4.37857	3.69253	3.25121	4.89325	4.48067	4.81721	5.31663
Cabs1	0	0.13299	0	0	0.156434	0	0.0872375	0	0.370808	0	0.353916	0
Cabyr	1.50573	1.70112	1.93635	1.08074	1.0005	1.49963	1.11588	1.02072	0.39526	0.360234	0.838343	1.26452
Cacfd1	4.41177	3.22111	4.03318	2.45568	1.89447	1.70375	3.94417	3.47898	3.59248	2.4556	3.14309	2.35086
Cachd1	0.0742793	0.0442899	0	0.184175	0	0.0585659	0.0871585	0	0.0617454	0.0422054	0	0.0538736
Cacna1a	0.590025	0.658224	1.0076	0.495519	0.587368	0.690309	0.625329	0.512574	0.632856	0.562356	0.483221	0.441739
Cacna1b	0.050888	0.0404567	0.0460511	0.0841176	0.16656	0.0267486	0.0530768	0.11917	0.0282007	0.115658	0.125608	0
Cacna1c	0.0799249	0.0476562	0.108492	0.0247716	0.1962	0.0630172	0.0156305	0.0701882	0.0332192	0.113533	0.0211373	0.0869523
Cacna1d	0.103421	0.073999	0.0561544	0.153858	0.145073	0.163085	0.177984	0.121096	0.137551	0.0235054	0.153166	0.180022
Cacna1e	0.0710463	0.0564829	0.0321467	0.0587196	0.13288	0.0373446	0.0370511	0.0277294	0.0787438	0	0.0250522	0.171762
Cacna1f	0	0	0	0.0343655	0	0	0.0216841	0.0324572	0	0.0630014	0.0586471	0
Cacna1g	0.0640554	0.152775	0.115934	0.0794124	0	0	0.0835132	0.0250009	0.106493	0.0485282	0.0451743	0.0309722
Cacna1h	0.0837289	0.0748865	0.0852419	0.0259506	0.0587253	0	0.0654977	0.0245096	0.104401	0.0475746	0.0442866	0
Cacna1i	0	0	0.136404	0	0	0	0	0	0	0.0285484	0	0
Cacna1s	0.109638	0.130746	0.0744128	0.0339808	0.0384486	0.0864447	0	0.0320938	0.0911376	0.0311481	0.0869859	0.0397593
Cacna2d1	0.546539	0.601626	0.228273	0.364845	0.176921	0.265183	0.263099	0.443038	0.209684	0.429982	0.311317	0.426888
Cacna2d2	0	0	0	0	0	0	0	0	0.236266	0	0.250559	0
Cacna2d3	0	0	0	0.125968	0.0712651	0	0.0397418	0.118973	0	0.115467	0.107486	0
Cacna2d4	0.0489105	0.233308	0.0663924	0.121273	0.137218	0.385638	0.0382607	0.0572694	0	0.111163	0.103481	0
Cacnb1	0.504756	0.120387	0.205551	0.688347	0.708046	0.477574	0.434336	0.591021	0.419583	0.573604	0.694148	0.512528
Cacnb2	0.0422908	0.0504327	0.114813	0.419438	0.296616	0.266755	0.0661647	0.0495184	0.140618	0.0480591	0.0447375	0.245382
Cacnb3	0.981135	1.40403	1.33182	0.729815	0.458762	0.825154	1.94434	1.2254	1.41367	1.26362	1.17629	1.4232
Cacnb4	0.0434328	0.103589	0.353741	0.269229	0.243701	0.273959	0.101927	0.203422	0	0.148071	0.413511	0.126004
Cacng1	0	0	0	0	0	0.316242	0	0	0	0	0	0
Cacng2	0.440983	0.175294	0.199534	0.182236	0	0	0.229976	0	0.244381	0.167044	0.310998	0.213225
Cacng3	0	0	0.23589	0	0	0	0	0	0	0	0	0
Cacng4	1.00436	1.99621	1.13612	0.415051	0	0.52793	1.30945	1.56801	1.94807	1.33158	0.885392	0.242816
Cacng5	0	0.237702	0	0	0	0	0	0	0	0	0	0
Cacng6	0	0	0	0	0	0	0	0.246575	0	0	0	0
Cacng7	0	0.237702	0	0	0	0	0	0	0	0	0	0
Cacng8	0	0	0	0	0.182341	0	0	0	0.216109	0	0.137509	0
Cactin	15.5419	15.8863	14.2081	12.8977	12.2799	14.9049	14.1923	11.5873	12.5502	12.183	12.012	14.0788
Cacul1	18.8687	20.1876	16.6582	16.6573	15.2412	15.6802	19.3894	21.1846	20.6442	14.9931	16.4711	18.7863
Cacybp	89.2141	89.6255	77.3582	78.2934	68.1092	81.3402	89.7524	79.7702	83.4188	77.911	75.3862	78.2741
Cad	2.01553	1.46424	1.69817	1.43606	1.42989	1.49783	1.81226	1.41057	1.81024	1.6586	1.51946	1.68027
Cadm1	17.7523	16.9582	15.6444	10.9465	12.6465	12.7511	17.813	21.6568	17.3063	17.3219	16.6163	14.6955
Cadm2	0.878033	0.349025	0.397288	0.181423	0.615829	0.230763	0.343425	1.02809	0.243291	0.166299	0.464416	0.212274
Cadm4	0.597617	0.712672	0.202805	0.926117	0.628729	1.41358	0.233746	0.874689	0.993549	0.509347	0.158048	0.866883
Cadps	0.189375	0.395209	0.128531	0.176082	0.199234	0.373284	0.0740701	0.221739	0.157419	0.107602	0.200331	0.274701
Cage1	0.287396	0.479818	0.624191	0.356299	0.564402	0.453199	0.449637	1.00954	0.764483	0.457235	0.182414	0.66702
Calb1	0.483911	0.346245	0.262749	0	0	0.152617	0.0757088	0	0.160902	0	0	0
Calb2	0.689751	0.548363	0.468143	1.14016	0.806289	0.725118	0.809347	0.807631	1.52897	0.783831	0.972877	0.500265
Calca	0.251991	0	0	0.781011	0.530219	0.198683	0.098561	0.295056	0.209469	0.286361	0.26657	0.365529
Calcb	0.651838	0.777332	2.06458	1.61623	0.914364	1.02789	0.169969	0.254413	0.722462	0.740746	0.689551	0.945534
Calcr	0.0466835	0	0	0.115751	0.13097	0.0736158	0.109556	0.109324	0.0776122	0	0	0
Calcrl	1.73677	2.07114	1.60741	1.17445	1.4396	1.12039	2.03791	2.03359	2.36243	0.717695	1.50321	1.48868
Cald1	0.23154	0.621262	0.235724	0.215288	0.649583	0.730235	0.362248	0.609998	0	0.460462	0.244936	0.335864
Calhm2	89.1943	90.9726	83.5963	37.7856	37.9753	36.4705	99.3653	82.6056	98.9575	46.4525	42.673	40.9602
Calhm3	0.158959	0	0	0	0.22298	0	0	0	0	0	0	0
Calm1	1079.09	1061.65	1099.05	1235.33	1170.67	1186.23	1120.08	1121.87	1107.36	1212.45	1201.17	1271.43
Calm2	517.305	536.27	464.866	309.954	286.741	292.348	509.667	496.981	479.451	284.021	293.914	294.106
Calm3	249.527	261.938	248.215	222.924	255.726	244.726	292.359	278.891	297.565	273.502	267.768	260.03
Calml3	0	0.142275	0	0	0.167356	0.188135	0	0.279392	0	0.542316	0.252417	0
Calml4	0.368229	0	0	0.228255	0.258266	0.580664	0	0	0	0	0.194766	0
Caln1	0	0	0	0	0	0	0	0.246259	0	0	0	0.305076
Calr	720.352	660.774	655.803	591.717	594.877	624.414	837.855	808.689	879.317	736.745	736.69	724.905
Calr3	0.473095	1.55149	0.321096	1.02641	0.99545	0.559522	0.647646	0.415461	0.589897	1.34406	0.875817	0
Calu	85.3254	84.3659	74.7802	67.63	66.0903	62.8777	78.9554	75.3891	76.6212	63.9937	67.0754	58.3366
Caly	0.297994	0.177683	0	0.184719	0.209005	0.469911	1.04899	0	0.743131	0.50796	0.315235	1.08065
Camk1	43.6602	44.846	44.2516	25.1152	21.7213	20.3791	41.3486	34.7628	39.4867	24.08	23.8937	23.4751
Camk1d	2.00101	1.98854	2.26352	1.88353	1.61138	1.05181	1.79721	0.911162	1.78657	1.43174	0.823193	1.4513
Camk1g	0.209064	0.332419	0.28379	0.259187	0	0	0.0545142	0.326392	0.347573	0.0791934	0.14744	0.404349
Camk2a	0	0	0	0	0	0	0	0.141862	0	0.137682	0.128166	0
Camk2b	2.61668	2.92843	2.73227	2.29577	2.76703	3.42798	2.29885	2.78106	2.27553	2.6991	2.29963	2.39419
Camk2d	0.719499	0.85802	0.976667	0.267599	1.31206	1.13459	0.225134	1.17945	0.478472	1.14469	0.913352	1.35679
Camk2g	0.714574	0.243471	1.10855	0.759335	0.715977	0.643897	0.399273	1.07575	0.50914	0.81204	0.539941	0.444231
Camk2n1	22.9745	14.4198	11.4896	11.9926	10.1771	5.72032	20.8097	16.5181	25.4637	14.1992	15.3497	12.8627
Camk2n2	0.475495	0	0	0	0	0	0	0	0	0	0	0
Camk4	0.188234	0.224473	0	0	0.132022	0.445242	0.0736239	0.110202	0	0.748679	0	0
Camkk1	12.7564	13.9447	14.9547	11.5615	13.4205	10.1341	13.1161	13.3524	15.1025	11.4763	11.7054	11.3548
Camkk2	1.5392	1.54571	0.439862	0.602593	0.681822	1.27746	2.02787	1.61254	2.02022	0.920598	1.11406	0.705065
Camkmt	4.87827	5.95274	6.46789	4.36005	5.729	3.93574	6.21221	6.64183	6.22411	5.2858	4.20041	5.59517
Camkv	0.0450181	0.0536851	0.0611087	0.055811	0.315745	0	0.105647	0.0527118	0	0.358109	0.0952453	0.0653017
Camlg	11.8558	9.81028	9.8531	13.1984	10.5215	9.15702	9.08506	10.4823	13.4756	10.1734	10.1102	10.7047
Camp	7.34112	4.71394	6.5156	22.0527	16.6348	16.9192	10.6018	7.27332	11.7353	25.669	33.1542	29.0794
Camsap1	9.08607	9.44393	8.49204	7.57117	7.52192	7.32056	9.90413	10.1157	10.0292	7.08107	7.58961	7.49025
Camsap2	8.67203	7.72927	8.73676	6.57946	6.52584	6.517	8.2324	7.35114	7.84697	6.95486	6.88032	6.71554
Camsap3	0.039788	0.189792	0.324056	0.098654	0.167437	0.250968	0.217872	0.279527	0.198445	0.0904299	0.25254	0.11543
Camta1	2.04858	1.56541	2.34883	2.81096	2.25986	2.5718	1.88258	2.16581	1.91783	2.50882	2.94558	2.6254
Camta2	21.848	20.4269	22.2932	25.1513	22.5685	22.9682	20.8694	19.578	23.165	23.6457	21.304	25.1703
Cand1	21.8302	18.9087	22.3904	18.9121	18.289	19.197	20.0455	19.8857	19.5521	18.3176	19.8737	20.4386
Cand2	0.343832	0.410027	0.311151	0.284176	0.375129	0.240974	0.328736	0.223663	0.571626	0.260486	0.363724	0.443334
Cant1	12.7277	14.4448	13.3541	15.0931	16.3875	14.6408	17.5559	20.5185	19.7289	19.7042	18.9928	16.9461
Canx	166.884	168.081	180.662	197.647	201.368	195.146	186.875	192.739	193.396	221.11	220.84	210.339
Cap1	161.472	158.867	185.64	239.119	240.768	231.386	163.97	177.613	171.726	220.795	220.989	224.236
Cap2	0.202151	0	0	0	0	0	0	0.11835	0	0	0.106924	0
Capg	397.599	375.266	388.173	383.337	363.199	434.021	399.927	340.853	430.273	387.319	365.752	437.988
Capn1	8.33749	8.53188	9.78814	5.93643	5.53161	5.33006	13.2645	12.0711	13.112	7.61817	8.5219	6.61907
Capn10	5.00848	5.88617	6.40452	5.12937	5.19286	5.8376	4.54253	4.84454	5.55113	5.93908	5.83575	5.26459
Capn11	0.126286	0.0752997	0	0	0	0.0995711	0	0	0	0	0	0
Capn12	0.0563538	0.134406	0	0	0	0	0.0440833	0	0	0.12808	0	0.0817449
Capn13	0	0.076567	0	0.0795989	0.0900646	0	0.100451	0.0751787	0.106743	0	0.0679205	0.465674
Capn15	0.478168	0.651688	0.788166	0.719837	1.14986	0.807888	0.908411	0.839832	1.19245	1.12559	0.867143	0.990879
Capn2	30.6294	29.7476	29.1423	26.4411	25.7001	25.9278	30.1707	34.4339	32.1777	30.0559	32.8985	31.8233
Capn3	2.63739	2.1387	2.00484	0.196182	0.517944	0.831787	3.17721	3.14989	2.01697	0.839195	0.836995	0.688629
Capn5	0.154034	0.183689	0	0	0.108035	0	0.120494	0	0	0.175043	0.162945	0.111718
Capn6	0.0471261	0	0	0	0	0	0	0	0	0	0	0
Capn7	12.7337	13.1828	13.3595	15.324	16.161	14.3428	13.3179	15.5107	13.8807	15.6897	15.5428	17.7945
Capn8	0.0686384	0.081853	0	0	0.0962824	0	0	0	0	0.0780005	0	0.0995646
Capn9	0.135912	0.0810392	0	0	0	0.107161	0	0.0795699	0	0	0	0
Capns1	2.16741	1.1308	1.28717	0.839699	0.760082	0.64084	0.635804	0.793071	1.12605	0.46182	0.429902	0.785993
Capns2	1.04488	0.415347	1.41835	0.863589	1.22142	0.82384	0.272455	0	1.15809	0.593698	0.184222	1.01044
Caprin1	40.3967	39.9755	42.9829	58.7293	62.2275	54.0478	38.4705	39.5445	37.9602	57.3121	59.6152	58.2342
Caps2	0	0.100117	0.341884	0.104081	0.353298	0	0	0.0983018	0	0.38162	0.0888111	0
Capsl	0.173962	0	0.47228	0	0.244024	0.548644	0	0	0	0	0.184026	0
Capza1	95.3267	106.601	104.325	105.113	102.21	105.379	99.9073	88.1323	94.4259	86.2329	88.0134	94.4119
Capza2	366.174	371.916	384.065	401.79	420.341	373.382	365.641	377.471	355.522	362.531	371.714	357.665
Capzb	960.231	937.009	1022.37	999.771	983.645	952.354	928.045	912.774	871.485	839.99	849.655	858.096
Car1	0	0	0	0	0.193212	0	0	0	0	0	0	0
Car11	2.87361	3.27786	3.22233	3.40766	1.57733	2.36423	2.24791	2.92584	2.07715	1.70377	3.30421	2.1748
Car12	0.155641	0	0.211272	0	0.654976	0.490865	0	0	0	0	0	0
Car13	1.57816	0.594315	0.450998	0.926773	0.932111	1.3098	1.42946	0.972566	1.10473	0.755124	1.0544	2.04826
Car14	0.163555	0.975217	0	0	0.68828	0.257912	0.639713	0.574522	0.543827	1.11518	0.519054	0.474496
Car2	8.7114	7.69023	7.21791	2.66492	1.4283	2.31925	6.90308	6.88845	11.2853	0.514265	2.15425	1.80521
Car3	0	0	0.280101	0	0	0	0.322834	0	0	0	0	0
Car4	0	0	0	0	0	0	0	0	0	0	0.137947	0
Car5a	0	0	0.181483	0.16575	0.187543	0.421656	0	0.156546	0	0	0	0.193936
Car5b	7.3718	8.23465	6.46	7.9823	6.02121	6.91594	8.24851	5.6816	6.05031	6.04437	7.69959	7.71541
Car6	0.84003	1.8604	2.76925	0.743874	0.505007	1.51389	1.59587	0.983593	1.19706	1.63647	0.888631	1.74074
Car7	0	0	0	0.135043	0	0	0	0	0	0	0	0.158008
Car8	2.3536	2.38571	0.638967	0.87536	0.330151	1.299	1.4729	1.37792	1.36952	0.936118	0.871419	1.36562
Car9	0.557437	0.854688	0.324292	0.197452	0.223413	0.251151	0.124589	0.745948	0.529571	0.361983	0.252724	0
Card10	0	0	0	0	0	0	0	0	0	0	0	0.0766869
Card6	1.6269	2.17108	2.15582	1.24858	1.35841	1.34382	2.0908	2.90277	2.38276	1.89282	0.860514	1.12378
Card9	29.9586	25.0084	25.2626	21.947	26.3607	27.3431	24.7847	20.8345	28.2238	23.625	22.8566	24.2305
Carf	0.653096	0.849636	0.564155	0.588853	0.333138	0.468125	0.743114	0.625673	0.394831	0.674706	0.502459	0.430618
Carhsp1	22.6924	21.3131	21.6137	14.6371	15.3461	16.0558	24.9959	24.9852	26.2015	16.8019	17.9896	18.6188
Carkd	18.3566	13.2577	16.8458	19.0714	19.4029	18.5504	15.7754	13.4715	17.1933	14.1028	19.5554	20.8144
Carm1	0.928853	1.16922	0.840567	1.59936	0.651474	1.30197	0.766971	0.966753	0.9437	1.46604	0.982593	1.49707
Cars	26.1538	24.5531	25.6822	29.8026	30.3646	26.5004	21.5909	18.0484	19.7978	27.9505	26.2542	28.1709
Cars2	7.87713	7.86447	6.83831	3.74728	4.75391	5.05528	6.16196	5.04067	7.91844	5.62074	4.7478	4.51738
Cartpt	0	0	0	0	0	0	0.153317	0	0	0	0	0
Casc1	6.71813	5.47727	4.93191	6.03412	7.30829	7.02657	5.68433	5.61877	7.06612	6.31012	7.39689	6.56303
Casc3	11.4722	9.84678	11.7043	10.4179	10.0451	7.72024	10.2318	11.2083	9.9616	8.46991	10.9765	8.58562
Casc4	1.40246	1.21634	1.15378	1.68601	1.84807	1.54139	1.36305	1.69191	1.48376	1.49716	1.48361	1.66448
Casc5	0.406507	0.533246	0.524213	0.377974	0.399159	0.416666	0.222596	0.404583	0.371704	0.531246	0.236514	0.206383
Cask	3.45409	3.44198	2.63337	2.81569	1.12834	2.61148	2.29485	2.82555	2.59592	1.9895	1.40151	1.71589
Caskin1	0.52918	0.431778	0.869549	0.690578	0.468825	0.527034	0.806125	0.65223	0.555645	0.443106	0.441945	0.565608
Caskin2	0.776508	0.523394	0.595769	0.585975	0.426226	0.106477	0.581021	0.790622	0.505158	0.49876	0.357145	0.734594
Casp1	32.4793	32.8317	30.6551	41.3671	32.9244	40.4134	30.6673	30.4538	29.108	37.3419	33.8216	35.5191
Casp12	0.127961	0.152596	0.173697	0.158639	0.179497	0.403566	0	0.299659	0	0.872486	0.541457	0
Casp14	0	0.266161	0	0	0	0	0	0	0	0	0	0
Casp2	9.82016	9.66139	9.79766	6.81773	8.12738	6.42649	9.37194	7.70396	9.55083	8.3139	9.19366	8.76056
Casp3	35.0954	36.5907	35.2078	44.5039	46.0417	49.1229	34.4086	37.7275	37.1196	43.9845	42.8539	42.6659
Casp4	9.21911	11.1557	12.3302	19.161	24.7231	23.3031	11.8781	15.2395	8.79045	23.4182	22.947	20.846
Casp6	17.6136	16.6545	15.1377	12.4041	12.8654	14.134	19.0778	18.7933	17.1539	15.3969	15.4353	17.3859
Casp7	9.38243	8.04193	7.36297	19.2652	17.7882	18.8408	8.42895	7.98195	8.53041	16.9095	15.2756	18.5009
Casp8	2.05674	1.27541	1.45178	1.5299	2.19267	1.42705	1.28713	1.05963	0.957425	0.0934911	0.957325	0.954702
Casp8ap2	11.0495	11.6741	11.7096	12.8574	11.6587	10.164	10.4064	11.6327	9.99067	11.8131	11.8169	11.2126
Casp9	4.42418	7.28583	4.28964	6.70372	6.50154	5.64768	5.7681	4.52247	5.02027	6.38429	5.20016	6.01011
Casq1	0.178505	0	0.121154	0.221301	0	0	0.139637	0	0	0.101426	0	0.129467
Casq2	0	0.239937	0	0	0	0.105759	0	0.0785289	0	0.152429	0	0
Casr	0.400734	0.347552	0.346161	0.270986	0.562128	0.0574474	0.227984	0.170626	0.545095	0.413993	0.500995	0.475602
Cass4	0.747516	0.97247	1.29143	1.34797	1.1439	1.28593	1.38214	1.5914	1.24276	2.23953	2.08474	1.9715
Cast	46.9417	47.9699	52.1785	47.4335	47.9573	45.7432	45.244	47.2257	45.1381	46.2399	42.704	44.3065
Cat	22.9067	25.15	24.1354	26.7091	26.0336	28.1403	27.4115	21.6548	26.3236	29.2758	28.6254	32.9453
Catsper2	0.298672	0.534261	0.506782	0.647987	0.942665	0.588725	0.350459	0.786862	0	0.509116	0.947858	0.866489
Catsperd	0.419197	0.666537	0.284515	0.95278	0.686033	0.550864	0.491882	0.490839	0.348462	0.635166	0.665176	0.709419
Catsperg1	0.302269	1.75082	0.234462	0.107068	0.302863	0.340466	0.439127	0.202244	0.143579	0.44164	0.365437	0.313187
Cav1	0.900032	1.57419	0.651588	0.446325	0.589175	1.23003	1.40812	0.702567	1.99509	0.886421	0.69821	0.60926
Cav2	0.464343	0.395529	0.0900445	0.0822383	0.0930509	0.104604	0.311346	0.388358	0.220566	0	0.0701726	0.096223
CB741658	0.504601	0.421224	0.753455	0.813251	0.990959	1.03442	0.671039	0.531755	0.335564	0.458742	1.01421	0.951545
Cbfa2t2	0.760645	0.755906	0.77439	0.550088	0.444581	0.699691	0.793363	1.1133	0.737676	0.648296	0.60349	1.10337
Cbfa2t3	0.798127	1.025	0.583369	0.608908	0.516725	0.677695	0.960527	0.790755	1.12276	1.11629	1.10409	1.69208
Cbfb	58.0783	59.3366	61.3946	51.4403	51.9307	49.5413	58.0082	55.8747	53.6424	50.8187	49.2227	50.6629
Cblb	8.26341	7.23039	5.77442	4.48577	4.45826	5.24311	6.34939	6.126	6.66581	3.834	5.01731	4.89395
Cblc	0	0	0	0	0	0	0	0.116625	0	0	0	0
Cbll1	24.3693	23.1519	22.7697	27.2913	25.9228	27.4121	21.2554	25.538	19.852	25.1085	26.9393	25.3336
Cbln1	0	0.0801428	0	0.0833164	0	0	0	0	0	0.152742	0	0
Cbln2	0.0697474	0	0	0.0864691	0.097838	0.329956	0.109121	0.0816674	0	0	0.0737827	0.101173
Cbln4	0	0.0674581	0.0767863	0.140259	0.07935	0.089202	0.088501	0	0.0940446	0	0.0598403	0
Cbr1	0	0	0	0	0.0776104	0.174493	0.0432804	0	0	0.125748	0.117057	0.0802562
Cbr3	37.9321	35.2198	34.58	16.4852	14.7258	18.3199	63.9442	48.676	51.893	24.1775	24.8756	24.3645
Cbr4	9.08883	12.2601	11.5284	10.1595	11.2863	9.39821	10.8396	13.4335	11.6424	10.3285	9.61467	9.50973
Cbs	0	0	0	0	0	0	0	0	0.108787	0	0	0.094918
Cbwd1	14.3119	11.6172	13.8767	20.5761	20.4134	16.8791	17.7813	12.5332	16.9956	20.0908	20.7379	16.5734
Cbx2	1.18302	0.992773	1.13005	0.760484	0.79901	0.829121	0.856881	0.974774	0.946977	0.597504	0.880663	0.572018
Cbx3	45.5151	36.7946	43.0532	28.6293	26.3449	32.3357	43.1003	42.9715	45.4018	31.0339	30.815	33.0808
Cbx5	73.5084	65.6608	79.7488	58.9366	66.8846	68.6994	67.8265	87.5667	72.9008	68.2147	75.3595	71.0173
Cbx6	13.5947	14.6163	17.2913	14.7306	17.7936	14.348	24.7023	29.0159	23.3132	23.4167	23.4968	22.282
Cbx7	2.05765	3.74203	2.23448	2.04077	1.44318	1.7846	3.46067	3.67419	3.76296	2.86442	2.23111	3.20861
Cbx8	5.94105	8.24156	7.73538	3.1566	3.40155	2.48552	9.67428	8.80197	14.1102	4.96021	5.38696	3.51751
Cby1	0.356621	1.27584	1.45226	0.44212	0.50025	0	0	1.25271	0.59289	0.810527	0	2.06921
Cc2d1a	2.20299	3.05479	1.46043	2.22303	2.37158	1.77735	2.72523	2.09958	2.64041	2.21237	3.0892	2.22948
Cc2d1b	13.8512	13.0497	13.583	13.9943	11.9621	12.2814	12.3391	13.5057	14.9149	13.1638	14.3397	14.0144
Ccar1	35.1208	32.7525	35.2636	36.0307	34.6684	34.4602	33.1137	36.3798	31.5733	32.3935	31.6487	35.8503
Ccar2	5.18233	6.89103	6.10083	6.70905	7.2695	7.37656	6.24233	6.068	6.48085	6.46246	7.22868	6.12029
Ccbl1	0.350525	0.139337	0.317208	0.289708	0	0	0.365602	0.13681	0	0.132779	0	0
Ccbl2	2.47803	1.92082	1.17731	4.45459	1.73803	3.51688	1.26	1.74092	1.8539	2.25282	3.53889	4.13374
Ccdc101	2.59454	2.81278	3.5219	3.6552	4.79751	5.02122	4.61274	3.59031	3.72527	4.28862	4.74076	3.59249
Ccdc102a	22.4936	16.2312	17.406	35.9681	33.9646	39.3112	24.8808	17.279	24.5337	36.7958	40.3909	41.7728
Ccdc103	0	0.205708	0.234154	0	0	0	0.134938	0	0	0	0	0
Ccdc104	18.8756	20.8725	22.0506	16.0261	21.5031	21.467	25.5042	29.0668	22.0618	22.2301	22.509	20.0789
Ccdc105	0	0.11562	0	0	0	0.152888	0.075843	0	0	0	0.102563	0.140638
Ccdc112	8.09095	8.14381	8.3631	8.19022	7.60108	9.94945	6.21309	9.03914	7.77463	8.94147	7.6953	8.07555
Ccdc114	0	0	0.0864777	0.0789807	0	0	0.099671	0.223784	0	0	0.067393	0.0924115
Ccdc115	0.149814	0	0	0.371462	0	0	0.117193	0	0	0.170248	0.316962	0.434629
Ccdc116	0.0836969	0.0998105	0.113612	0	0.117406	0	0.0654727	0	0	0.0951128	0.177078	0.121408
Ccdc117	3.28839	2.13899	2.84057	2.409	2.72574	2.59275	3.62471	2.80028	2.60925	2.88762	2.60898	3.46911
Ccdc12	95.0813	90.0281	82.2587	90.8106	90.157	95.881	85.551	54.7098	77.3411	72.8063	72.7387	83.1674
Ccdc120	0.163311	0.0973761	0	0	0.114542	0	0	0	0	0	0	0.118447
Ccdc124	18.1249	17.0961	15.7072	17.1384	17.3807	19.2157	17.3024	14.2682	18.7267	17.5715	20.2568	17.3791
Ccdc125	12.6501	12.7461	13.6822	10.3994	12.0514	12.4809	13.4941	15.6834	13.8333	12.6075	11.6645	12.7566
Ccdc126	4.71188	4.32233	5.41202	6.29088	5.28766	8.80195	4.19627	3.73469	6.98997	6.01359	7.13165	7.2555
Ccdc127	37.7962	34.2741	35.2725	30.0995	34.7934	31.8701	42.1937	41.4896	42.7639	35.4946	41.51	35.5987
Ccdc129	0	0	0	0.0649139	0	0.0825681	0	0	0.0870505	0	0.05539	0
Ccdc130	11.4599	9.36385	9.79447	11.8394	8.78188	7.86432	11.6208	8.32437	13.0543	7.83789	9.87791	8.92733
Ccdc132	3.88247	3.17959	3.30179	4.34934	3.93695	5.08963	4.24462	3.83397	3.81059	4.41202	4.00812	4.27472
Ccdc134	24.7019	29.7094	26.223	45.8052	51.9758	48.1082	23.6173	29.1707	35.9778	47.7449	46.9019	43.9475
Ccdc137	9.35868	7.82514	7.44701	6.468	7.6202	9.16002	7.32092	6.17181	7.86891	7.94582	7.39666	6.3976
Ccdc146	0.313164	0.373456	0.495947	0.258829	0.366075	0.329221	0.408293	0.427799	0.433868	0.652444	0.552138	0.529977
Ccdc148	0.282229	0	0	0	0	0.111263	0	0.0826158	0	0	0.0746395	0.204696
Ccdc150	0.0499835	0.119213	0.0678489	0	0.0701142	0	0	0.0585258	0.0830985	0.0568011	0	0
Ccdc151	0.0750095	0.0894507	0	0	0	0	0.0586769	0	0	0.170481	0	0
Ccdc152	4.34684	6.08522	3.33507	0.468606	2.12087	2.08618	1.7741	2.43421	3.77045	0.859084	1.79935	0.548294
Ccdc153	0	0	0	0	0	0	0.188854	0	0.200684	0.27435	0	0.175099
Ccdc163	3.63623	3.46903	3.2436	1.4168	2.04028	1.63829	2.35685	2.7979	2.2454	1.889	1.20893	3.01405
Ccdc166	0	0	0	0	0	0	0	0	0	0.103395	0	0
Ccdc167	2.1704	3.01963	1.22756	2.01806	1.26855	1.71126	1.27336	2.11777	2.40555	2.2609	2.4873	2.88595
Ccdc169	0.144981	0	0	0.0898697	0	0	0	0	0	0	0.0766845	0.105152
Ccdc17	4.81118	4.81206	4.00277	2.59751	3.80985	1.71315	4.18852	4.63395	4.38637	4.4092	4.92536	3.7146
Ccdc172	0.130714	0	0.354869	0	0.183359	0	0	0	0	0	0	0.189609
Ccdc173	0.187267	0.11166	0.508402	0.116082	0.131344	0.147652	0.146491	0.109636	0	0.106405	0.198102	0.135822
Ccdc174	23.9659	19.9395	22.8228	19.6926	18.8939	21.8257	21.4362	22.1884	23.4739	24.2791	22.1097	23.5804
Ccdc175	7.65675	5.85897	9.44074	9.80884	9.12941	7.74749	8.18574	9.56299	9.33496	9.06365	9.1797	9.25552
Ccdc176	2.47355	2.24182	2.1489	2.08527	2.77581	2.34034	2.16715	2.43288	2.13841	1.34925	2.51199	1.43522
Ccdc179	0	0	0	0	0	0	0	0	0	0	0.482047	0
Ccdc181	10.3507	13.0696	12.3974	8.95023	10.6151	10.6986	10.2743	10.4901	8.96565	12.6521	12.4218	10.3461
Ccdc183	0.392454	0.234005	0.66591	0.486544	0.550514	0.154716	0.537252	0.114881	0.326231	0.668975	0.31137	0.426961
Ccdc184	0	0	0	0	0	0.369287	0	0.137103	0	0	0	0.16985
Ccdc185	0.0815337	0	0	0	0	0	0	0	0	0	0	0
Ccdc19	0.0904332	0.107844	0.122756	0.224228	0	0.142605	0	0	0.150347	0.205536	0.191331	0
Ccdc22	0.514049	0.613016	0.0872229	0.159323	0.18027	0	0.351855	0.0752376	0.106827	0.146041	0.271895	0.0932078
Ccdc24	0	0	0	0	0.146198	0	0	0	0	0.118438	0.110252	0
Ccdc25	16.9119	17.4177	20.661	24.0162	21.4587	26.1838	17.3788	21.5124	18.2757	25.159	26.185	24.7549
Ccdc27	0	0	0	0	0	0	0	0.10083	0	0	0	0
Ccdc28a	34.2967	32.1941	31.2238	35.0058	40.7676	34.3177	37.4959	33.0619	36.1807	46.0183	44.0035	46.1534
Ccdc28b	22.3135	19.4643	23.2776	20.2351	20.2872	20.1996	26.0209	30.4815	32.9748	25.5918	26.6644	27.5721
Ccdc32	10.3548	11.9255	12.0342	14.508	12.436	13.4208	12.6496	10.0484	13.4419	10.397	12.2294	14.1973
Ccdc33	0	0.0660238	0	0	0	0	0	0.19448	0.18409	0	0.058568	0
Ccdc34	5.65227	5.11346	5.82055	3.62451	3.73652	5.83964	6.45444	8.1397	6.91274	5.24194	5.91056	5.466
Ccdc39	4.48096	5.44544	4.22884	4.4442	4.37003	3.2975	3.30497	4.64714	3.12177	3.97673	4.24362	3.71425
Ccdc40	0.10802	0.0429387	0	0	0.0505081	0	0.0281665	0	0	0	0	0.10446
Ccdc42	0	0	0	0	0	0	0	0.145848	0	0	0	0.180683
Ccdc43	14.9787	12.7098	13.7831	14.7309	13.1321	15.671	11.4356	13.154	15.6837	12.3572	13.1029	11.4906
Ccdc47	41.7819	43.6203	44.44	44.3454	50.0342	46.8455	41.1024	53.8326	43.509	57.4134	53.4988	52.1063
Ccdc50	42.6746	37.152	35.6817	39.629	37.7835	39.66	44.0448	48.4479	51.5245	49.7861	47.89	53.1937
Ccdc51	11.1329	12.1048	11.4081	17.32	17.9131	14.6296	11.1848	15.2081	9.98011	16.6204	17.55	16.6239
Ccdc53	74.3929	70.5173	78.758	58.9236	57.9747	57.4022	79.3336	93.8073	80.6031	69.7273	61.5451	58.1064
Ccdc58	34.6786	35.3779	28.8694	46.1835	40.2844	40.8002	26.3859	22.5232	22.9714	32.0195	35.9684	33.0117
Ccdc59	21.0534	17.8423	26.2574	19.0788	19.4886	22.0768	24.3277	25.7777	21.3209	19.9173	25.6631	25.5787
Ccdc60	0.0742289	0.177039	0.10076	0.092025	0	0	0	0.17383	0	0	0.23557	0
Ccdc61	2.05849	1.98272	1.82701	1.96308	2.11013	3.24606	1.36254	1.29785	2.10602	1.61949	1.92633	1.49299
Ccdc62	0.626129	0.882433	1.23625	1.12908	0.958147	0.98735	0.400742	0.933082	0.757056	0.776216	1.08385	0.577972
Ccdc63	0.193336	0	0.13122	0.119844	0	0.152437	0	0.113189	0	0	0	0
Ccdc64	2.91368	3.14684	2.53724	2.65805	2.3906	2.51404	3.31137	2.63919	1.82794	1.74926	2.20992	2.15312
Ccdc64b	0.083868	0.100015	0.227689	0	0.235291	0	0.0656066	0.196403	0.139432	0	0.177441	0
Ccdc65	0.539624	0.107253	0.244167	0.1115	0.252319	0.141823	0.211063	0.421232	0.149523	0.204409	0.380563	0.26092
Ccdc67	0.0636577	0.0759133	0	0.0789194	0	0.100383	0.0497968	0	0	0.0723404	0.0673407	0.0923397
Ccdc68	0.238612	0.142275	0	0.147909	0.334713	0.37627	0	0	0	0.677895	0.378626	0.173061
Ccdc69	17.564	18.7552	19.3228	11.3856	10.4671	8.87026	16.5235	15.4579	15.8408	11.2192	9.83659	8.32608
Ccdc7	0.0888656	0.317923	0	0	0	0.140133	0.0695159	0	0	0.100987	0.188014	0.128905
Ccdc71	5.2078	3.70237	4.07839	4.96643	3.23116	4.42198	3.52545	2.81438	4.49554	3.75574	4.34372	4.21296
Ccdc77	5.40069	5.55489	4.30698	3.09666	4.16669	2.23556	4.0135	5.37513	3.5915	2.99194	3.42789	4.01495
Ccdc8	0.0985852	0.293913	0.133822	1.03888	0.898886	0.855031	0.154239	0.346301	0	1.23235	1.04289	1.35854
Ccdc80	0.280832	0.239213	0	0.149211	0.112553	0.189791	0.0313833	0.140926	0.200095	0	0.0424399	0.290975
Ccdc81	0.0803752	0	0.109103	0	0	0	0	0.0941116	0	0	0	0
Ccdc82	11.2666	11.6832	11.8211	8.56956	8.55105	7.12373	9.79266	9.30455	10.768	7.91702	8.06077	8.92151
Ccdc85a	0.0971836	0.115894	0	0.120483	0	0	0	0	0.161569	0	0	0.422914
Ccdc86	1.28412	0.76567	0.65366	1.59198	0.675484	1.26559	0.878948	0.563841	0.266858	0.912041	0.169801	1.16419
Ccdc90b	56.9329	55.9534	54.6823	54.2719	53.0783	53.2426	50.3652	55.7569	53.8103	48.4245	55.7929	49.8212
Ccdc91	16.4721	18.1138	16.6781	15.7344	19.413	16.3941	17.5327	17.232	15.0394	20.1764	19.996	22.0333
Ccdc92	8.08025	7.12654	7.31223	6.887	6.84796	8.62728	9.48128	6.01179	8.11611	6.69548	7.21216	7.69187
Ccdc93	27.1784	27.4246	27.2438	17.7975	18.8667	21.6487	31.9453	33.0472	34.6415	23.758	25.286	24.1599
Ccdc94	19.7396	17.2753	15.6665	15.9858	15.8546	18.9527	19.7377	20.224	18.129	19.1758	16.9243	20.667
Ccdc97	13.8701	14.149	13.9128	15.1927	12.6583	16.1624	13.0723	11.2836	14.0763	11.9639	13.3762	14.221
Ccer1	0	0	0	0	0	0	0	0.110902	0	0	0	0
Cchcr1	2.17664	1.64394	1.37882	1.70904	1.52664	2.40265	1.24864	1.27431	2.0506	1.64902	1.84205	1.78917
Ccin	0	0.103672	0	0.107777	0	0	0	0	0	0	0	0
Cck	0.704059	0.559738	0.31857	0.872855	0.329206	1.48032	0.367171	0.274795	0.390171	0.266697	0.248265	0.340428
Cckar	0	0	0	0.135855	0	0	0	0	0	0	0	0
Cckbr	0	0.0914152	0	0	0	0.241762	0	0	0	0	0	0
Ccl11	0	0.200645	0	0	0.472031	0.795956	0	0.788027	0.279722	0.191201	0	0
Ccl12	206.508	236.43	252.951	157.55	119.985	154.633	124.503	110.527	95.4806	37.8397	40.0718	41.654
Ccl17	0	0	0	0	0	1.85438	0	0	0	0	0	0
Ccl19	0	0.275146	0	2.86041	1.61825	1.81917	0	0	0	1.57317	1.70852	0.669366
Ccl2	100.074	103.731	124.953	565.891	490.142	618.582	152.274	103.581	123.202	396.595	351.764	559.22
Ccl20	0.621386	0	0.562324	1.54072	1.1622	2.93961	0	0	0	1.64766	1.53379	2.40363
Ccl22	0.376684	0.112301	0.511321	0.116748	0.264196	0.148499	0.810328	0.110265	0.313122	0.321047	0.199239	0.136601
Ccl24	0.225029	0	0	0.836935	1.42046	0.887125	0.176031	0.131743	0.187057	0.639304	0.714144	1.46889
Ccl25	0.617642	1.17849	0	0.612576	0.866397	1.36355	0.289894	1.01248	0.205368	1.2634	1.0454	0.358373
Ccl27	0.791536	0	0.268613	0	0	0	0	0.231703	0	0.674624	0	0
Ccl28	0	0.437322	0	0.151546	0.171472	0.192761	0	0.143131	0	0.138913	0.129312	0.354634
Ccl3	360.639	316.757	343.657	1431.75	1088.37	1190.44	352.855	279.554	339.55	982.745	931.461	1101.39
Ccl4	40.4171	38.2752	34.6929	221.06	155.911	149.025	44.1703	59.1556	52.3719	197.228	199.945	214.681
Ccl5	0.290347	0	0	14.0383	15.884	24.2661	0.227126	1.0199	0.482707	14.1878	16.2787	18.5314
Ccl6	47.6877	44.3576	30.4243	68.58	81.6105	73.6954	34.6929	40.2031	33.2983	56.3599	50.4468	51.8807
Ccl7	89.5723	66.1828	116.048	48.3143	38.6387	48.9058	59.6941	41.8088	48.5078	21.3318	17.699	29.005
Ccl9	0.255324	0.761201	0.519876	0.633075	1.43262	0.603936	0.39946	0.44844	0.212241	1.01552	0.540193	0.74073
Ccm2	21.6629	21.6384	18.8499	17.3305	16.1029	21.6058	19.9876	17.8857	24.4718	18.4107	16.7465	19.3376
Ccna1	0.286126	0.227475	0.25893	0.118241	0.535151	0	0.0746084	0.223351	0.158564	0.433538	0	0
Ccna2	7.60541	7.11794	7.18745	0.596758	0.405132	0.455433	5.49755	4.84713	4.32141	0	0.814727	0.418943
Ccnb1	6.5397	6.95888	6.62373	0.997854	1.34075	0.396636	6.92593	4.83002	4.93438	0.457335	0.585374	0.583771
Ccnb1ip1	0.0924202	0.110213	0.376361	0.45831	0.129642	0.437215	0.0722966	0.108215	0.15365	0.315078	0.293302	0.134062
Ccnb2	0.988228	0.261886	0.447149	0	0.154026	0.17315	0.773051	0.771412	0.18255	0.12478	0	0
Ccnc	6.77094	9.26193	8.92072	10.7397	11.1042	8.55744	6.73762	7.92811	6.95273	10.4667	11.1653	9.67726
Ccnd1	187.764	189.252	181.996	75.2766	80.8185	84.3245	191.511	182.993	185.046	62.9245	65.7834	64.4317
Ccnd2	8.49918	9.02474	8.53423	24.2491	23.6811	24.6018	8.28794	8.04317	10.2588	17.8615	19.9524	19.084
Ccnd3	74.3855	81.1616	77.4166	71.0413	75.0568	79.5298	82.2279	73.2345	89.4071	65.838	66.7376	73.8133
Ccndbp1	161.49	152.818	148.874	162.47	158.245	151.328	158.59	152.631	147.181	126.745	124.991	119.822
Ccne1	8.38628	6.42911	7.66661	2.97053	1.92063	2.56392	4.61895	5.11015	3.98353	3.01464	2.89681	2.48262
Ccne2	8.32471	8.37018	8.12432	7.41999	5.8769	6.69237	7.15053	9.11034	7.41751	5.13199	7.42496	7.18219
Ccnf	0.796339	1.30577	1.5539	0.308518	0.349082	0.313939	0.856548	0.582772	1.32393	0.11312	0.526508	0.360982
Ccng1	69.5345	72.6866	70.041	61.8026	59.9798	56.2431	65.1683	67.5776	63.8248	59.1619	65.7287	65.2301
Ccng2	52.0633	60.0224	52.2359	56.4564	66.4009	54.3828	53.4346	54.1789	56.2283	69.1514	67.5414	63.4494
Ccnh	15.2135	16.8767	12.967	14.036	12.4073	10.0424	10.7938	13.1184	12.7444	10.5875	14.7213	13.0014
Ccni	174.765	178.292	189.483	158.316	175.071	167.762	189.285	192.01	172.875	183.481	183.312	185.417
Ccnjl	1.75862	1.44182	1.49199	1.09012	1.07927	1.29993	0.902799	1.41568	1.73597	0.686979	1.10459	0.797184
Ccnk	33.8819	35.8808	38.1788	41.7617	45.0504	39.6074	31.4676	46.7184	30.0133	46.8283	43.5918	40.7985
Ccnl1	69.7273	68.9526	74.4732	78.147	79.1429	74.7342	62.5196	62.2352	61.584	71.8093	64.212	63.215
Ccnl2	17.3833	13.7619	13.8803	17.0234	16.188	14.0515	12.227	10.0916	14.0857	12.1182	13.135	10.3829
Ccno	0.0681254	0.162482	0	0	0	0.214855	0.0532917	0	0.11326	0	0	0.0988204
Ccnt1	2.39785	2.36647	1.34686	1.43511	2.78365	2.08618	2.0051	1.2586	1.51211	1.5034	1.39949	1.43927
Ccnt2	19.8518	16.7068	17.8334	17.5125	17.5318	18.8377	18.0075	17.9353	16.3328	16.9113	16.8802	17.4549
Ccny	3.17654	2.70579	4.46592	3.37552	3.02364	1.96787	3.37234	6.24332	5.46967	3.86766	4.32042	6.08887
Ccp110	4.04087	4.25192	4.6555	2.69427	3.33431	2.99863	3.0282	3.06154	2.65334	2.62402	2.37082	2.26581
Ccpg1	4.52804	3.83841	4.59134	3.5846	2.44885	3.35509	4.52365	5.36577	5.44189	3.28577	3.63579	3.40281
Ccpg1os	2.23192	2.39545	1.8178	1.93691	0.939245	2.46367	1.22216	1.56801	1.48424	2.28271	1.88884	1.29502
Ccr1	0	0.105917	0.241126	0.110111	0	0	0.277913	0	0.147661	0	0.187912	0
Ccr10	0.282838	0	0.255954	0	0.39675	0.14867	0	0.110392	0.156741	0	0.0997339	0.136758
Ccr3	0	0	0.341272	0	0	0.396453	0.196669	0.147189	0	0.142851	0.132978	0.182344
Ccr5	5.1783	4.196	4.1454	1.97532	3.07317	2.30315	3.47951	4.04219	2.7593	1.13165	1.40459	1.63712
Ccr6	0.222435	0.397889	0.15097	0.551526	0.46803	0.17538	0.087001	0.26045	0.369802	0.505549	0.705913	0.322657
Ccr7	0.270703	0	0	0	0	0	0	0	0	0	0	0
Ccr9	0.0639555	0.305074	0.260445	0.475731	0.627994	0.201704	0.250149	0.449314	0.212654	0.290715	0.270623	0.0927717
Ccrl2	5.64245	3.46333	3.94224	9.87558	7.91493	9.94442	5.19277	5.14938	4.00058	8.20366	8.25112	8.18475
Ccsap	2.30834	1.28462	1.88004	0.190783	1.29521	1.94136	1.68534	2.52265	1.27922	1.57391	0.976756	1.11613
Ccser1	0.217471	0.172893	0	0.179739	0	0.228622	0.170119	0.0848792	0.36155	0.0823779	0.383422	0.315457
Cct2	94.448	95.742	89.2844	90.377	84.343	90.2934	82.1072	79.7627	84.7945	79.4857	81.4373	78.7737
Cct3	152.309	151.852	131.045	157.536	144.951	157.939	142.409	113.761	134.091	127.757	124.248	132.484
Cct4	472.18	429.618	518.241	530.367	532.031	506.634	456.918	490.56	446.048	455.024	461.247	443.336
Cct5	118.572	122.947	132.216	126.992	121.716	119.912	105.973	115.16	119.635	114.032	109.264	111.957
Cct6a	45.6099	45.9544	44.7394	69.1331	68.766	67.8542	38.0878	36.7401	35.2846	61.7621	60.7511	53.6043
Cct6b	0.279624	0.555763	0.253046	0.693325	0.261494	0.587922	0.510389	0.218275	0.619839	0.317763	0.394402	0.270409
Cct7	198.858	197.526	199.458	237.901	223.418	231.5	212.926	186.026	193.578	210.082	218.289	220.358
Cct8	118.158	107.885	120.404	126.846	135.81	135.846	117.061	119.495	120.802	123.19	129.218	119.739
Ccz1b	63.0851	64.6718	60.0936	69.9007	56.0625	69.3255	58.8724	50.6842	58.2667	55.4792	57.5638	61.0953
Cd101	0	0.0628425	0	0.0653309	0	0	0.206114	0	0.17522	0	0	0
Cd14	30.7791	29.9365	28.8906	189.032	185.102	186.57	28.2608	30.9273	31.5734	165.584	188.893	197.112
Cd163	0.116981	0.0465007	0	0	0	0	0	0.0456576	0	0	0.0412496	0
Cd163l1	0.0500445	0	0	0	0	0	0	0	0	0	0.0529399	0
Cd164	103.921	109.95	112.805	135.559	117.88	118.078	117.971	112.531	118.574	134.862	133.191	140.678
Cd180	26.1884	27.107	30.9423	28.6567	28.4725	26.8581	29.9028	35.9122	29.9129	28.3052	32.2418	30.1861
Cd19	0	0	0	0	0	0	0.0537155	0	0	0.0780331	0.29056	0
Cd1d1	10.8527	12.1934	13.5142	5.89332	7.42306	6.50604	16.0671	18.9036	17.2972	11.7214	10.9113	10.2782
Cd2	0.141786	0.338165	0	0	0.198889	0	0	0	0.471442	0.161125	0.299977	0
Cd200	1.17754	0.526591	0.799211	1.00365	0.309711	0.696328	0.805998	0.43087	0.73413	0.919979	0.622833	1.06756
Cd200r1	11.5856	8.61006	10.2565	4.78775	3.53298	2.91253	10.1138	10.0268	13.9575	3.43458	2.30909	4.38411
Cd209a	0	0	0.152521	0.139298	0	0	0	0	0	0	0	0
Cd209b	0.138086	0.823353	0	0.171191	1.1622	0.217749	0.216038	0	0.22957	0	0.29215	0.400605
Cd209e	0	0	0.313193	0	0	0	0.360974	0	0	0.524391	0.244074	0
Cd22	4.68066	6.85763	4.9619	3.09484	4.18959	2.67121	7.00913	7.51624	7.63345	2.83684	3.39529	2.52185
Cd226	0	0	0	0	0.0998329	0	0	0	0.118321	0	0	0
Cd24	5.69048	6.25587	5.31053	4.73991	5.61256	4.34648	5.00786	4.99725	3.10424	3.94061	3.76232	3.09541
Cd244	3.41254	3.9242	2.48158	3.9285	3.5902	3.84377	1.7161	2.14058	2.63409	1.939	1.93392	1.23753
Cd247	0.289322	0.115008	0.130911	0.119562	0.135282	0.152079	0.0754418	0.225846	0.160335	0.547975	0.204041	0.139894
Cd27	0.208843	0.124525	0.283488	0.129456	0	0	0	0	0	0	0.220925	0
Cd274	10.0282	7.89735	8.9894	15.0127	13.2708	13.1282	6.06849	7.08952	7.23503	15.0513	14.4114	10.7041
Cd276	12.3644	11.7701	12.5143	6.79038	8.21567	9.40676	12.9387	13.6521	11.9009	7.14871	6.1957	6.6078
Cd28	0.128866	0	0.349851	0	0.361532	0.20321	0.403225	0.603556	0	0	0.136321	0.186928
Cd2ap	68.97	58.6484	59.5567	47.9205	49.7322	46.0801	53.2937	52.7534	51.2417	41.629	39.0191	38.4791
Cd2bp2	16.7359	19.958	18.1437	17.7544	21.2705	18.6863	16.9579	22.4895	15.4992	21.1248	20.2588	21.4253
Cd300a	5.84517	6.21284	7.41692	4.72599	5.34736	3.60677	8.74727	9.22468	10.3515	5.77602	5.64566	5.34533
Cd300lb	0	0	0	0	0	0	0	0.283725	0	0	0.512664	0
Cd300le	0	0	0.3063	0.559492	0	0	0.35303	0	0	0	0.716108	0
Cd300lf	49.9594	49.4629	47.9522	106.656	113.75	108.913	62.4862	61.4443	67.4075	117.149	119.109	127.498
Cd302	96.273	94.6433	91.0712	206.756	204.292	212.023	130.14	132.845	131.717	278.779	288.363	293.938
Cd320	9.80863	13.9008	15.0512	10.2216	10.9673	8.74241	14.2338	13.4823	13.471	9.04643	10.0754	12.3722
Cd36	0.0635344	0	0	0	0	0	0	0.148785	0	0	0	0
Cd37	63.0507	66.0034	67.7722	41.0287	44.4222	44.0891	85.0302	81.5094	88.9335	52.1979	56.8899	53.7995
Cd38	3.95644	2.35908	3.28202	7.08498	6.68042	8.31861	1.49017	2.23052	2.07074	4.66261	5.73548	4.35745
Cd3d	0	0	0	0.308612	0.698376	0.392543	0	0	0	0.56577	0.263334	1.08328
Cd3e	0	0	0	0	0.225824	0	0	0	0	0	0	0
Cd3eap	30.1999	25.8341	29.2971	30.4514	27.3382	26.5416	29.357	26.7802	26.242	24.5267	24.1946	24.2983
Cd3g	0	0	0	0.332856	0	0	0.420054	0.314373	0	0	0.284021	0.389459
Cd4	10.3767	9.33707	8.45135	2.57289	2.38187	3.27262	9.8145	8.06323	8.31205	3.10881	2.19541	2.46307
Cd40	49.7592	44.2663	42.2605	201.891	192.602	196.165	58.491	42.529	55.7403	219.079	210.975	189.325
Cd40lg	0	0	0	0.261408	0	0	0.164944	0	0	0	0	0
Cd44	9.45783	11.2787	9.92306	40.2961	48.2013	42.7235	9.20771	7.54399	10.0935	39.0959	46.3115	42.6554
Cd46	1.94466	1.65647	1.13131	0.688824	1.16909	0.657119	0.977932	1.46379	0.692792	1.10495	1.46941	0.40298
Cd47	63.8619	63.1421	60.2996	47.6727	45.3293	44.2347	58.8941	59.7011	54.0072	47.0898	50.6901	42.4221
Cd48	60.3892	67.6009	65.642	80.3174	66.8599	75.526	63.1677	60.8214	64.6241	64.5506	67.4322	72.1598
Cd5	0	0	0.217993	0	0	0	0	0.282058	0	0	0.0849422	0
Cd53	309.864	300.056	304.238	302.731	287.745	311.457	335.339	298.116	329.327	298.537	279.74	302.73
Cd55	0.449195	0.749945	0.731698	0.779642	0.630107	0.566672	0.281109	0.841541	0.298718	0.816741	0.760293	0.912222
Cd59	20.9259	17.8432	19.5747	7.66186	8.51714	8.54877	20.8647	26.9143	23.0729	14.5391	14.6812	15.0986
Cd5l	1.25609	1.2982	1.02303	0.415263	0.704793	0.66025	1.1136	1.37271	0.97453	0.66613	0.79726	0.24294
Cd6	0.563538	0.537626	0.382481	0.908237	0.711451	0.710919	0.39675	0.329924	0.281068	0.640402	0.238457	0.408725
Cd63	9932.69	9643.21	10166.5	6111.99	6096.12	6255.4	10967.9	10518	10968.5	6712.36	6930.31	7167.88
Cd68	477.849	453.354	464.57	397.042	427.852	442.409	549.095	593.298	611.928	499.933	507.53	512.589
Cd69	1.33371	0.244689	0.696311	1.78065	1.87085	3.23559	0.642033	1.32139	1.3645	2.33172	2.2791	3.72044
Cd7	0	0	0	0	0	0	0	0	0.281164	0	0	0.245319
Cd70	0.201283	0.240035	0.546454	0.74862	0.28235	0.952218	0.157456	0.471366	0.669274	1.14369	1.06464	1.45987
Cd72	2.90149	2.66161	3.02966	4.28886	3.60044	2.63965	3.84106	1.30668	2.59742	4.18496	3.06936	3.88505
Cd74	2.0626	3.27961	7.65288	1339.92	1426.79	1454.54	1.61349	2.89813	6.17241	1383.55	1422.77	1410.2
Cd79b	23.1434	17.3712	22.3604	10.2953	8.40254	9.44579	19.5951	23.5918	19.6908	7.2712	8.06479	7.10916
Cd80	0.663482	0.395609	0.225157	0.616912	0.465349	0.261563	1.03803	0.388436	0.275763	1.13097	0.877335	0.721818
Cd81	486.331	484.211	509.33	386.399	349.01	352.897	506.841	488.507	528.192	372.589	359.36	374.515
Cd82	152.685	146.315	162.353	119.884	111.807	118.523	185.345	141.108	175.121	120.218	124.697	132.625
Cd83	73.7198	69.4972	68.2577	36.7499	40.1667	53.23	82.8598	74.1432	86.8244	40.3883	42.7686	42.2114
Cd84	28.4238	28.7309	18.373	16.7801	15.9486	17.5018	32.8228	31.6966	39.1542	17.227	21.191	26.7017
Cd86	0.876313	0.627015	0.237906	0	0.491699	1.38187	0.548404	0.410431	1.16551	0.398336	0.370805	0.25423
Cd8a	6.16803	6.78971	9.17771	9.41143	7.32108	10.2876	8.44375	7.22216	5.71883	10.6488	8.40707	13.9369
Cd8b	56.2143	48.3981	55.0906	96.2328	88.4349	95.8939	76.0301	66.4366	79.264	115.972	127.27	162.704
Cd9	114.125	139.194	146.299	76.3775	80.7527	64.1595	119.974	166.403	123.772	86.2423	82.266	82.4591
Cd93	0.104112	0.0413854	0.282649	0.301169	0.48681	0.492526	0.135738	0.24381	0.115392	0.512688	0.256983	0.352383
Cd96	0.16075	0.191699	0.109103	0	0.112746	0.126745	0	0	0.133625	0.0913381	0	0
Cd99	17.5168	21.2207	22.6454	34.8151	19.8913	19.7303	16.3127	13.6736	19.8769	22.7497	25.8835	29.4424
Cdadc1	17.1926	11.3903	17.3412	19.9823	18.925	17.5093	16.0642	19.1522	16.4749	23.8793	21.0922	21.4752
Cdc123	22.761	21.5158	25.2446	31.8311	25.6981	27.3568	23.6677	29.576	24.2272	35.8017	34.0614	33.0164
Cdc14a	2.56538	2.27379	2.63527	3.26638	2.67462	2.5147	2.11527	2.43552	2.93939	3.26986	3.15388	2.81609
Cdc14b	2.64164	1.19708	1.79292	1.57198	1.40811	0.666501	1.07455	1.42283	1.4932	1.14074	1.95613	1.45611
Cdc16	12.9139	13.8135	13.2801	10.4793	10.9788	12.959	12.1837	8.98092	13.7926	10.2283	11.7568	11.9207
Cdc20	9.20665	7.65214	7.57416	1.4988	0.913155	0.879884	6.47452	3.2667	6.64816	1.16249	1.37728	1.07918
Cdc23	5.72779	6.23135	4.70595	4.98316	5.14499	4.51611	4.51992	6.41253	5.59659	3.88258	5.36822	4.95597
Cdc25a	16.6745	15.8618	17.4664	18.103	21.4296	19.9866	15.9089	16.4206	15.0626	16.8677	17.4353	17.3366
Cdc25b	0.118616	0.212179	0.0805062	0.147054	0	0	0.0927885	0.0694438	0.0986006	0	0.125479	0.344121
Cdc25c	1.03826	0.857185	1.08413	0.990142	1.12033	0.629712	0.499811	0.654611	0.796677	0.63532	1.09833	0.695111
Cdc26	17.1967	19.016	20.0893	16.668	15.3507	17.0923	17.3656	20.9899	20.0995	20.016	18.1916	16.0252
Cdc27	10.5466	11.1434	10.6815	11.1782	11.1148	12.064	10.7722	12.413	9.26662	10.681	10.7521	11.0181
Cdc34	76.5547	91.2933	85.0426	97.2327	98.1824	113.329	96.1837	77.5644	102.338	99.9573	95.1974	98.8098
Cdc37	151.49	179.919	172.389	170.33	155.624	173.16	156.906	134.361	164.767	141.278	141.638	132.714
Cdc37l1	16.0669	17.2075	17.2254	17.0008	14.4988	13.3942	16.9714	20.4903	18.8852	14.8858	18.2955	16.626
Cdc40	12.3127	12.0251	11.9589	12.9618	11.6137	9.79173	12.3718	11.1235	13.0585	12.605	12.4637	12.7025
Cdc42	593.308	541.855	523.214	502.145	495.209	506.417	541.033	481.56	514.958	441.46	465.026	472.043
Cdc42bpa	1.9358	1.84055	1.70446	1.32967	1.43111	1.27878	1.71893	2.63419	1.69613	2.11065	2.13082	2.04909
Cdc42bpb	15.3275	13.5853	12.7577	13.4813	12.7842	10.6561	16.2636	8.97351	9.51281	12.0632	11.3391	10.5159
Cdc42bpg	3.34731	3.00206	3.19187	3.3953	3.53127	3.62073	3.89524	3.62785	4.04725	3.70956	3.33612	3.49114
Cdc42ep1	2.05608	2.01408	1.09646	1.45658	1.13306	1.62113	1.83816	1.63364	1.22081	1.4186	1.08752	1.17169
Cdc42ep2	4.57019	4.4461	5.38742	10.7353	9.95365	11.7584	4.51589	3.66138	4.59881	12.1638	11.3232	12.7354
Cdc42ep3	9.4874	8.22833	9.83446	9.0888	9.55788	8.97648	10.6601	10.4019	13.4787	11.4675	11.9523	9.38326
Cdc42ep4	16.1784	13.0004	14.7194	12.0774	10.7371	11.1558	14.2434	13.3758	16.4852	11.3342	11.7163	9.92549
Cdc42ep5	0.313065	0.373337	0.424962	0.388121	1.31745	0.98735	0.734693	1.0997	1.56143	1.77883	2.64942	0.908242
Cdc42se1	123.558	128.018	146.641	137.977	135.545	140.324	126.832	124.182	124.992	131.587	119.95	140.881
Cdc42se2	47.2646	53.4082	50.776	44.7677	42.9095	44.0619	54.5564	47.5587	51.7923	43.7885	26.698	42.4111
Cdc45	4.64618	6.17999	5.70042	0.553854	0.626675	0.845378	3.35494	3.87093	2.97091	1.01537	0.756152	0.777645
Cdc5l	64.8025	66.7848	69.9287	72.7527	72.7539	67.727	64.2772	74.7174	62.3935	70.8599	69.1682	70.0776
Cdc6	4.93371	5.51584	5.86	0.152914	0.519056	0.389001	3.76296	3.46614	3.99866	0.840998	0.521916	0.447292
Cdc7	5.75996	4.91597	5.28913	1.82023	2.05955	2.04811	4.54996	4.09951	2.91036	1.98935	1.61291	1.39253
Cdc73	4.55683	5.72013	6.29408	3.86532	5.15852	3.02556	5.25313	4.58675	3.85436	4.08818	4.14391	3.9428
Cdca2	1.355	0.700212	1.1649	0.0559954	0.126715	0.142448	0.741976	0.687517	0.675816	0.0513274	0.14334	0
Cdca3	5.2847	4.85789	5.38019	0.682467	0.926637	0.520844	3.01438	2.70719	3.29472	0.625574	0.232935	0.319409
Cdca4	8.65863	10.2326	10.3769	9.3806	8.64436	11.3167	9.51922	9.40771	10.1155	7.97808	9.90225	9.73111
Cdca5	0.307778	0.55055	0.208893	0	0	0.24267	0	0.720757	0	0	0	0.223227
Cdca7	13.6999	11.8741	13.1327	3.76459	2.77366	2.78396	10.6616	10.2532	11.7404	2.0865	2.16641	2.45847
Cdca7l	2.69453	3.51933	2.69968	0.556757	0.809947	1.01168	2.60969	1.878	1.27992	0.729062	0.814409	0.372248
Cdca8	58.5168	58.2651	52.8263	29.0536	29.2874	27.7723	45.5531	35.2566	40.6142	21.3053	24.4905	18.7483
Cdcp1	0	0.0749104	0.0426345	0.0389384	0	0.0990564	0.0737085	0	0.052217	0.107077	0.0332255	0.0455599
Cdh1	0.337081	0.580633	0.508402	0.650058	1.20837	0.826849	0.498071	0.394688	0.124534	1.31942	1.54519	0.760601
Cdh10	0.155888	0	0.141071	0.0644204	0.145781	0	0.0812964	0	0.0863887	0	0.109938	0.226126
Cdh11	0.476877	0.796163	0.517861	0.512379	0.802727	0.852259	0.47252	0.335026	0.317127	0.289025	0.134525	0.507278
Cdh13	0.292417	0.290595	0.0661557	0.302102	0.546916	0.30741	0.686238	0.228261	0.405124	0.166151	0.103112	0.14139
Cdh15	0	0.072241	0	0	0	0.0955265	0	0.0709312	0.100712	0.275364	0.128166	0
Cdh16	0.0575599	0	0	0.0713597	0.0807421	0.0907669	0	0	0	0	0	0
Cdh17	0.0483483	0.0576565	0.0656293	0.179819	0	0.076241	0.0756419	0.0566112	0	0.109886	0.204582	0.0701325
Cdh19	0.212678	0.0845413	0.0962317	0	0	0.223583	0.0554565	0.0830085	0	0.0805623	0.0749943	0
Cdh2	2.46088	1.94139	2.67237	2.76924	2.60227	1.91044	2.25082	2.52681	2.89535	1.67792	2.36295	1.86721
Cdh20	0	0.0802085	0	0	0	0	0	0	0	0	0.0711508	0
Cdh22	0.0946327	0.0564259	0.0642285	0	0	0	0.148055	0.110806	0.157329	0	0	0.0686356
Cdh23	0.0627147	0.0560915	0.127696	0.116625	0.0659796	0.123619	0.0122648	0.0367164	0.0781982	0.106903	0.0829289	0.113715
Cdh26	0	0.087844	0.199982	0	0.10333	0	0.172869	0.0862513	0	0	0	0
Cdh3	0.04766	0	0.064695	0.0590863	0.066855	0	0.111848	0.111611	0.0792357	0.108321	0.151252	0.0691341
Cdh5	0	0	0.0950812	0.260515	0.196511	0	0	0.164032	0	0.159198	0	0.101605
Cdh6	0.185206	0.331293	0.314254	0.229608	0.454644	0.146026	0.434637	0.325287	0.461862	0.315701	0.195921	0.268653
Cdh8	0.421847	0.188649	0.143157	0.0653729	0	0.166304	0.0824985	0.0617427	0.175332	0.0599232	0.0557817	0
Cdh9	0.338938	0.0673652	0.306722	0.630295	0.237722	0.178158	0.309327	0.595294	0.18783	0.320973	0.418305	0.81942
Cdhr1	0.077053	0.229719	0.209188	0.238815	0.162129	0.364517	0.180826	0	0.064051	0.131344	0.122266	0.167656
Cdhr5	0	0	0	0	0.0858318	0	0.0957303	0	0	0.139068	0.194185	0
Cdip1	9.62725	10.2642	10.0392	8.61558	7.95967	9.95332	13.7154	12.0938	11.6596	9.49132	12.2751	10.1732
Cdipt	28.6219	28.865	35.6144	36.2505	35.0687	37.3332	30.4749	30.7207	32.0167	39.553	36.3521	43.6964
Cdk1	35.3415	36.0063	33.4304	2.06998	1.17107	2.19411	23.5102	15.4773	21.2817	2.21365	2.9438	3.22931
Cdk10	26.5777	29.2771	27.3127	26.248	31.3841	28.7692	29.7764	30.2408	29.2076	32.7623	28.8302	29.6224
Cdk11b	143.418	133.782	133.202	124.074	124.596	142.836	161.566	125.794	163.464	124.601	135.195	122.047
Cdk12	10.754	10.5309	11.0678	12.4591	13.2612	15.5912	11.7181	11.4818	11.9342	15.176	14.9294	13.5954
Cdk13	12.2262	12.6382	12.9997	12.1122	10.3753	10.2708	13.5365	11.6658	13.1685	11.322	10.8315	10.2086
Cdk14	3.41089	2.65462	3.21665	4.76278	5.13717	4.69926	2.55586	2.85873	2.80549	5.18177	6.115	5.88519
Cdk16	22.6895	23.1197	22.4849	23.1769	23.0862	21.3332	24.457	21.5156	21.3402	25.0579	22.7063	23.7187
Cdk17	10.9573	12.3707	14.2642	10.6893	10.2679	10.5514	12.4357	11.8835	11.1988	8.8286	9.50106	10.0968
Cdk18	0	0.13299	0	0.138256	0.156434	0	0	0	0	0.126731	0	0
Cdk19	28.2661	29.94	25.4635	21.2092	20.3242	24.1943	29.4151	25.6642	29.1044	21.6084	20.4763	20.9758
Cdk2	16.052	17.4429	16.4948	12.74	11.048	9.69924	18.8353	14.2283	17.2093	10.3994	10.3948	10.5542
Cdk20	7.83757	7.40316	8.2162	5.48363	5.11608	5.13945	9.40899	8.541	7.22462	5.99652	6.64924	6.07844
Cdk2ap1	95.1573	97.6545	94.0569	83.5766	70.6889	85.8059	124.657	103.887	118.985	87.1184	83.0822	96.6224
Cdk2ap2	133.162	163.565	147.714	237.384	214.57	212.85	179.06	171.448	167.02	255.168	257.327	269.318
Cdk4	71.3064	73.7294	65.6478	63.7038	69.3814	57.6302	63.4109	52.927	69.4386	57.6126	57.4096	66.1663
Cdk5	23.6591	18.0162	17.7989	19.083	17.7934	14.1592	20.2914	14.5188	22.5102	14.0909	16.434	14.4719
Cdk5r1	0	0	0	0.34152	0	0.2172	0.107747	0	0.228992	0	0.145707	0.199798
Cdk5r2	0.223496	0.133262	0.303379	0	0	0	0.0874158	0	0	0.12699	0	0
Cdk5rap1	17.5854	17.7292	19.2582	21.4855	21.9271	21.9702	14.8197	17.3082	17.0897	18.4394	22.3774	20.3332
Cdk5rap2	3.21258	2.71658	3.17152	2.31725	1.96644	1.51978	3.10707	3.21447	2.91326	1.85857	1.51385	1.35565
Cdk5rap3	24.536	25.6683	22.9654	25.2572	20.5016	21.9296	23.351	18.5651	25.3291	17.4141	22.4886	23.5133
Cdk6	9.32702	6.1502	7.4475	2.72074	3.69415	3.80675	10.8155	9.76469	11.4929	2.24454	4.64313	4.2976
Cdk8	16.0234	17.5931	17.9179	17.6772	19.2093	14.1364	15.1849	20.7455	16.5468	18.7705	19.9373	18.3282
Cdk9	339.008	372.844	346.035	371.391	361.452	375.001	391.211	328.197	371.487	313.943	320.336	333.828
Cdkl1	5.02547	3.63861	2.92359	4.0052	5.79064	4.66993	4.14183	3.57264	5.96782	4.48716	3.79731	4.68629
Cdkl2	0.313364	0.0934234	0.425368	0.485614	1.09893	0.494147	0.367698	0	0.260486	1.24637	0.165747	0.795471
Cdkl3	1.81003	2.49932	3.23287	1.53535	1.73722	1.35202	2.23565	2.00782	3.8011	2.81472	1.91475	1.1055
Cdkn1a	84.4094	75.1526	69.5876	334.977	324.343	340.083	81.2411	78.8611	82.5829	257.836	267.037	262.063
Cdkn1b	33.7273	28.8248	23.1455	24.8557	26.9409	25.4106	27.9958	29.5088	30.5282	26.1905	27.4527	24.4619
Cdkn1c	3.67923	4.86448	3.25715	1.58654	2.01954	2.77479	3.75406	3.65246	5.18598	2.72678	3.1306	1.6243
Cdkn2a	4.01841	2.53697	1.60432	2.93048	3.64735	3.72746	4.99253	3.04452	1.96491	3.22342	2.75059	4.45745
Cdkn2aip	1.23836	1.30303	0.494405	0.72247	1.22619	0.918955	0.911733	1.27941	1.69547	1.15892	0.693531	1.05666
Cdkn2aipnl	17.7048	16.6048	17.3988	20.2346	21.0842	22.1024	15.7974	17.9233	22.6891	15.2993	18.1438	17.9239
Cdkn2b	7.98672	6.65862	6.42808	23.308	22.4067	22.068	6.46885	6.62065	5.87525	24.5777	25.2716	23.2731
Cdkn2c	16.6457	22.7252	17.2971	7.116	10.145	9.41334	18.2297	18.0119	20.6121	9.26235	11.5367	8.49261
Cdkn3	0.821256	0.734525	0.278699	0	0.288004	0.647524	0.642435	0.240403	0	0	0	0
Cdnf	0.26459	0	0	0	0	0	0.206978	0	0.439886	0	0	0
Cdo1	0.451917	0.13473	0.153361	0.420197	0.475444	0.534475	0.441895	0.132288	0.18783	0.128389	0.358547	0.491652
Cdon	0.180151	0.300769	0.146725	0.134005	0.252707	0.284083	0.22548	0.253128	0	0.204723	0.228689	0.36585
Cdr2	1.96043	2.58834	1.80577	2.77764	2.25892	2.7602	1.42402	1.96755	1.62962	2.30739	2.59231	1.62499
Cds1	1.86609	3.43918	3.10877	4.7321	5.35428	3.61144	4.44564	3.57546	2.11527	4.33762	6.28107	5.04464
Cds2	0.109146	0.130159	0.296314	0.270626	0.153104	0	0	0.127799	0.181457	0	0.230921	0.316646
Cdt1	16.044	19.045	19.8804	1.91605	2.06474	2.32109	11.5718	11.9782	13.7038	2.09086	1.94635	2.02837
Cdv3	76.9347	58.0899	70.9114	71.6607	74.992	78.0979	80.5623	79.4383	76.9236	69.3875	64.3048	74.5961
Cdx2	0	0	0.10889	0.09945	0.112526	0	0	0.0939275	0.400092	0.0911595	0.0848591	0.116362
Cdx4	0.101765	0	0	0	0.142751	0.160475	0	0.119157	0	0	0	0
Cdyl	7.92674	6.30189	6.14856	5.8027	5.61256	6.07132	6.43699	4.59652	4.51829	4.89002	4.39233	5.03734
Cdyl2	5.19943	4.94239	5.93268	7.0065	6.02506	4.75307	6.18938	7.05858	6.01332	7.70689	5.73939	5.57461
Ceacam1	0.3222	0.439121	0.562324	0.513574	0.387399	0.435498	0.612107	0.21558	0.22957	0.366147	0.535608	0.53414
Ceacam11	0.174517	0	0	0	0	0	0	0	0	0	0	0
Ceacam16	0	0	0	0	0.143017	0	0	0	0	0	0	0
Ceacam19	0	0	0	0.100881	0.228289	0	0	0	0	0.0924708	0	0.118035
Ceacam20	0	0.227079	0.25848	0	0	0	0.0744785	0	0	0	0	0
Ceacam3	0.109073	0.0650361	0	0.135223	0.076501	0.0859993	0.0426617	0	0.090668	0.185925	0	0.0791089
Ceacam9	0.671631	1.2014	0.455845	0.624489	0.942129	0	0.262695	0.589811	0.27915	0	0.710489	0.243561
Cebpa	70.051	69.5536	68.7542	31.5871	32.2092	34.0784	87.6961	82.7418	86.3507	46.6053	44.0986	42.48
Cebpb	151.268	207.435	181.426	858.743	825.346	800.927	181.548	149.622	168.231	599.164	620.227	607.172
Cebpd	465.037	477.21	417.77	409.074	334.86	338.019	501.127	399.861	421.556	276.847	252.833	264.934
Cebpe	0	0.695362	0.263839	0.481932	0	0.612999	0.304091	0.45517	0.646278	0.220878	0	0
Cebpg	29.2939	24.3851	29.7843	25.9204	28.0392	32.064	32.7107	28.9199	29.03	31.0702	28.8013	26.1622
Cebpz	24.5987	25.1158	25.9086	34.7798	31.2167	33.9249	24.1658	30.7774	23.4569	31.5532	32.6361	33.0566
Cecr2	0.110369	0.131618	0.099879	0.22805	0.103214	0.116029	0.172675	0.172309	0.183491	0.167231	0.116755	0.160098
Cecr5	23.4476	22.6605	21.6527	22.261	22.987	17.8688	24.1379	24.1888	20.7228	24.6646	23.1444	23.6442
Cel	0	0.0953821	0.108572	0	0.112196	0	0	0	0	0	0	0
Cela1	0.82747	0.740083	0.842422	0	0	1.63106	0	0.242222	0.343921	0.470167	0	0.300075
Cela2a	0.364546	0	0	0.225972	0	0	0.142585	0.426848	0	0.207135	0	0.264399
Cela3b	0.182476	0	0	0.226224	0.255968	0	0.142744	0.213662	0	0.41473	0	0
Celf1	4.04542	5.41498	5.93963	5.83412	6.36956	5.07738	7.2333	7.73354	8.09815	7.69327	7.33624	6.82622
Celf2	0.483436	0.0960848	0.109371	0.699227	0.565115	0.635279	0.50423	0.566056	0.40186	0	0.255703	0.58438
Celf3	0.967672	1.27544	1.72835	0.883966	0.642979	1.36531	1.4741	1.61012	1.77812	1.21541	1.50855	0.59102
Celf4	4.23928	4.43061	4.07342	5.31468	3.87534	4.43161	4.32226	4.5176	5.06814	4.76337	4.48455	3.31651
Celf5	0.975793	0.984633	0.356614	0.651396	0.737042	0.532641	1.08627	0.922836	0.561556	0.639743	0.833739	0.816608
Celf6	0.0963842	0.344821	0.261669	0.238984	0.270405	0.455968	0.150795	0.112856	0	0.328592	0.101961	0.279623
Celsr2	0.0365033	0.0652966	0.0743258	0.0452548	0.0256025	0.0575625	0.0571101	0.0427418	0	0	0.0772305	0.0794257
Celsr3	0.166389	0.231494	0.131752	0.1719	0.213952	0.0218651	0.271166	0.227296	0.230521	0.236355	0.132012	0.241359
Cenpa	0	0	0	0.157046	0	0	0.0990938	0	0	0.143955	0.134005	0.183753
Cenpc	9.48546	8.79794	10.1576	9.21166	7.31814	7.97746	7.54376	8.14481	9.37425	8.14432	8.97509	8.79067
Cenpf	4.3935	3.50589	3.79115	0.485962	0.412392	0.48935	2.77248	2.88773	2.90542	0.519693	0.552885	0.592293
Cenpi	1.60201	2.0378	1.81218	0.331014	0.374536	0.505246	1.12787	1.50064	1.42046	0.485472	0.11298	0.619686
Cenpj	9.34693	7.01006	11.1514	12.7194	12.3944	11.5151	9.45383	9.49079	8.55883	12.323	12.3596	11.9165
Cenpk	4.0232	5.87725	4.0959	1.8704	0.987618	2.06187	3.8553	6.00623	4.34762	1.82878	1.38319	1.75077
Cenpl	12.8147	13.9812	16.9015	12.7321	11.7288	12.1819	15.4987	15.324	12.8432	14.0461	12.4024	14.1062
Cenpm	3.02737	2.25639	2.82524	0.234573	0.53083	0.895106	0.444036	1.10774	0.9437	0.215019	0.400316	0.548926
Cenpn	3.50372	4.07113	3.17069	2.00479	1.89032	1.41668	3.51387	2.31424	2.5391	1.4293	1.42555	1.82444
Cenpq	3.29409	1.72845	2.14631	0.816768	0.739325	0.415559	1.23688	1.38854	1.53342	0.598943	0.557548	0.955661
Cenpt	0.796339	0.593533	1.08097	0	0	0	0.155736	0.116554	0.330982	0.226239	0.210603	0.144393
Cenpu	13.0538	16.425	14.65	9.17482	9.94858	12.8046	11.8999	11.1927	9.22768	8.40998	9.45972	7.00758
Cenpw	8.41787	9.42641	12.4021	2.54537	2.73603	2.91386	8.59257	10.3373	11.7762	4.19973	4.01806	4.31841
Cep104	5.14654	4.52227	4.59608	5.4989	4.98701	5.92655	5.48268	4.91602	6.58603	6.57957	5.0503	5.89373
Cep112	4.04695	3.10248	3.2699	2.20995	1.8247	2.05125	2.41201	2.65135	2.483	1.64248	2.03861	2.30622
Cep120	5.60595	6.29954	6.14627	4.5442	4.43595	3.91004	6.29685	5.25963	5.37692	4.69626	5.55014	4.84781
Cep131	5.55387	5.41892	4.61061	2.8452	2.2535	2.96758	4.59591	4.35328	4.9601	2.5037	2.47632	1.93084
[truncated: 13,064 more rows]
