# Supplementary material for: Transcriptome analysis of alcohol-treated microglia reveals downregulation of beta amyloid phagocytosis
Source: J Neuroinflammation. 2018 May 14;15:141. doi: 10.1186/s12974-018-1184-7 (PMC5952855; doi:10.1186/s12974-018-1184-7)
Supplement: Supplementary file 1 — Table S1. Differentially expressed mRNAs due to alcohol treatment “Alc-DEs”. Shading indicates mRNA levels were confirmed by qPCR. Table S2 Differentially expressed mRNAs due to TII treatment “TII-DEs”. Table S3 Differentially expressed mRNAs due to alcohol and TII treatment “AlcTII-DEs”. Table S4 Treatment-group overlap of differentially expressed mRNAs. Grey, involved in immune effector responses; Blue, mitochondrial ribosomal subunit; Orange, nuclear ribosomal subunit. Table S5 KEGG pathways identified in treatment groups. Table S6 FPKM (fragments per kilobase of transcript per million fragments mapped). (ZIP 3000 kb) [file 12974_2018_1184_MOESM1_ESM.zip › Supp Tables 1 to 5.xlsx]

## Sheet: Sup T1
Supplemental Table 1: Differentially expressed mRNAs due to alcohol treatment "Alc-DEs"
Shading indicates mRNA levels were confirmed by qPCR.
Symbol	Gene name	Alc:Ctrl
Gda	guanine deaminase	0.498479
Ccl12	chemokine (C-C motif) ligand 12	0.530501
Mmp9	matrix metallopeptidase 9	0.558639
Emp1	epithelial membrane protein 1	0.610482
Cxcl13	C-X-C motif chemokine ligand 13	0.62452
Birc5	baculoviral IAP repeat-containing 5	0.655185
Cdk1	cyclin-dependent kinase 1	0.656494
Fahd1	fumarylacetoacetate hydrolase domain containing 1	0.662314
Lcn2	lipocalin 2	0.674135
Mcm3	minichromosome maintenance complex component 3	0.675909
Eid1	EP300 interacting inhibitor of differentiation 1	0.676405
Timeless	timeless circadian clock	0.682573
Mki67	marker of proliferation Ki-67	0.685148
Bub1b	BUB1 mitotic checkpoint serine/threonine kinase B	0.6919
Plk4	polo-like kinase 4	0.697995
Steap4	STEAP4 metalloreductase	0.700354
Pole2	DNA polymerase epsilon 2, accessory subunit	0.702362
Lyve1	lymphatic vessel endothelial hyaluronan receptor 1	0.706625
Bmp2	bone morphogenetic protein 2	0.710516
Srebf1	sterol regulatory element binding transcription factor 1	0.710893
Mthfd1l	methylenetetrahydrofolate dehydrogenase (NADP+ dependent) 1-like	0.712539
Phgdh	phosphoglycerate dehydrogenase	0.719644
Melk	maternal embryonic leucine zipper kinase	0.72001
Phyhd1	phytanoyl-CoA dioxygenase domain containing 1	0.723202
Nusap1	nucleolar and spindle associated protein 1	0.726536
Pfkl	phosphofructokinase, liver type	0.727071
Cdt1	chromatin licensing and DNA replication factor 1	0.731549
Clk1	CDC-like kinase 1	0.738021
Lilrb4	leukocyte immunoglobulin like receptor B4	0.73805
Slc7a1	solute carrier family 7 member 1 , System Y+ basic amino acid transporter	0.739098
Gar1	GAR1 ribonucleoprotein	0.739512
Rarres1	retinoic acid receptor responder 1	0.739634
Map3k12	mitogen activated protein kinase kinase kinase 12	0.741672
Pdk1	pyruvate dehydrogenase kinase 1	0.747571
Mcm6	minichromosome maintenance complex component 6	0.749736
Ube2c	ubiquitin-conjugating enzyme E2C	0.751776
Cdca8	cell division cycle associated 8	0.755328
Lig1	DNA ligase 1	0.756607
Ddx39a	DExD-box helicase 39A	0.75936
Stmn1	stathmin 1	0.762279
Banf1	barrier to autointegration factor 1	0.764513
Rbm3	RNA binding motif (RNP1, RRM) protein 3	0.767733
Ddx39b	DExD-box helicase 39B	0.771295
Mcm2	minichromosome maintenance complex component 2	0.772373
Mif	macrophage migration inhibitory factor (glycosylation-inhibiting factor)	0.773446
Hist3h2a	histone cluster 3, H2a	0.775985
Abca1	ATP binding cassette subfamily A member 1	0.776568
Prps1	phosphoribosyl pyrophosphate synthetase 1	0.780402
Etv5	ets variant 5	0.780881
Cnot1	CCR4-NOT transcription complex, subunit 1	0.781404
Flna	filamin A	0.78185
Eif5a	eukaryotic translation initiation factor 5A	0.782084
Syt4	synaptotagmin 4	0.784669
Pdcd11	programmed cell death 11	0.79373
Coro1a	coronin 1A	0.795773
Fam98c	family with sequence similarity 98, member C	0.796536
Khdrbs1	KH RNA binding domain containing, signal transduction associated 1	0.79694
Myl12a	myosin light chain 12A	0.796976
Thoc6	THO complex 6	0.797227
Slc39a10	solute carrier family 39 member 10 , Zinc transporter	0.802376
Imp3	IMP3, U3 small nucleolar ribonucleoprotein	0.803161
Tagln2	transgelin 2	0.805667
Eif4a1	eukaryotic translation initiation factor 4A1	0.806883
Mid1ip1	MID1 interacting protein 1	0.808145
Scd2	stearoyl-Coenzyme A desaturase 2	0.808159
Srsf6	serine and arginine rich splicing factor 6	0.809714
Pgk1	phosphoglycerate kinase 1	0.813472
Ran	RAN, member RAS oncogene family	0.817351
Etv1	ets variant 1	0.818139
Rab10	RAB10, member RAS oncogene family	0.818524
Rpl22l1	ribosomal protein L22 like 1	0.819801
Mylip	myosin regulatory light chain interacting protein	0.825329
Actr2	ARP2 actin related protein 2 homolog	0.83415
Fgl2	fibrinogen-like 2	0.849326
Ctsb	cathepsin B	0.850597
Rps27l	ribosomal protein S27-like	0.851852
Cstb	cystatin B	0.852937
Serbp1	Serpine1 mRNA binding protein 1	0.855169
Vdac2	voltage-dependent anion channel 2	0.855501
Tuba1b	tubulin, alpha 1B	0.86139
Aldoa	aldolase, fructose-bisphosphate A	0.864638
Rbbp7	RB binding protein 7, chromatin remodeling factor	0.867789
Tmem176b	transmembrane protein 176B	1.1426
Ctss	cathepsin S	1.1508
Tmsb10	thymosin, beta 10	1.17029
Aif1	allograft inflammatory factor 1	1.17162
LOC294154	similar to chromosome 6 open reading frame 106 isoform a	1.17721
Reep5	receptor accessory protein 5	1.18172
RT1-A1	RT1 class Ia, locus A1	1.18281
Uxs1	UDP-glucuronate decarboxylase 1	1.18479
Ptprj	protein tyrosine phosphatase, receptor type, J	1.18593
Psma7	proteasome subunit alpha 7	1.1861
C1qa	complement C1q A chain	1.18704
Ctsh	cathepsin H	1.19063
Slc15a4	solute carrier family 15 member 4 , Peptide/histidine transporter 1	1.19077
Atp1b3	ATPase Na+/K+ transporting subunit beta 3	1.19099
Scp2	podocan	1.19168
Adam15	ADAM metallopeptidase domain 15	1.19232
Itgb5	integrin subunit beta 5	1.19308
Sirpa	signal-regulatory protein alpha	1.19502
C3	complement C3	1.19549
Mdh1	malate dehydrogenase 1	1.19636
Ubn1	ubinuclein 1	1.19731
Ypel3	yippee-like 3	1.19859
Atp5i	ATP synthase, H+ transporting, mitochondrial Fo complex, subunit E	1.19934
LOC619574	hypothetical protein LOC619574	1.20021
Serp1	stress-associated endoplasmic reticulum protein 1	1.20023
Psmb9	proteasome subunit beta 9	1.20087
Atp6ap1	ATPase H+ transporting accessory protein 1	1.20202
Tmed9	transmembrane p24 trafficking protein 9	1.20276
Zc3h7a	zinc finger CCCH type containing 7 A	1.20377
Tmem50a	transmembrane protein 50A	1.20749
Rnaset2	ribonuclease T2	1.20784
Aes	amino-terminal enhancer of split	1.2086
P2ry6	pyrimidinergic receptor P2Y6	1.20933
Kdelr1	KDEL endoplasmic reticulum protein retention receptor 1	1.20951
LOC100911177	ncRNA	1.20966
Fth1	ferritin heavy chain 1	1.21065
Twf2	twinfilin actin-binding protein 2	1.21148
Cebpa	CCAAT/enhancer binding protein alpha	1.21167
Ier5	immediate early response 5	1.21194
Cyba	cytochrome b-245 alpha chain	1.2123
C1qb	complement C1q B chain	1.21333
Itm2b	integral membrane protein 2B	1.21393
Dnaja1	DnaJ heat shock protein family (Hsp40) member A1	1.21672
Pycard	PYD and CARD domain containing	1.21695
Tomm7	translocase of outer mitochondrial membrane 7	1.21695
Cnpy3	canopy FGF signaling regulator 3	1.21865
Rtn3	reticulon 3	1.21867
Calr	calreticulin	1.2223
Plekho1	pleckstrin homology domain containing O1	1.22477
Il17ra	interleukin 17 receptor A	1.22529
Tlr2	toll-like receptor 2	1.22707
Adgre1	adhesion G protein-coupled receptor E1	1.22723
Il18	interleukin 18	1.22889
Rtp4	receptor (chemosensory) transporter protein 4	1.23416
Plxnd1	plexin D1	1.2346
Ncf1	neutrophil cytosolic factor 1	1.2356
Tagap	T-cell activation RhoGTPase activating protein	1.23574
Cd68	Cd68 molecule	1.23623
Cox6c	cytochrome c oxidase subunit 6C	1.23703
Gpr107	G protein-coupled receptor 107	1.23706
Mgat1	mannosyl (alpha-1,3-)-glycoprotein beta-1,2-N-acetylglucosaminyltransferase	1.23713
Parg	poly (ADP-ribose) glycohydrolase	1.2374
Fcgr1a	Fc fragment of IgG receptor Ia	1.238
Hipk2	homeodomain interacting protein kinase 2	1.23806
Eif2ak2	eukaryotic translation initiation factor 2-alpha kinase 2	1.23809
Adam17	ADAM metallopeptidase domain 17	1.23845
Leprot	leptin receptor overlapping transcript	1.23867
Mx1	myxovirus (influenza virus) resistance 1	1.23924
Flot2	flotillin 2	1.23937
Csf1r	colony stimulating factor 1 receptor	1.2403
Fxyd5	FXYD domain-containing ion transport regulator 5	1.24193
Gm2a	GM2 ganglioside activator	1.24396
Daglb	diacylglycerol lipase, beta	1.24414
Sp110	SP110 nuclear body protein	1.24486
Slc38a2	solute carrier family 38, member 2 , Sodium-coupled neutral amino acid transporter 2	1.24515
Dcun1d4	defective in cullin neddylation 1 domain containing 4	1.24538
Ly86	lymphocyte antigen 86	1.24661
Gng10	G protein subunit gamma 10	1.24726
Gpnmb	glycoprotein nmb	1.24727
Laptm5	lysosomal protein transmembrane 5	1.24794
Ppt1	palmitoyl-protein thioesterase 1	1.24806
Evl	Enah/Vasp-like	1.24863
Rilpl2	Rab interacting lysosomal protein-like 2	1.24881
Sod1	superoxide dismutase 1, soluble	1.24889
Evi2a	ecotropic viral integration site 2A	1.24963
Krtcap2	keratinocyte associated protein 2	1.2497
Slc31a2	solute carrier family 31 member 2 , Copper transporters	1.252
Ltbr	lymphotoxin beta receptor	1.25304
Spint2	serine peptidase inhibitor, Kunitz type, 2	1.25321
Trappc6a	trafficking protein particle complex 6A	1.25665
Cd37	CD37 molecule	1.25763
Cd300lf	Cd300 molecule-like family member F	1.25766
Tyrobp	Tyro protein tyrosine kinase binding protein	1.25872
Acads	acyl-CoA dehydrogenase, C-2 to C-3 short chain	1.26001
Dnajb11	DnaJ heat shock protein family (Hsp40) member B11	1.26133
Sh3kbp1	SH3 domain-containing kinase-binding protein 1	1.26255
Evi2b	ecotropic viral integration site 2B	1.26271
Tspan3	tetraspanin 3	1.26431
Zc3hav1	zinc finger CCCH-type containing, antiviral 1	1.26536
Ing1	inhibitor of growth family, member 1	1.26696
Mtdh	metadherin	1.26728
Sdf2l1	stromal cell-derived factor 2-like 1	1.26753
Cs	citrate synthase	1.26815
Pon2	paraoxonase 2	1.26926
Tmem30a	transmembrane protein 30A	1.26955
Arrdc1	arrestin domain containing 1	1.27005
Stat2	signal transducer and activator of transcription 2	1.27043
Tnfaip8	TNF alpha induced protein 8	1.27332
Psap	prosaposin	1.27368
Clec4a3	C-type lectin domain family 4, member A3	1.27448
Tmbim6	transmembrane BAX inhibitor motif containing 6	1.27589
Txndc15	thioredoxin domain containing 15	1.276
Ubfd1	ubiquitin family domain containing 1	1.27743
Cxcl16	C-X-C motif chemokine ligand 16	1.27753
Cklf	chemokine-like factor	1.27941
Slc46a3	solute carrier family 46, member 3	1.28304
Terf2ip	TERF2 interacting protein	1.28365
Mtus1	microtubule associated tumor suppressor 1	1.28495
Hyou1	hypoxia up-regulated 1	1.28611
Stim2	stromal interaction molecule 2	1.28798
Ei24	EI24, autophagy associated transmembrane protein	1.29283
Stambpl1	STAM binding protein-like 1	1.29329
Rhov	ras homolog family member V	1.29566
Ddx58	DEXD/H-box helicase 58	1.29682
Agpat4	1-acylglycerol-3-phosphate O-acyltransferase 4	1.29766
Adcy6	adenylate cyclase 6	1.29925
Pou2f2	POU class 2 homeobox 2	1.29936
C1qc	complement C1q C chain	1.29938
Glo1	glyoxalase 1	1.30022
Tor3a	torsin family 3, member A	1.3004
Mettl7a	methyltransferase like 7A	1.3011
Oaz2	ornithine decarboxylase antizyme 2	1.30153
Hsph1	heat shock protein family H (Hsp110) member 1	1.30277
Timp2	TIMP metallopeptidase inhibitor 2	1.3028
Irf5	interferon regulatory factor 5	1.30433
Mfge8	milk fat globule-EGF factor 8 protein	1.30529
Sparc	secreted protein acidic and cysteine rich	1.30715
Med8	mediator complex subunit 8	1.30724
Tm2d2	TM2 domain containing 2	1.309
Tmem176a	transmembrane protein 176A	1.30942
Ctsc	cathepsin C	1.31106
Tmem229b	transmembrane protein 229B	1.31169
Coq10a	coenzyme Q10A	1.31272
Reep4	receptor accessory protein 4	1.31347
Dnajc3	DnaJ heat shock protein family (Hsp40) member C3	1.31702
Ifih1	interferon induced with helicase C domain 1	1.32017
Ifi44	interferon-induced protein 44	1.32043
Tnfrsf1b	TNF receptor superfamily member 1B	1.32062
Uba7	ubiquitin-like modifier activating enzyme 7	1.32156
Dtnb	dystrobrevin, beta	1.32227
Slc29a3	solute carrier family 29 member 3 , Equilibrative nucleoside transporter 3	1.32345
Jtb	jumping translocation breakpoint	1.32386
Psmb10	proteasome subunit beta 10	1.32433
Cd8b	CD8b molecule	1.32506
LOC100910973	ncRNA	1.32687
Pdia6	protein disulfide isomerase family A, member 6	1.3269
Arf5	ADP-ribosylation factor 5	1.32798
Bri3bp	Bri3 binding protein	1.32935
Ifit2	interferon-induced protein with tetratricopeptide repeats 2	1.32956
Hsp90b1	heat shock protein 90 beta family member 1	1.33192
Cant1	calcium activated nucleotidase 1	1.33264
Gpr18	G protein-coupled receptor 18	1.33414
Capn1	calpain 1	1.33497
Acss1	acyl-CoA synthetase short-chain family member 1	1.33543
Map1lc3a	microtubule-associated protein 1 light chain 3 alpha	1.33613
Sel1l	SEL1L ERAD E3 ligase adaptor subunit	1.33778
RT1-N3	RT1 class Ib, locus N3	1.34038
Rsad2	radical S-adenosyl methionine domain containing 2	1.34294
Creg1	cellular repressor of E1A-stimulated genes 1	1.34479
Acp2	acid phosphatase 2, lysosomal	1.34674
Hps6	Hermansky-Pudlak syndrome 6	1.34921
Slc35b4	solute carrier family 35 member B4	1.35022
LOC360231	MHC class I RT1.O type 149 processed pseudogene	1.35362
Foxo4	forkhead box O4	1.35461
Nudt18	nudix hydrolase 18	1.35526
Cd302	CD302 molecule	1.35601
Pld4	phospholipase D family, member 4	1.36113
Slc31a1	solute carrier family 31 member 1 , High affinity copper uptake protein 1	1.36176
Slc6a12	solute carrier family 6 member 12 , Sodium- and chloride-dependent betaine transporter	1.36378
Eng	endoglin	1.36407
Isg15	ISG15 ubiquitin-like modifier	1.36446
Stard10	StAR-related lipid transfer domain containing 10	1.36704
RT1-CE14	RT1 class I, CE14	1.36835
MGC108823	interferon-inducible GTPase 1-like	1.3692
Srxn1	sulfiredoxin 1	1.36958
Tmsb4x	thymosin beta 4, X-linked	1.37455
Oas1b	2-5 oligoadenylate synthetase 1B	1.37503
Tmub1	transmembrane and ubiquitin-like domain containing 1	1.37653
Hspa5	heat shock protein family A member 5	1.37732
Prtfdc1	phosphoribosyl transferase domain containing 1	1.38404
Dexi	dexamethasone-induced transcript	1.38421
Prcp	prolylcarboxypeptidase	1.38476
Gng12	G protein subunit gamma 12	1.39236
Tnfaip2	TNF alpha induced protein 2	1.39475
Hrh3	histamine receptor H3	1.39552
Ocel1	occludin/ELL domain containing 1	1.39647
Lrpap1	LDL receptor related protein associated protein 1	1.40623
Scarb2	scavenger receptor class B, member 2	1.40989
Hsh2d	hematopoietic SH2 domain containing	1.41038
Apoc1	apolipoprotein C1	1.41121
Slc45a3	solute carrier family 45, member 3	1.41498
Cbr3	carbonyl reductase 3	1.42041
Ifit3	interferon-induced protein with tetratricopeptide repeats 3	1.42543
Znfx1	zinc finger, NFX1-type containing 1	1.42647
Tmem181	transmembrane protein 181	1.42738
Sfrp2	secreted frizzled-related protein 2	1.43035
RT1-S3	RT1 class Ib, locus S3	1.43048
Gstp1	glutathione S-transferase pi 1	1.44026
Mx2	MX dynamin like GTPase 2	1.4419
Pla2g16	phospholipase A2, group XVI	1.44403
Qsox1	quiescin sulfhydryl oxidase 1	1.46743
C3ar1	complement C3a receptor 1	1.4742
Clec4a1	C-type lectin domain family 4, member A1	1.48332
Siglec1	sialic acid binding Ig like lectin 1	1.51179
Igsf6	immunoglobulin superfamily, member 6	1.52047
Tifab	TIFA inhibitor	1.53724
MGC112715	Platelet receptor Gi24 (V-set immunoregulatory receptor)	1.54157
Armc3	armadillo repeat containing 3	1.54589
Adrb2	adrenoceptor beta 2	1.54634
Cbx6	chromobox 6	1.55571
Cmpk2	cytidine/uridine monophosphate kinase 2	1.59108
Fxyd2	FXYD domain-containing ion transport regulator 2	1.59776
Hopx	HOP homeobox	1.59984
Pla2g7	phospholipase A2 group VII	1.6162
Serpinb1a	serpin family B member 1A	1.62771
Mefv	MEFV, pyrin innate immunity regulator	1.63394
Lyz2	lysozyme 2	1.63568
Slc11a1	solute carrier family 11 member 1 , Proton-coupled divalent metal ion transporter	1.64788
Plxdc2	plexin domain containing 2	1.70573
Robo1	roundabout guidance receptor 1	1.72037

## Sheet: Sup T2
Supplemental Table 2: Differentially expressed mRNAs due to TII treatment "TII-DEs"
Symbol	Gene Name	TII:Ctrl
A3galt2	alpha 1,3-galactosyltransferase 2	0.614629
Aamp	angio-associated, migratory cell protein	1.12707
Aars	alanyl-tRNA synthetase	1.39843
Aatk	apoptosis-associated tyrosine kinase	0.783629
Abca1	ATP binding cassette subfamily A member 1	0.428902
Abca17	ATP-binding cassette, subfamily A (ABC1), member 17	0.183591
Abca2	ATP binding cassette subfamily A member 2	0.406165
Abcb1b	ATP-binding cassette, sub-family B (MDR/TAP), member 1B	9.91854
Abcb4	ATP binding cassette subfamily B member 4	0.534399
Abcc5	ATP binding cassette subfamily C member 5	0.809795
Abcf1	ATP binding cassette subfamily F member 1	1.1715
Abcg1	ATP binding cassette subfamily G member 1	1.35024
Abhd12	abhydrolase domain containing 12	0.294448
Abhd15	abhydrolase domain containing 15	0.437037
Abhd16a	abhydrolase domain containing 16A	1.65677
Abhd17b	abhydrolase domain containing 17B	1.54108
Abhd17c	abhydrolase domain containing 17C	0.810778
Abi1	abl-interactor 1	0.787097
Abi2	abl-interactor 2	0.676885
Abr	active BCR-related	1.20585
Abtb2	ankyrin repeat and BTB domain containing 2	3.06058
Acaa1a	acetyl-Coenzyme A acyltransferase 1A [Source:MGI Symbol;Acc:MGI:2148491]	0.739988
Acadl	acyl-CoA dehydrogenase, long chain	1.42427
Acadm	acyl-CoA dehydrogenase, C-4 to C-12 straight chain	1.26845
Acap3	ArfGAP with coiled-coil, ankyrin repeat and PH domains 3	0.583104
Acbd3	acyl-CoA binding domain containing 3	1.24514
Acly	ATP citrate lyase	0.812788
Aco2	aconitase 2	1.65034
Acot7	acyl-CoA thioesterase 7	2.95808
Acp2	acid phosphatase 2, lysosomal	1.64231
Acp6	acid phosphatase 6, lysophosphatidic	1.51945
Acsbg1	acyl-CoA synthetase bubblegum family member 1	0.676731
Acsl1	acyl-CoA synthetase long-chain family member 1	6.04588
Acsl3	acyl-CoA synthetase long-chain family member 3	0.526934
Acsl4	acyl-CoA synthetase long-chain family member 4	1.34981
Acsl5	acyl-CoA synthetase long-chain family member 5	1.26834
Acss1	acyl-CoA synthetase short-chain family member 1	0.639081
Acss2	acyl-CoA synthetase short-chain family member 2	0.598132
Actr10	actin-related protein 10 homolog	1.18777
Actr2	ARP2 actin related protein 2 homolog	0.793611
Actr3	ARP3 actin related protein 3 homolog	1.35827
Acy3	aminoacylase 3	0.238638
Ada	adenosine deaminase	1.47827
Adam10	ADAM metallopeptidase domain 10	0.713508
Adam15	ADAM metallopeptidase domain 15	0.570751
Adam17	ADAM metallopeptidase domain 17	1.40966
Adck3	Atypical Kinase COQ8A, Mitochondrial	0.477423
Adcy4	adenylate cyclase 4	1.83549
Add1	adducin 1	0.685785
Add3	adducin 3	0.59664
Adgre1	adhesion G protein-coupled receptor E1	1.20877
Adgre5	adhesion G protein-coupled receptor E5	2.49361
Adgrg5	adhesion G protein-coupled receptor G5	3.52171
Adgrl1	adhesion G protein-coupled receptor L1	1.33126
Adora2a	adenosine A2a receptor	11.1382
Adprm	ADP-ribose/CDP-alcohol diphosphatase, manganese-dependent	2.10436
Adrb2	adrenoceptor beta 2	0.39746
Adrbk2	G protein-coupled receptor kinase 3	1.6754
Aebp1	AE binding protein 1	0.188263
Aes	amino-terminal enhancer of split	0.718337
Afmid	arylformamidase	0.45785
Aga	aspartylglucosaminidase	0.727225
Agap1	ArfGAP with GTPase domain, ankyrin repeat and PH domain 1	0.687625
Agl	amylo-alpha-1, 6-glucosidase, 4-alpha-glucanotransferase	0.79292
Ago1	argonaute 1, RISC catalytic component	0.68773
Agpat3	1-acylglycerol-3-phosphate O-acyltransferase 3	0.653039
Agtrap	angiotensin II receptor-associated protein	1.3066
Ahctf1	AT hook containing transcription factor 1	0.761492
Ahcyl1	adenosylhomocysteinase-like 1	0.829097
Ahnak	AHNAK nucleoprotein	0.669313
Ahrr	aryl-hydrocarbon receptor repressor	4.75873
Ahsa1	activator of Hsp90 ATPase activity 1	1.24888
Aida	axin interactor, dorsalization associated	2.84153
Aif1	allograft inflammatory factor 1	1.50449
Aifm1	apoptosis inducing factor, mitochondria associated 1	1.56998
Aig1	androgen-induced 1	0.710968
Aimp1	aminoacyl tRNA synthetase complex-interacting multifunctional protein 1	1.1817
Aimp2	aminoacyl tRNA synthetase complex-interacting multifunctional protein 2	1.42719
Aip	aryl-hydrocarbon receptor-interacting protein	1.49731
Ak2	adenylate kinase 2	1.61089
Ak3	adenylate kinase 3	0.69768
Ak6	adenylate kinase 6	1.74845
Akap10	A-kinase anchoring protein 10	0.701997
Akap11	A-kinase anchoring protein 11	0.706861
Akap13	A-kinase anchoring protein 13	0.644573
Akap17a	A-kinase anchoring protein 17A	1.24611
Akap8l	A-kinase anchoring protein 8 like	0.756332
Akap9	A-kinase anchoring protein 9	1.34609
Akirin2	akirin 2	1.22308
Akna	AT-hook transcription factor	1.68841
Akr1b1	aldo-keto reductase family 1 member B	1.21607
Akr1e2	aldo-keto reductase family 1, member E2	0.640392
Akr7a2	aldo-keto reductase family 7, member A2	0.570756
Alad	aminolevulinate dehydratase	0.625601
Alas1	5'-aminolevulinate synthase 1	1.32693
Alcam	activated leukocyte cell adhesion molecule	0.726075
Aldh16a1	aldehyde dehydrogenase 16 family, member A1	0.83767
Aldh4a1	aldehyde dehydrogenase 4 family member A1	2.17747
Aldoa	aldolase, fructose-bisphosphate A	1.62367
Alkbh2	alkB homolog 2, alpha-ketoglutarate-dependent dioxygenase	0.515229
Alkbh3	alkB homolog 3, alpha-ketoglutarate-dependent dioxygenase	1.46961
Alox12	arachidonate 12-lipoxygenase, 12S type	0.430718
Alox5	arachidonate 5-lipoxygenase	0.479718
Alox5ap	arachidonate 5-lipoxygenase activating protein	0.809517
Alyref	Aly/REF export factor	1.14279
Ambra1	autophagy and beclin 1 regulator 1	1.48634
Amd1	adenosylmethionine decarboxylase 1	0.86256
Amigo2	adhesion molecule with Ig like domain 2	5.09996
Ammecr1l	AMMECR1 like	1.36573
Ampd2	adenosine monophosphate deaminase 2	1.23322
Angel1	angel homolog 1	5.08763
Ank3	ankyrin 3	0.508483
Ankib1	ankyrin repeat and IBR domain containing 1	1.31566
Ankmy2	ankyrin repeat and MYND domain containing 2	1.31484
Ankrd13a	ankyrin repeat domain 13a	0.820614
Ankrd33b	ankyrin repeat domain 33B	0.288515
Ankrd44	ankyrin repeat domain 44	0.61327
Ankrd49	ankyrin repeat domain 49	1.3108
Anks1a	ankyrin repeat and sterile alpha motif domain containing 1A	0.533941
Anks1b	ankyrin repeat and sterile alpha motif domain containing 1B	0.610794
Ano6	anoctamin 6	0.84447
Anp32a	acidic nuclear phosphoprotein 32 family member A	0.798957
Anp32b	acidic nuclear phosphoprotein 32 family member B	0.787202
Anp32e	acidic nuclear phosphoprotein 32 family member E	1.25769
Anxa1	annexin A1	0.315309
Anxa11	annexin A11	0.83146
Anxa2	annexin A2	0.464952
Anxa3	annexin A3	2.31644
Anxa4	annexin A4	0.848915
Anxa5	annexin A5	0.598198
Anxa6	annexin A6	0.701781
Aoah	acyloxyacyl hydrolase	3.01108
Ap1b1	adaptor-related protein complex 1, beta 1 subunit	0.513575
Ap1s2	adaptor-related protein complex 1, sigma 2 subunit	1.28646
Ap1s3	adaptor-related protein complex 1, sigma 3 subunit	2.66208
Ap2a2	adaptor-related protein complex 2, alpha 2 subunit	0.582376
Ap2b1	adaptor-related protein complex 2, beta 1 subunit	1.52405
Ap2m1	adaptor-related protein complex 2, mu 1 subunit	0.680867
Ap2s1	adaptor-related protein complex 2, sigma 1 subunit	0.650378
Ap3d1	adaptor-related protein complex 3, delta 1 subunit	0.868868
Ap5s1	adaptor-related protein complex 5, sigma 1 subunit	1.82318
Apbb1ip	amyloid beta precursor protein binding family B member 1 interacting protein	0.529592
Apbb3	amyloid beta precursor protein binding family B member 3	1.62435
Apex1	apurinic/apyrimidinic endodeoxyribonuclease 1	0.736363
Api5	apoptosis inhibitor 5	1.3523
Apitd1	apoptosis-inducing, TAF9-like domain 1 [Source:MGI Symbol;Acc:MGI:1917178]	0.348975
Apmap	adipocyte plasma membrane associated protein	2.05581
Apoa1bp	Apolipoprotein A-I Binding Protein	0.777369
Apobec1	apolipoprotein B mRNA editing enzyme catalytic subunit 1	0.557528
Apobr	apolipoprotein B receptor	2.14517
Apoc1	apolipoprotein C1	0.708121
Apoe	apolipoprotein E	0.749906
Apol3	apolipoprotein L, 3	82.0438
Appl2	adaptor protein, phosphotyrosine interacting with PH domain and leucine zipper 2	0.550804
Arap2	ArfGAP with RhoGAP domain, ankyrin repeat and PH domain 2	0.693916
Arf3	ADP-ribosylation factor 3	1.1729
Arf4	ADP-ribosylation factor 4	1.15078
Arfgap3	ADP-ribosylation factor GTPase activating protein 3	1.40387
Arfgef1	ADP ribosylation factor guanine nucleotide exchange factor 1	1.21571
Arfrp1	ADP-ribosylation factor related protein 1	1.2356
Arglu1	arginine and glutamate rich 1	1.24898
Arhgap11a	Rho GTPase activating protein 11A	0.582876
Arhgap12	Rho GTPase activating protein 12	1.3201
Arhgap15	Rho GTPase activating protein 15	0.436908
Arhgap17	Rho GTPase activating protein 17	1.18184
Arhgap18	Rho GTPase activating protein 18	0.514268
Arhgap22	Rho GTPase activating protein 22	0.423913
Arhgap25	Rho GTPase activating protein 25	0.573516
Arhgap26	Rho GTPase activating protein 26	0.363291
Arhgap39	Rho GTPase activating protein 39	0.404662
Arhgdia	Rho GDP dissociation inhibitor alpha	1.11465
Arhgef1	Rho guanine nucleotide exchange factor 1	0.766542
Arhgef2	Rho/Rac guanine nucleotide exchange factor 2	1.22793
Arhgef3	Rho guanine nucleotide exchange factor 3	8.0683
Arhgef39	Rho guanine nucleotide exchange factor 39	0.558579
Arhgef40	Rho guanine nucleotide exchange factor 40	0.646493
Arhgef6	Rac/Cdc42 guanine nucleotide exchange factor 6	0.716764
Arid4a	AT-rich interaction domain 4A	1.17334
Arid5a	AT-rich interaction domain 5A	2.02066
Arid5b	AT-rich interaction domain 5B	3.00326
Arl11	ADP-ribosylation factor like GTPase 11	0.332832
Arl2bp	ADP-ribosylation factor like GTPase 2 binding protein	0.733265
Arl4c	ADP ribosylation factor like GTPase 4C	0.330123
Arl5b	ADP-ribosylation factor like GTPase 5B	2.13627
Arl5c	ADP-ribosylation factor like GTPase 5C	6.94482
Arl6ip1	ADP-ribosylation factor like GTPase 6 interacting protein 1	0.785405
Arl8a	ADP-ribosylation factor like GTPase 8A	1.15477
Arl8b	ADP-ribosylation factor like GTPase 8B	0.79868
Armc1	armadillo repeat containing 1	1.26411
Armc8	armadillo repeat containing 8	1.54151
Arpc1a	actin related protein 2/3 complex, subunit 1A	0.883842
Arpp19	cAMP regulated phosphoprotein 19	1.31141
Arrb2	arrestin, beta 2	0.704132
Asah2	N-acylsphingosine amidohydrolase 2	2.14401
Asf1b	anti-silencing function 1B histone chaperone	0.146776
Asl	argininosuccinate lyase	1.37246
Asmtl	acetylserotonin O-methyltransferase-like	1.85724
Asns	asparagine synthetase (glutamine-hydrolyzing)	1.95834
Aspa	aspartoacylase	0.467427
Ass1	argininosuccinate synthase 1	60.9082
Atad1	ATPase family, AAA domain containing 1	2.63759
Atad2	ATPase family, AAA domain containing 2	0.641288
Atad2b	ATPase family, AAA domain containing 2B	1.32165
Atat1	alpha tubulin acetyltransferase 1	0.595642
Atf4	activating transcription factor 4	1.78915
Atf6	activating transcription factor 6	0.775359
Atf6b	activating transcription factor 6 beta	1.21055
Atg16l2	autophagy related 16-like 2	1.51944
Atg3	autophagy related 3	1.61831
Atm	ATM serine/threonine kinase	0.405174
Atp11a	ATPase phospholipid transporting 11A	0.742811
Atp13a1	ATPase 13A1	1.25898
Atp13a2	ATPase 13A2	0.544268
Atp1a1	ATPase Na+/K+ transporting subunit alpha 1	1.13634
Atp1a3	ATPase Na+/K+ transporting subunit alpha 3	1.9271
Atp1b1	ATPase Na+/K+ transporting subunit beta 1	0.646963
Atp1b3	ATPase Na+/K+ transporting subunit beta 3	0.784725
Atp2a3	ATPase sarcoplasmic/endoplasmic reticulum Ca2+ transporting 3	0.373497
Atp2b1	ATPase plasma membrane Ca2+ transporting 1	0.566814
Atp2b4	ATPase plasma membrane Ca2+ transporting 4	0.601856
Atp5a1	ATP synthase, H+ transporting, mitochondrial F1 complex, alpha subunit 1, cardiac muscle	1.3213
Atp5b	ATP synthase, H+ transporting, mitochondrial F1 complex, beta polypeptide	1.70971
Atp5c1	ATP synthase, H+ transporting, mitochondrial F1 complex, gamma polypeptide 1	1.33352
Atp5e	ATP synthase, H+ transporting, mitochondrial F1 complex, epsilon subunit	1.17374
Atp5g1	ATP synthase, H+ transporting, mitochondrial Fo complex, subunit C1 (subunit 9)	1.29988
Atp5g2	ATP synthase, H+ transporting, mitochondrial Fo complex, subunit C2 (subunit 9)	0.905141
Atp5g3	ATP synthase, H+ transporting, mitochondrial Fo complex, subunit C3 (subunit 9)	1.65511
Atp5h	ATP synthase, H+ transporting, mitochondrial Fo complex, subunit d	1.21927
Atp5i	ATP synthase, H+ transporting, mitochondrial Fo complex, subunit E	1.459
Atp5j	ATP synthase, H+ transporting, mitochondrial Fo complex, subunit F6	1.58996
Atp5l	ATP synthase, H+ transporting, mitochondrial Fo complex, subunit G	1.46319
Atp5o	ATP synthase, H+ transporting, mitochondrial F1 complex, O subunit	1.37139
Atp6ap1	ATPase H+ transporting accessory protein 1	0.741568
Atp6v0a1	ATPase H+ transporting V0 subunit a1	0.428905
Atp6v0b	ATPase H+ transporting V0 subunit B	1.17566
Atp6v0c	ATPase H+ transporting V0 subunit C	1.33616
Atp6v0d1	ATPase H+ transporting V0 subunit D1	0.832104
Atp6v0e1	ATPase H+ transporting V0 subunit e1	1.16784
Atp6v1a	ATPase H+ transporting V1 subunit A	1.18806
Atp6v1c1	ATPase H+ transporting V1 subunit C1	0.801729
Atp6v1d	ATPase H+ transporting V1 subunit D	1.15856
Atp6v1e1	ATPase H+ transporting V1 subunit E1	1.13171
Atp6v1g1	ATPase H+ transporting V1 subunit G1	1.33599
Atp8b2	ATPase phospholipid transporting 8B2	0.83029
Atpaf2	ATP synthase mitochondrial F1 complex assembly factor 2	1.95573
Atpif1	ATPase inhibitory factor 1	1.18928
Atrn	attractin	0.65801
Atxn7l3b	ataxin 7-like 3B	0.865093
Aurkb	aurora kinase B	0.53832
Avpi1	arginine vasopressin-induced 1	0.745769
Azi2	5-azacytidine induced 2	1.25466
Azin1	antizyme inhibitor 1	1.2976
B2m	beta-2 microglobulin	2.43656
B3galnt1	beta-1,3-N-acetylgalactosaminyltransferase 1 (globoside blood group)	0.87235
B3galnt2	beta-1,3-N-acetylgalactosaminyltransferase 2	2.07553
B3gnt2	UDP-GlcNAc:betaGal beta-1,3-N-acetylglucosaminyltransferase 2	0.714103
B3gnt7	UDP-GlcNAc:betaGal beta-1,3-N-acetylglucosaminyltransferase 7	0.477024
B4galt1	beta-1,4-galactosyltransferase 1	1.32747
B4galt6	beta-1,4-galactosyltransferase 6	0.630231
Babam1	BRISC and BRCA1 A complex member 1	1.30313
Bag1	Bcl2 associated athanogene 1	1.37646
Baiap2	BAI1-associated protein 2	0.30863
Bak1	BCL2-antagonist/killer 1	5.44925
Banf1	barrier to autointegration factor 1	1.28208
Basp1	brain abundant, membrane attached signal protein 1	1.14182
Batf	basic leucine zipper ATF-like transcription factor	2.90887
Bax	BCL2 associated X, apoptosis regulator	1.6266
Baz1a	bromodomain adjacent to zinc finger domain, 1A	1.1809
Baz2a	bromodomain adjacent to zinc finger domain, 2A	1.49261
Bbc3	BCL2 binding component 3	2.15233
Bcap31	B-cell receptor-associated protein 31	0.646434
Bcas1	breast carcinoma amplified sequence 1	0.717546
Bcat1	branched chain amino acid transaminase 1	3.29809
Bckdhb	branched chain keto acid dehydrogenase E1 subunit beta	1.6066
Bcl10	B-cell CLL/lymphoma 10	1.25088
Bcl2a1	BCL2-related protein A1	3.7694
Bcl2l11	BCL2 like 11	0.637553
Bcl2l14	BCL2 like 14	4.33552
Bcl6	B-cell CLL/lymphoma 6	1.23326
Bcl6b	B-cell CLL/lymphoma 6B	0.163536
Bcl9l	B-cell CLL/lymphoma 9-like	0.792078
Bclaf1	BCL2-associated transcription factor 1	1.27057
Bco2	beta-carotene oxygenase 2	0.795135
Bdh1	3-hydroxybutyrate dehydrogenase 1	1.93013
Bfar	bifunctional apoptosis regulator	1.65229
Bin1	bridging integrator 1	0.445494
Bin2	bridging integrator 2	0.720815
Birc2	baculoviral IAP repeat-containing 2	2.2769
Birc3	baculoviral IAP repeat-containing 3	13.2142
Birc5	baculoviral IAP repeat-containing 5	0.253821
Birc6	baculoviral IAP repeat-containing 6	1.21568
Blcap	bladder cancer associated protein	1.33167
Bles03	basophilic leukemia expressed protein BLES03	1.38389
Blnk	B-cell linker	0.240094
Bloc1s2	biogenesis of lysosomal organelles complex-1, subunit 2	1.56177
Bloc1s4	biogenesis of lysosomal organelles complex 1 subunit 4	1.45847
Bmp1	bone morphogenetic protein 1	0.640481
Bmp2	bone morphogenetic protein 2	0.249981
Bnip2	BCL2/adenovirus E1B interacting protein 2	0.849306
Bnip3l	BCL2/adenovirus E1B interacting protein 3-like	0.813567
Bola1	bolA family member 1	0.723689
Bpnt1	3'(2'), 5'-bisphosphate nucleotidase 1	1.40812
Brcc3	BRCA1/BRCA2-containing complex, subunit 3	1.18268
Brd3	bromodomain containing 3	0.709885
Brf2	BRF2, RNA polymerase III transcription initiation factor 50 subunit	0.69407
Brk1	BRICK1, SCAR/WAVE actin-nucleating complex subunit	0.86813
Bst1	bone marrow stromal cell antigen 1	13.3391
Bst2	bone marrow stromal cell antigen 2	1.82781
Btaf1	B-TFIID TATA-box binding protein associated factor 1	1.45484
Btg1	BTG anti-proliferation factor 1	1.55158
Btg2	BTG anti-proliferation factor 2	1.80188
Btk	Bruton tyrosine kinase	0.550523
Bub1	BUB1 mitotic checkpoint serine/threonine kinase	0.218272
Bub1b	BUB1 mitotic checkpoint serine/threonine kinase B	0.140824
Bzw2	basic leucine zipper and W2 domains 2	1.60825
C1d	C1D nuclear receptor co-repressor	1.35221
C1qbp	complement C1q binding protein	1.69871
C1r	complement C1r	4.91065
C1s	complement C1s	14.7265
C2	complement C2	2.20493
C2cd2l	C2CD2-like	0.691009
C3	complement C3	3.57958
C3ar1	complement C3a receptor 1	0.605805
Cables1	Cdk5 and Abl enzyme substrate 1	0.57316
Cacfd1	calcium channel flower domain containing 1	0.551145
Cadm1	cell adhesion molecule 1	0.722345
Calhm2	calcium homeostasis modulator 2	0.427198
Calm1	calmodulin 1	1.10805
Calm2	calmodulin 2	0.585865
Calr	calreticulin	0.888132
Calu	calumenin	0.803895
Camk1	calcium/calmodulin-dependent protein kinase I	0.512182
Camp	cathelicidin antimicrobial peptide	2.76982
Camsap2	calmodulin regulated spectrin-associated protein family, member 2	0.782016
Canx	calnexin	1.15178
Cap1	adenylate cyclase associated protein 1	1.405
Capn1	calpain 1	0.639443
Capn3	calpain 3	0.268257
Caprin1	cell cycle associated protein 1	1.41797
Car2	carbonic anhydrase 2	0.299551
Carhsp1	calcium regulated heat stable protein 1	0.701699
Cars2	cysteinyl-tRNA synthetase 2, mitochondrial	0.60881
Casp2	caspase 2	0.734143
Casp3	caspase 3	1.30218
Casp4	caspase 4	2.02265
Casp7	caspase 7	2.20954
Cbfb	core-binding factor, beta subunit	0.856191
Cblb	Cbl proto-oncogene B	0.668521
Cbr3	carbonyl reductase 3	0.463974
Cbwd1	COBW domain containing 1	1.44314
Cbx3	chromobox 3	0.696587
Cbx8	chromobox 8	0.442446
Ccdc102a	coiled-coil domain containing 102A	1.91945
Ccdc134	coiled-coil domain containing 134	1.79915
Ccdc152	coiled-coil domain containing 152	0.404402
Ccdc163	coiled-coil domain containing 163	0.528555
Ccdc25	coiled-coil domain containing 25	1.30089
Ccdc51	coiled-coil domain containing 51	1.43082
Ccdc53	Coiled-Coil Domain-Containing Protein 53	0.781245
Ccdc58	coiled-coil domain containing 58	1.28019
Ccdc69	coiled-coil domain containing 69	0.563303
Ccdc77	coiled-coil domain containing 77	0.638105
Ccdc82	coiled-coil domain containing 82	0.703836
Ccdc93	coiled-coil domain containing 93	0.711993
Ccl12	chemokine (C-C motif) ligand 12	0.624351
Ccl2	C-C motif chemokine ligand 2	5.05727
Ccl3	C-C motif chemokine ligand 3	3.5808
Ccl4	C-C motif chemokine ligand 4	4.46047
Ccl5	C-C motif chemokine ligand 5	23.4763
Ccl6	chemokine (C-C motif) ligand 6	1.78089
Ccl7	C-C motif chemokine ligand 7	0.514932
Ccna2	cyclin A2	0.0971752
Ccnb1	cyclin B1	0.155703
Ccnd1	cyclin D1	0.430022
Ccnd2	cyclin D2	2.72017
Ccne1	cyclin E1	0.353219
Ccnf	cyclin F	0.342606
Ccng1	cyclin G1	0.839715
Ccnk	cyclin K	1.1722
Ccp110	centriolar coiled-coil protein 110	0.70388
Ccr5	chemokine (C-C motif) receptor 5	0.558936
Ccrl2	C-C motif chemokine receptor like 2	2.04324
Cct6a	chaperonin containing TCP1 subunit 6A	1.50525
Cct7	chaperonin containing TCP1 subunit 7	1.16186
Cct8	chaperonin containing TCP1 subunit 8	1.14845
Cd14	CD14 molecule	6.18519
Cd164	CD164 molecule	1.13796
Cd1d1	CD1d1 molecule	0.552469
Cd200r1	CD200 receptor 1	0.400253
Cd22	CD22 molecule	0.615756
Cd276	Cd276 molecule	0.66667
Cd2ap	CD2-associated protein	0.767513
Cd300lf	Cd300 molecule-like family member F	2.22266
Cd302	CD302 molecule	2.19874
Cd37	CD37 molecule	0.659945
Cd38	CD38 molecule	2.20019
Cd4	Cd4 molecule	0.308411
Cd40	CD40 molecule	4.2814
Cd44	CD44 molecule (Indian blood group)	4.23452
Cd47	Cd47 molecule	0.733749
Cd59	CD59 molecule	0.431133
Cd63	Cd63 molecule	0.620664
Cd68	Cd68 molecule	0.906608
Cd69	Cd69 molecule	2.38417
Cd79b	CD79b molecule	0.458538
Cd81	Cd81 molecule	0.736037
Cd82	Cd82 molecule	0.759798
Cd83	CD83 molecule	0.614487
Cd84	CD84 molecule	0.671332
Cd8b	CD8b molecule	1.74798
Cd9	CD9 molecule	0.558113
Cdc20	cell division cycle 20	0.161751
Cdc34	cell division cycle 34	1.21811
Cdc42ep2	CDC42 effector protein 2	2.17714
Cdc42ep4	CDC42 effector protein 4	0.775847
Cdc42se2	CDC42 small effector 2	0.87091
Cdc45	cell division cycle 45	0.156859
Cdc6	cell division cycle 6	0.0902884
Cdc7	cell division cycle 7	0.387347
Cdca2	cell division cycle associated 2	0.187715
Cdca3	cell division cycle associated 3	0.182614
Cdca7	cell division cycle associated 7	0.253908
Cdca7l	cell division cycle associated 7 like	0.304
Cdca8	cell division cycle associated 8	0.510867
Cdk1	cyclin-dependent kinase 1	0.0615439
Cdk12	cyclin-dependent kinase 12	1.27041
Cdk14	cyclin-dependent kinase 14	1.55066
Cdk19	cyclin-dependent kinase 19	0.784055
Cdk2	cyclin dependent kinase 2	0.677606
Cdk20	cyclin-dependent kinase 20	0.680833
Cdk2ap1	cyclin-dependent kinase 2 associated protein 1	0.836778
Cdk2ap2	cyclin-dependent kinase 2 associated protein 2	1.49517
Cdk5rap2	CDK5 regulatory subunit associated protein 2	0.652092
Cdk6	cyclin-dependent kinase 6	0.463688
Cdkn1a	cyclin-dependent kinase inhibitor 1A	4.3229
Cdkn1c	cyclin-dependent kinase inhibitor 1C	0.560469
Cdkn2b	cyclin-dependent kinase inhibitor 2B	3.13661
Cdkn2c	cyclin-dependent kinase inhibitor 2C	0.478904
Cdt1	chromatin licensing and DNA replication factor 1	0.123771
Cebpa	CCAAT/enhancer binding protein alpha	0.470317
Cebpb	CCAAT/enhancer binding protein beta	4.52062
Cebpd	CCAAT/enhancer binding protein delta	0.796174
Cebpz	CCAAT/enhancer binding protein zeta	1.32006
Cenpf	centromere protein F	0.128311
Cenpi	centromere protein I	0.27596
Cenpj	centromere protein J	1.32968
Cenpk	centromere protein K	0.389167
Cenpn	centromere protein N	0.529729
Cenpu	centromere protein U	0.726302
Cenpw	centromere protein W	0.292033
Cep112	centrosomal protein 112	0.598374
Cep120	centrosomal protein 120	0.721645
Cep131	centrosomal protein 131	0.527548
Cep41	centrosomal protein 41	0.559937
Cep55	centrosomal protein 55	0.278465
Cept1	choline/ethanolamine phosphotransferase 1	1.22388
Cerk	ceramide kinase	1.2054
Cers2	ceramide synthase 2	0.805703
Cers5	ceramide synthase 5	0.816814
Cfb	complement factor B	3.81201
Cfd	complement factor D	0.475502
Cfh	complement factor H	0.263463
Cflar	CASP8 and FADD-like apoptosis regulator	2.17292
Cfp	complement factor properdin	0.401162
Ch25h	cholesterol 25-hydroxylase	1.18075
Chaf1b	chromatin assembly factor 1 subunit B	0.362835
Chchd1	coiled-coil-helix-coiled-coil-helix domain containing 1	1.19043
Chchd10	coiled-coil-helix-coiled-coil-helix domain containing 10	3.30558
Chchd3	coiled-coil-helix-coiled-coil-helix domain containing 3	1.57997
Chek1	checkpoint kinase 1	0.377387
Chi3l1	chitinase 3 like 1	18.2478
Chic2	cysteine-rich hydrophobic domain 2	1.46566
Chka	choline kinase alpha	1.37979
Chmp2a	charged multivesicular body protein 2A	1.25135
Chmp5	charged multivesicular body protein 5	1.47069
Chmp6	charged multivesicular body protein 6	0.643175
Chn2	chimerin 2	0.417206
Chordc1	cysteine and histidine rich domain containing 1	1.24065
Chpf	chondroitin polymerizing factor	2.00711
Chpf2	chondroitin polymerizing factor 2	2.0255
Chpt1	choline phosphotransferase 1	2.15871
Chst1	carbohydrate sulfotransferase 1	0.540608
Chtf18	chromosome transmission fidelity factor 18	0.273355
Chtf8	chromosome transmission fidelity factor 8	0.876244
Chuk	conserved helix-loop-helix ubiquitous kinase	1.36963
Ciao1	cytosolic iron-sulfur assembly component 1	1.25022
Cib1	calcium and integrin binding 1	1.39077
Ciita	class II, major histocompatibility complex, transactivator	51.7993
Cirbp	cold inducible RNA binding protein	0.778236
Cisd1	CDGSH iron sulfur domain 1	1.55919
Cisd2	CDGSH iron sulfur domain 2	1.25158
Cited2	Cbp/p300-interacting transactivator, with Glu/Asp-rich carboxy-terminal domain, 2	1.26148
Ckap2	cytoskeleton associated protein 2	0.479489
Ckb	creatine kinase B	0.761642
Cklf	chemokine-like factor	1.3263
Cks2	CDC28 protein kinase regulatory subunit 2	0.623989
Clasp2	cytoplasmic linker associated protein 2	1.33251
Cldn11	claudin 11	0.826507
Cldnd1	claudin domain containing 1	1.28286
Clec10a	C-type lectin domain family 10, member A	0.155146
Clec12a	C-type lectin domain family 12, member A	0.543009
Clec2g	C-type lectin domain family 2, member G	1.48686
Clec4a	C-type lectin domain family 4, member A	0.312475
Clec4a1	C-type lectin domain family 4, member A1	0.303251
Clec4a2	C-type lectin domain family 4, member A2	0.324032
Clec4a3	C-type lectin domain family 4, member A3	0.238606
Clec7a	C-type lectin domain family 7, member A	0.607693
Clic2	chloride intracellular channel 2	0.757675
Clip1	CAP-GLY domain containing linker protein 1	0.750022
Clip2	CAP-GLY domain containing linker protein 2	1.38893
Cln6	ceroid-lipofuscinosis, neuronal 6, late infantile, variant	1.30021
Cln8	ceroid-lipofuscinosis, neuronal 8	0.457717
Clptm1	cleft lip and palate associated transmembrane protein 1	1.22255
Clptm1l	CLPTM1-like	1.25131
Clstn1	calsyntenin 1	0.686268
Clta	clathrin, light chain A	0.691865
Cltb	clathrin, light chain B	0.686903
Cltc	clathrin heavy chain	0.503032
Clu	clusterin	2.29209
Cluh	clustered mitochondria homolog	1.65919
Clvs1	clavesin 1	0.27804
Cmc1	C-x(9)-C motif containing 1	1.70776
Cmklr1	chemerin chemokine-like receptor 1	1.96429
Cmpk1	cytidine/uridine monophosphate kinase 1	1.25245
Cmpk2	cytidine/uridine monophosphate kinase 2	3.89384
Cmss1	cms1 ribosomal small subunit homolog (yeast)	0.485641
Cmtm7	CKLF-like MARVEL transmembrane domain containing 7	0.85062
Cmtr1	cap methyltransferase 1	1.22026
Cnbp	CCHC-type zinc finger, nucleic acid binding protein	1.20452
Cndp1	carnosine dipeptidase 1	0.145329
Cndp2	CNDP dipeptidase 2 (metallopeptidase M20 family)	0.831308
Cnih4	cornichon family AMPA receptor auxiliary protein 4	1.47178
Cnn3	calponin 3	9.34725
Cnnm2	cyclin and CBS domain divalent metal cation transport mediator 2	0.408011
Cnnm3	cyclin and CBS domain divalent metal cation transport mediator 3	0.636806
Cnot1	CCR4-NOT transcription complex, subunit 1	1.17854
Cnot6	CCR4-NOT transcription complex, subunit 6	0.770272
Cnot6l	CCR4-NOT transcription complex, subunit 6-like	0.634823
Cnpy3	canopy FGF signaling regulator 3	1.34658
Cnr2	cannabinoid receptor 2	1.83777
Cnrip1	cannabinoid receptor interacting protein 1	0.616389
Col16a1	collagen type XVI alpha 1 chain	0.639965
Col5a3	collagen type V alpha 3 chain	0.296323
Colec12	collectin sub-family member 12	0.212938
Colgalt1	collagen beta(1-O)galactosyltransferase 1	0.780733
Commd9	COMM domain containing 9	1.2814
Comt	catechol-O-methyltransferase	1.24636
Comtd1	catechol-O-methyltransferase domain containing 1	2.2201
Copg2	coatomer protein complex, subunit gamma 2	0.733264
Cops3	COP9 signalosome subunit 3	0.808666
Cops6	COP9 signalosome subunit 6	1.23323
Cops7a	COP9 signalosome subunit 7A	1.28015
Copz2	coatomer protein complex, subunit zeta 2	0.498173
Coq10b	coenzyme Q10B	1.46634
Coq2	coenzyme Q2, polyprenyltransferase	2.22518
Coro1b	coronin 1B	1.98408
Coro1c	coronin 1C	0.753756
Cotl1	coactosin-like F-actin binding protein 1	0.774601
Cox17	COX17 cytochrome c oxidase copper chaperone	1.97617
Cox4i1	cytochrome c oxidase subunit 4i1	1.27909
Cox5a	cytochrome c oxidase subunit 5A	1.44503
Cox5b	cytochrome c oxidase subunit 5B	1.50104
Cox6a1	cytochrome c oxidase subunit 6A1	1.34473
Cox6c	cytochrome c oxidase subunit 6C	1.47728
Cox7a2	cytochrome c oxidase subunit 7A2	1.39558
Cox7a2l	cytochrome c oxidase subunit 7A2 like	1.14747
Cox7b	cytochrome c oxidase subunit 7B	1.62608
Cox7c	cytochrome c oxidase subunit 7C	1.2574
Cox8a	cytochrome c oxidase subunit 8A	1.4699
Cp	ceruloplasmin	1.51867
Cpm	carboxypeptidase M	0.409614
Cpox	coproporphyrinogen oxidase	1.29073
Cpped1	calcineurin-like phosphoesterase domain containing 1	2.72713
Cpsf3l	integrator complex subunit 11	1.98796
Cptp	ceramide-1-phosphate transfer protein	1.94942
Cr1l	complement C3b/C4b receptor 1 like	0.781842
Creb3	cAMP responsive element binding protein 3	1.58221
Creb3l1	cAMP responsive element binding protein 3-like 1	0.756783
Creg1	cellular repressor of E1A-stimulated genes 1	1.15929
Creld2	cysteine-rich with EGF-like domains 2	1.76012
Cryab	crystallin, alpha B	1.70226
Cryl1	crystallin, lambda 1	0.530231
Crym	crystallin, mu	2.75179
Cs	citrate synthase	1.50153
Csad	cysteine sulfinic acid decarboxylase	0.612025
Csf1	colony stimulating factor 1	1.76801
Csf2ra	colony stimulating factor 2 receptor alpha subunit	1.23079
Csgalnact2	chondroitin sulfate N-acetylgalactosaminyltransferase 2	0.598238
Csk	c-src tyrosine kinase	0.674971
Csnk1e	casein kinase 1, epsilon	0.377977
Csnk1g2	casein kinase 1, gamma 2	0.707442
Csnk2a2	casein kinase 2 alpha 2	1.14268
Csnk2b	casein kinase 2 beta	1.24233
Csrnp1	cysteine and serine rich nuclear protein 1	2.26437
Csrp1	cysteine and glycine-rich protein 1	2.76376
Cst3	cystatin C	0.618232
Cst7	cystatin F	18.9286
Cstb	cystatin B	1.08773
Ctc1	CST telomere replication complex component 1	0.659477
Ctdspl	CTD small phosphatase like	0.464702
Ctla2a	cytotoxic T lymphocyte-associated protein 2 alpha	0.268439
Ctnna1	catenin alpha 1	0.804825
Ctnnbl1	catenin, beta like 1	1.3631
Ctr9	CTR9 homolog, Paf1/RNA polymerase II complex component	0.825119
Ctsa	cathepsin A	0.75478
Ctsb	cathepsin B	0.512217
Ctsc	cathepsin C	0.263241
Ctsd	cathepsin D	0.348341
Ctsf	cathepsin F	0.353048
Ctsh	cathepsin H	1.173
Ctsl	cathepsin L	0.651711
Ctss	cathepsin S	1.243
Ctsz	cathepsin Z	1.60685
Cttnbp2	cortactin binding protein 2	6.05793
Cul2	cullin 2	1.50446
Cwf19l2	CWF19-like 2, cell cycle control (S. pombe)	1.24936
Cxcl11	C-X-C motif chemokine ligand 11	109.894
Cxcl13	C-X-C motif chemokine ligand 13	0.0705937
Cxcl14	C-X-C motif chemokine ligand 14	0.509858
Cxcl16	C-X-C motif chemokine ligand 16	3.51151
Cxcl17	C-X-C motif chemokine ligand 17	5.09807
Cxcl9	C-X-C motif chemokine ligand 9	67.4869
Cxcr4	C-X-C motif chemokine receptor 4	0.463117
Cxxc5	CXXC finger protein 5	0.449553
Cyb5b	cytochrome b5 type B	1.34919
Cyba	cytochrome b-245 alpha chain	1.65776
Cybb	cytochrome b-245 beta chain	1.31278
Cybrd1	cytochrome b reductase 1	0.38501
Cyc1	cytochrome c-1	1.68145
Cycs	cytochrome c, somatic	2.0422
Cyfip1	cytoplasmic FMR1 interacting protein 1	0.735332
Cyfip2	cytoplasmic FMR1 interacting protein 2	2.02089
Cyp26b1	cytochrome P450, family 26, subfamily b, polypeptide 1	1.76615
Cyp27a1	cytochrome P450, family 27, subfamily a, polypeptide 1	3.27597
Cyp2d1	cytochrome P450, family 2, subfamily d, polypeptide 1	0.750666
Cyp4f6	cytochrome P450, family 4, subfamily f, polypeptide 6	0.501874
Cyp51	cytochrome P450, family 51	0.465188
Cyth4	cytohesin 4	0.567261
Cytip	cytohesin 1 interacting protein	0.519391
Dab2	DAB2, clathrin adaptor protein	0.231953
Dad1	defender against cell death 1	0.826283
Dag1	dystroglycan 1	0.769321
Dagla	diacylglycerol lipase, alpha	0.425893
Daglb	diacylglycerol lipase, beta	0.679452
Dap	death-associated protein	0.499424
Dap3	death associated protein 3	1.45395
Dapk3	death-associated protein kinase 3	1.32516
Dapp1	dual adaptor of phosphotyrosine and 3-phosphoinositides 1	1.64646
Daxx	death-domain associated protein	3.28767
Dbf4	DBF4 zinc finger	0.53999
Dbi	diazepam binding inhibitor, acyl-CoA binding protein	0.718949
Dbnl	drebrin-like	1.17964
Dchs1	dachsous cadherin-related 1	0.272725
Dclk2	doublecortin-like kinase 2	1.83948
Dclre1a	DNA cross-link repair 1A	0.563915
Dclre1c	DNA cross-link repair 1C	1.88292
Dcps	decapping enzyme, scavenger	1.21019
Dctd	dCMP deaminase	0.534873
Dctn6	dynactin subunit 6	1.22889
Dctpp1	dCTP pyrophosphatase 1	0.603831
Dcun1d4	defective in cullin neddylation 1 domain containing 4	0.435078
Dcun1d5	defective in cullin neddylation 1 domain containing 5	1.31674
Ddb2	damage specific DNA binding protein 2	1.55323
Ddhd1	DDHD domain containing 1	2.61475
Ddi2	DNA-damage inducible protein 2	1.68379
Ddit4	DNA-damage-inducible transcript 4	0.535233
Ddost	dolichyl-diphosphooligosaccharide--protein glycosyltransferase non-catalytic subunit	0.872862
Ddx23	DEAD-box helicase 23	0.842712
Ddx24	DEAD-box helicase 24	1.22767
Ddx39b	DExD-box helicase 39B	1.24676
Ddx41	DEAD-box helicase 41	0.700203
Ddx42	DEAD-box helicase 42	1.19561
Ddx6	DEAD-box helicase 6	0.727667
Decr2	2,4-dienoyl-CoA reductase 2	1.9997
Dek	DEK proto-oncogene	1.44127
Dennd1a	DENN domain containing 1A	0.754
Dennd1c	DENN/MADD domain containing 1C	0.773198
Dennd2c	DENN domain containing 2C	0.396916
Dennd2d	DENN domain containing 2D	1.82241
Dennd6a	DENN domain containing 6A	0.742468
Denr	density regulated reinitiation and release factor	1.23341
Depdc1b	DEP domain containing 1B	0.184886
Depdc5	DEP domain containing 5	1.37704
Desi2	desumoylating isopeptidase 2	1.29511
Dexi	dexamethasone-induced transcript	1.39121
Dgka	diacylglycerol kinase, alpha	0.598933
Dgkz	diacylglycerol kinase zeta	0.678817
Dhcr7	7-dehydrocholesterol reductase	0.547671
Dhrs1	dehydrogenase/reductase 1	0.675862
Dhrs7b	dehydrogenase/reductase 7B	1.32902
Dhrs9	dehydrogenase/reductase 9	0.0793123
Dhx35	DEAH-box helicase 35	1.72458
Dhx40	DEAH-box helicase 40	0.612072
Dhx58	DEXH-box helicase 58	2.12527
Dhx9	DExH-box helicase 9	0.810278
Diaph1	diaphanous-related formin 1	1.17304
Diaph3	diaphanous-related formin 3	0.135565
Dlat	dihydrolipoamide S-acetyltransferase	1.77613
Dlgap5	DLG associated protein 5	0.336111
Dlst	dihydrolipoamide S-succinyltransferase	1.38991
Dnaaf5	dynein, axonemal, assembly factor 5	1.44785
Dnaja1	DnaJ heat shock protein family (Hsp40) member A1	1.27995
Dnaja2	DnaJ heat shock protein family (Hsp40) member A2	1.11717
Dnajb6	DnaJ heat shock protein family (Hsp40) member B6	1.37677
Dnajc10	DnaJ heat shock protein family (Hsp40) member C10	0.630329
Dnajc12	DnaJ heat shock protein family (Hsp40) member C12	1.68934
Dnajc15	DnaJ heat shock protein family (Hsp40) member C15	1.2722
Dnajc3	DnaJ heat shock protein family (Hsp40) member C3	0.824235
Dnajc9	DnaJ heat shock protein family (Hsp40) member C9	0.543615
Dnase1l1	deoxyribonuclease 1-like 1	1.74285
Dnase2	deoxyribonuclease 2, lysosomal	0.710158
Dnm1l	dynamin 1-like	0.79981
Dnm2	dynamin 2	0.758069
Dnmt1	DNA methyltransferase 1	0.646263
Dnmt3a	DNA methyltransferase 3 alpha	0.737848
Dnpep	aspartyl aminopeptidase	1.30878
Dnph1	2'-deoxynucleoside 5'-phosphate N-hydrolase 1	0.39291
Dock1	dedicator of cyto-kinesis 1	0.367319
Dock6	dedicator of cytokinesis 6	0.649884
Dock8	dedicator of cytokinesis 8	0.790869
Dok1	docking protein 1	1.54242
Dok2	docking protein 2	0.479918
Dok3	docking protein 3	0.737518
Dopey2	dopey family member 2	0.671507
Dpf2	double PHD fingers 2	1.221
Dpp7	dipeptidylpeptidase 7	0.644527
Dpysl2	dihydropyrimidinase-like 2	0.853921
Dram1	DNA-damage regulated autophagy modulator 1	4.49651
Dscc1	DNA replication and sister chromatid cohesion 1	0.165747
Dse	dermatan sulfate epimerase	0.738231
Dstn	destrin, actin depolymerizing factor	0.77188
Dtd1	D-tyrosyl-tRNA deacylase 1	1.91299
Dtnb	dystrobrevin, beta	2.08483
Dtx3l	deltex E3 ubiquitin ligase 3L	2.8945
Dtymk	deoxythymidylate kinase	0.730897
Dusp18	dual specificity phosphatase 18	0.655898
Dusp2	dual specificity phosphatase 2	4.01649
Dusp22	dual specificity phosphatase 22	0.491884
Dusp27	dual specificity phosphatase 27 (putative)	0.430472
Dusp3	dual specificity phosphatase 3	0.679839
Dusp6	dual specificity phosphatase 6	0.730293
Dut	deoxyuridine triphosphatase	0.228778
Dync1h1	dynein cytoplasmic 1 heavy chain 1	1.56909
Dync1li2	dynein, cytoplasmic 1 light intermediate chain 2	0.8103
Dynll1	dynein light chain LC8-type 1	0.861487
Dynll2	dynein light chain LC8-type 2	0.677763
Dynlt1	dynein light chain Tctex-type 1	1.2056
Dynlt3	dynein light chain Tctex-type 3	1.22529
Dyrk1b	dual specificity tyrosine phosphorylation regulated kinase 1B	0.480089
Dyrk2	dual specificity tyrosine phosphorylation regulated kinase 2	0.478746
E2f1	E2F transcription factor 1	0.223381
E2f6	E2F transcription factor 6	1.19687
Ebi3	Epstein-Barr virus induced 3	0.793928
Ebpl	emopamil binding protein-like	0.670332
Ece1	endothelin converting enzyme 1	2.1217
Echdc1	ethylmalonyl-CoA decarboxylase 1	0.663011
Eci1	enoyl-CoA delta isomerase 1	1.31192
Ect2	epithelial cell transforming 2	0.156874
Edem1	ER degradation enhancing alpha-mannosidase like protein 1	0.521818
Edf1	endothelial differentiation-related factor 1	1.20727
Ednrb	endothelin receptor type B	0.0969382
Eea1	early endosome antigen 1	0.875434
Eef1b2	eukaryotic translation elongation factor 1 beta 2	0.780414
Efhd2	EF-hand domain family, member D2	1.5657
Efr3a	EFR3 homolog A	1.25385
Egfl7	EGF-like-domain, multiple 7	0.230217
Egln2	egl-9 family hypoxia-inducible factor 2	1.19059
Ehd1	EH-domain containing 1	2.45827
Ehd4	EH-domain containing 4	0.634323
Eif1a	eukaryotic translation initiation factor 1A	1.35783
Eif1ad	eukaryotic translation initiation factor 1A domain containing	1.40421
Eif1ax	eukaryotic translation initiation factor 1A, X-linked	1.26573
Eif1b	eukaryotic translation initiation factor 1B	0.68121
Eif2ak2	eukaryotic translation initiation factor 2-alpha kinase 2	1.18644
Eif2b4	eukaryotic translation initiation factor 2B subunit delta	1.23042
Eif2s2	eukaryotic translation initiation factor 2 subunit beta	1.26038
Eif4a1	eukaryotic translation initiation factor 4A1	1.13958
Eif4e3	eukaryotic translation initiation factor 4E family member 3	2.83273
Eif4g2	eukaryotic translation initiation factor 4, gamma 2	0.788916
Eif4h	eukaryotic translation initiation factor 4H	1.1915
Eif5a	eukaryotic translation initiation factor 5A	1.218
Eif6	eukaryotic translation initiation factor 6	1.3318
Elk1	ELK1, ETS transcription factor	0.824993
Elk3	ELK3, ETS-domain protein	0.744414
Elk4	ELK4, ETS transcription factor	0.806881
Ell	elongation factor for RNA polymerase II	1.34937
Elmsan1	ELM2 and Myb/SANT domain containing 1	1.36736
Elp5	elongator acetyltransferase complex subunit 5	1.45497
Emb	embigin	0.364612
Emc7	ER membrane protein complex subunit 7	1.28276
Emd	emerin	1.64887
Eml4	echinoderm microtubule associated protein like 4	0.790958
Emp1	epithelial membrane protein 1	0.297988
Emp3	epithelial membrane protein 3	0.613506
Engase	endo-beta-N-acetylglucosaminidase	0.423169
Eno1	enolase 1	1.73815
Enoph1	enolase-phosphatase 1	0.810946
Enpp2	ectonucleotide pyrophosphatase/phosphodiesterase 2	0.739938
Enpp4	ectonucleotide pyrophosphatase/phosphodiesterase 4	4.56818
Ensa	endosulfine alpha	1.21277
Eny2	ENY2, transcription and export complex 2 subunit	1.43701
Ep400	E1A binding protein p400	1.30137
Ephb1	Eph receptor B1	0.494191
Epor	erythropoietin receptor	0.338126
Eprs	glutamyl-prolyl-tRNA synthetase	1.2331
Eps15	epidermal growth factor receptor pathway substrate 15	0.459101
Erap1	endoplasmic reticulum aminopeptidase 1	1.74478
Ercc6l	ERCC excision repair 6 like, spindle assembly checkpoint helicase	0.318978
Ergic3	ERGIC and golgi 3	0.790503
Erlin1	ER lipid raft associated 1	0.795501
Ermn	ermin	0.446655
Ermp1	endoplasmic reticulum metallopeptidase 1	1.47062
Ero1a	endoplasmic reticulum oxidoreductase 1 alpha	1.34491
Erp29	endoplasmic reticulum protein 29	0.575438
Erp44	endoplasmic reticulum protein 44	1.23009
Esam	endothelial cell adhesion molecule	0.277102
Esf1	ESF1 nucleolar pre-rRNA processing protein homolog	1.32366
Espl1	extra spindle pole bodies like 1, separase	0.2218
Esrra	estrogen related receptor, alpha	1.67075
Etf1	eukaryotic translation termination factor 1	1.14322
Etfb	electron transfer flavoprotein beta subunit	0.719839
Ethe1	ETHE1, persulfide dioxygenase	2.07926
Etnk1	ethanolamine kinase 1	1.4727
Ets1	ETS proto-oncogene 1, transcription factor	0.417958
Etv1	ets variant 1	0.729962
Etv6	ets variant 6	1.83604
Eva1b	eva-1 homolog B	0.613504
Evi2a	ecotropic viral integration site 2A	0.446796
Evi2b	ecotropic viral integration site 2B	0.719084
Evi5	ecotropic viral integration site 5	0.487233
Evl	Enah/Vasp-like	1.4196
Exo1	exonuclease 1	0.253627
Exosc4	exosome component 4	1.44637
Ext2	exostosin glycosyltransferase 2	0.753721
Eya4	EYA transcriptional coactivator and phosphatase 4	0.462937
Ezh1	enhancer of zeste 1 polycomb repressive complex 2 subunit	0.763598
F10	coagulation factor X	2.03162
F2rl3	F2R like thrombin/trypsin receptor 3	0.142327
F3	coagulation factor III, tissue factor	2.41891
F8	coagulation factor VIII	0.629717
Fabp4	fatty acid binding protein 4	0.323179
Fabp5	fatty acid binding protein 5, epidermal	3.41418
Fads1	fatty acid desaturase 1	0.176123
Fam102b	family with sequence similarity 102, member B	1.7803
Fam103a1	family with sequence similarity 103, member A1	0.834947
Fam104a	family with sequence similarity 104, member A	1.25397
Fam107b	family with sequence similarity 107, member B	0.740379
Fam110a	family with sequence similarity 110, member A	0.590805
Fam111a	family with sequence similarity 111, member A	0.197303
Fam117b	family with sequence similarity 117, member B	0.638649
Fam129a	family with sequence similarity 129, member A	2.75804
Fam134a	family with sequence similarity 134, member A	0.710958
Fam134b	family with sequence similarity 134, member B	0.332368
Fam136a	family with sequence similarity 136, member A	1.34906
Fam13b	family with sequence similarity 13, member B	0.764946
Fam160b2	family with sequence similarity 160, member B2	1.54065
Fam162a	family with sequence similarity 162, member A	1.43208
Fam168a	family with sequence similarity 168, member A	0.606952
Fam172a	family with sequence similarity 172, member A	0.793318
Fam175b	family with sequence similarity 175, member B	1.20897
Fam192a	family with sequence similarity 192, member A	1.22212
Fam193b	family with sequence similarity 193, member B	0.7363
Fam195a	MAPK Regulated Corepressor Interacting Protein 2	1.76781
Fam195b	MAPK Regulated Corepressor Interacting Protein 1	0.804602
Fam198b	family with sequence similarity 198, member B	0.208906
Fam20c	FAM20C, golgi associated secretory pathway kinase	0.647461
Fam210a	family with sequence similarity 210, member A	1.53699
Fam212a	family with sequence similarity 212, member A	0.229168
Fam213b	family with sequence similarity 213, member B	3.39436
Fam21c	WASH Complex Subunit 2C	0.749929
Fam26f	family with sequence similarity 26, member F	13.8166
Fam32a	family with sequence similarity 32, member A	1.39076
Fam3a	family with sequence similarity 3, member A	0.684536
Fam3c	family with sequence similarity 3, member C	0.508245
Fam43a	family with sequence similarity 43, member A	0.546831
Fam46a	family with sequence similarity 46, member A	0.70034
Fam46c	family with sequence similarity 46, member C	0.407979
Fam49a	family with sequence similarity 49, member A	3.57424
Fam53b	family with sequence similarity 53, member B	1.27195
Fam55b	Neurexophilin And PC-Esterase Domain Family Member 2	0.302226
Fam64a	family with sequence similarity 64, member A	0.128267
Fam65a	family with sequence similarity 65, member A	0.493599
Fam65b	family with sequence similarity 65, member B	0.311993
Fam72a	family with sequence similarity 72, member A	0.346817
Fam89b	family with sequence similarity 89, member B	1.2799
Fam96a	family with sequence similarity 96, member A	0.764333
Fam98c	family with sequence similarity 98, member C	0.63297
Fancb	Fanconi anemia, complementation group B	0.351814
Fancl	Fanconi anemia, complementation group L	0.641546
Farsa	phenylalanyl-tRNA synthetase, alpha subunit	1.19086
Fas	Fas cell surface death receptor	6.86931
Fasn	fatty acid synthase	0.708117
Fastkd1	FAST kinase domains 1	1.62771
Fau	FAU, ubiquitin like and ribosomal protein S30 fusion	0.886376
Fbxl12	F-box and leucine-rich repeat protein 12	1.29892
Fbxl14	F-box and leucine rich repeat protein 14	1.68423
Fbxl15	F-box and leucine-rich repeat protein 15	1.29766
Fbxl22	F-box and leucine-rich repeat protein 22	3.93653
Fbxl5	F-box and leucine-rich repeat protein 5	2.71588
Fbxo11	F-box protein 11	0.807574
Fbxo33	F-box protein 33	1.2808
Fbxo5	F-box protein 5	0.272793
Fbxo7	F-box protein 7	1.23199
Fbxw17	F-box and WD-40 domain protein 17	3.14706
Fbxw2	F-box and WD repeat domain containing 2	0.852907
Fbxw4	F-box and WD repeat domain containing 4	0.545382
Fbxw5	F-box and WD repeat domain containing 5	1.28874
Fcer1g	Fc fragment of IgE receptor Ig	0.857367
Fcf1	FCF1 rRNA-processing protein	1.3925
Fcgr1a	Fc fragment of IgG receptor Ia	0.608898
Fcgr2b	Fc fragment of IgG receptor IIb	0.23021
Fcgr3a	Fc fragment of IgG receptor IIIa	1.64407
Fcgrt	Fc fragment of IgG receptor and transporter	0.280682
Fcho2	FCH domain only 2	0.658383
Fcna	ficolin A	0.413215
Fcrl2	Fc receptor-like 2	0.161479
Fdps	farnesyl diphosphate synthase	0.683792
Fdx1	ferredoxin 1	1.41458
Fech	ferrochelatase	1.51671
Fen1	flap structure-specific endonuclease 1	0.418012
Fes	FES proto-oncogene, tyrosine kinase	0.686468
Fgd2	FYVE, RhoGEF and PH domain containing 2	1.37102
Fgd4	FYVE, RhoGEF and PH domain containing 4	0.462145
Fgd6	FYVE, RhoGEF and PH domain containing 6	0.640841
Fgfr1	Fibroblast growth factor receptor 1	0.602878
Fgfrl1	fibroblast growth factor receptor-like 1	2.51075
Fggy	FGGY carbohydrate kinase domain containing	0.616573
Fgl2	fibrinogen-like 2	4.7626
Fgr	FGR proto-oncogene, Src family tyrosine kinase	2.08956
Fh	fumarate hydratase	0.772132
Fhod1	formin homology 2 domain containing 1	0.319839
Filip1	filamin A interacting protein 1	0.210033
Fkbp3	FK506 binding protein 3	0.775584
Fkbp7	FK506 binding protein 7	0.485223
Fkbp8	FK506 binding protein 8	1.17122
Flad1	flavin adenine dinucleotide synthetase 1	1.73772
Flcn	folliculin	0.694977
Flna	filamin A	0.712732
Flot2	flotillin 2	1.26369
Flt1	FMS-related tyrosine kinase 1	0.40979
Flvcr2	feline leukemia virus subgroup C cellular receptor family, member 2	1.73321
Fmc1	formation of mitochondrial complex V assembly factor 1	1.31926
Fmnl1	formin-like 1	0.593447
Fnbp1	formin binding protein 1	0.620191
Fnbp1l	formin binding protein 1-like	0.446803
Fnbp4	formin binding protein 4	1.18795
Fnip2	folliculin interacting protein 2	0.479781
Fnta	farnesyltransferase, CAAX box, alpha	1.33801
Folr2	folate receptor beta	0.397305
Foxn3	forkhead box N3	1.27726
Foxp4	forkhead box P4	2.359
Fth1	ferritin heavy chain 1	1.39681
Fubp1	far upstream element binding protein 1	1.19534
Fuca1	fucosidase, alpha-L- 1, tissue	0.806065
Fundc1	FUN14 domain containing 1	0.788056
Fus	fused in sarcoma RNA binding protein	0.836293
Fut7	fucosyltransferase 7	0.234158
Fxn	frataxin	0.455564
Fxr2	FMR1 autosomal homolog 2	1.1803
Fxyd2	FXYD domain-containing ion transport regulator 2	1.35991
Fxyd5	FXYD domain-containing ion transport regulator 5	0.570582
Fyb	FYN binding protein	1.1618
Fzd1	frizzled class receptor 1	3.97111
Fzd10	frizzled class receptor 10	0.623923
G3bp1	G3BP stress granule assembly factor 1	1.16027
G3bp2	G3BP stress granule assembly factor 2	1.26163
G6pc3	glucose 6 phosphatase catalytic subunit 3	1.49241
G6pd	glucose-6-phosphate dehydrogenase	2.60638
Gaa	glucosidase, alpha, acid	0.706168
Gabarap	GABA type A receptor-associated protein	0.895258
Gabarapl1	GABA type A receptor associated protein like 1	1.27572
Gabbr2	gamma-aminobutyric acid type B receptor subunit 2	0.10288
Gadd45b	growth arrest and DNA-damage-inducible, beta	1.50015
Gadd45g	growth arrest and DNA-damage-inducible, gamma	2.33602
Galc	galactosylceramidase	0.43788
Galk1	galactokinase 1	0.643623
Galk2	galactokinase 2	0.681423
Galm	galactose mutarotase	0.787553
Galnt2	polypeptide N-acetylgalactosaminyltransferase 2	0.845042
Galnt6	polypeptide N-acetylgalactosaminyltransferase 6	0.390143
Galt	galactose-1-phosphate uridylyltransferase	0.70749
Gamt	guanidinoacetate N-methyltransferase	0.440454
Ganab	glucosidase II alpha subunit	1.34337
Gapdh	glyceraldehyde-3-phosphate dehydrogenase	1.42694
Gapt	Grb2-binding adaptor protein, transmembrane	0.179128
Gars	glycyl-tRNA synthetase	1.43151
Gas5	growth arrest specific 5 (non-protein coding)	0.882556
Gas6	growth arrest specific 6	0.195424
Gas7	growth arrest specific 7	1.78539
Gatm	glycine amidinotransferase	0.345758
Gbp2	guanylate binding protein 2	19.7035
Gbp4	guanylate binding protein 4	6.7402
Gbp5	guanylate binding protein 5	19.2002
Gch1	GTP cyclohydrolase 1	2.64426
Gclm	glutamate cysteine ligase, modifier subunit	2.16003
Gcnt1	glucosaminyl (N-acetyl) transferase 1, core 2	0.829801
Gda	guanine deaminase	3.49861
Gdi2	GDP dissociation inhibitor 2	0.841193
Gen1	GEN1 Holliday junction 5' flap endonuclease	0.414276
Gfm1	G elongation factor, mitochondrial 1	1.37519
Gga2	golgi associated, gamma adaptin ear containing, ARF binding protein 2	0.850787
Ggct	gamma-glutamyl cyclotransferase	3.48549
Ggh	gamma-glutamyl hydrolase	0.604655
Ggnbp2	gametogenetin binding protein 2	1.20345
Ghitm	growth hormone inducible transmembrane protein	1.8392
Gins1	GINS complex subunit 1	0.16494
Gins2	GINS complex subunit 2	0.783265
Gins3	GINS complex subunit 3	0.476184
Gins4	GINS complex subunit 4	0.392304
Git2	GIT ArfGAP 2	0.863021
Gjb1	gap junction protein, beta 1	0.680472
Gk	glycerol kinase	2.32402
Glb1	galactosidase, beta 1	0.731767
Glcci1	glucocorticoid induced 1	0.377478
Glg1	golgi glycoprotein 1	0.79561
Glipr1	GLI pathogenesis-related 1	0.388399
Glmp	glycosylated lysosomal membrane protein	0.845945
Glo1	glyoxalase 1	0.658499
Glod4	glyoxalase domain containing 4	0.872779
Glrx	glutaredoxin	3.46342
Glrx3	glutaredoxin 3	1.40096
Gls	glutaminase	1.56397
Glt8d1	glycosyltransferase 8 domain containing 1	0.699346
Gltscr2	glioma tumor suppressor candidate region gene 2	0.873271
Glud1	glutamate dehydrogenase 1	0.835824
Glul	glutamate-ammonia ligase	0.401124
Gm2a	GM2 ganglioside activator	0.714071
Gmeb1	glucocorticoid modulatory element binding protein 1	1.52543
Gmfb	glia maturation factor, beta	1.47043
Gmfg	glia maturation factor, gamma	1.56399
Gmip	Gem-interacting protein	0.799447
Gmnn	geminin, DNA replication inhibitor	0.728302
Gmpr	guanosine monophosphate reductase	0.257579
Gna12	G protein subunit alpha 12	0.435494
Gnai3	G protein subunit alpha i3	1.15424
Gnas	GNAS complex locus	0.581311
Gnb1	G protein subunit beta 1	1.18019
Gnb2	G protein subunit beta 2	0.829681
Gng12	G protein subunit gamma 12	1.50789
Gnpda1	glucosamine-6-phosphate deaminase 1	0.592646
Gnptg	N-acetylglucosamine-1-phosphate transferase, gamma subunit	0.693301
Golga4	golgin A4	1.18568
Golgb1	golgin B1	1.3667
Golim4	golgi integral membrane protein 4	0.712973
Golph3	golgi phosphoprotein 3	1.35813
Got1	glutamic-oxaloacetic transaminase 1	1.16079
Got2	glutamic-oxaloacetic transaminase 2	1.64135
Gpaa1	glycosylphosphatidylinositol anchor attachment 1	0.800272
Gpbp1	GC-rich promoter binding protein 1	1.1805
Gpd1	glycerol-3-phosphate dehydrogenase 1	0.329732
Gpi	glucose-6-phosphate isomerase	1.30085
Gpkow	G patch domain and KOW motifs	1.74939
Gpn3	GPN-loop GTPase 3	0.444744
Gpr107	G protein-coupled receptor 107	1.49839
Gpr132	G protein-coupled receptor 132	5.2233
Gpr155	G protein-coupled receptor 155	0.162125
Gpr183	G protein-coupled receptor 183	0.161896
Gpr34	G protein-coupled receptor 34	0.184097
Gpr84	G protein-coupled receptor 84	6.71297
Gpr88	G-protein coupled receptor 88	2.52007
Gpsm1	G-protein signaling modulator 1	0.681481
Gpx1	glutathione peroxidase 1	0.68036
Gpx3	glutathione peroxidase 3	0.40823
Gramd3	GRAM domain containing 3	2.08027
Grap	GRB2-related adaptor protein	2.3857
Grina	glutamate ionotropic receptor NMDA type subunit associated protein 1	1.58101
Gripap1	GRIP1 associated protein 1	1.27144
Grk6	G protein-coupled receptor kinase 6	0.624097
Grn	granulin precursor	0.515201
Grpel1	GrpE-like 1, mitochondrial	1.2899
Grsf1	G-rich RNA sequence binding factor 1	1.16928
Gsap	gamma-secretase activating protein	4.53677
Gsdmd	gasdermin D	1.78211
Gsn	gelsolin	0.592063
Gsr	glutathione-disulfide reductase	2.3621
Gsto1	glutathione S-transferase omega 1	0.798443
Gstp1	glutathione S-transferase pi 1	2.87507
Gtf2b	general transcription factor IIB	1.41255
Gtf2f2	general transcription factor IIF subunit 2	1.56722
Gtf2i	general transcription factor II I	0.711111
Gtpbp1	GTP binding protein 1	2.31319
Gtpbp2	GTP binding protein 2	1.43877
Gusb	glucuronidase, beta	0.723826
Gxylt1	glucoside xylosyltransferase 1	0.733527
Gys1	glycogen synthase 1	1.80049
H2afx	H2A histone family, member X	0.584003
H2afz	H2A histone family, member Z	0.743506
H3f3b	H3 histone family member 3B	1.27789
Hacd1	3-hydroxyacyl-CoA dehydratase 1	0.419184
Hacd4	3-hydroxyacyl-CoA dehydratase 4	0.301796
Hadha	hydroxyacyl-CoA dehydrogenase/3-ketoacyl-CoA thiolase/enoyl-CoA hydratase, alpha	1.27045
Hadhb	hydroxyacyl-CoA dehydrogenase/3-ketoacyl-CoA thiolase/enoyl-CoA hydratase beta	1.25589
Hagh	hydroxyacyl glutathione hydrolase	1.24269
Hars	histidyl-tRNA synthetase	1.26179
Haus3	HAUS augmin-like complex, subunit 3	0.535004
Haus4	HAUS augmin-like complex, subunit 4	0.31099
Havcr1	hepatitis A virus cellular receptor 1	10.6478
Hba1	hemoglobin subunit alpha 2	2.17011
Hba2	hemoglobin subunit alpha 1	2.39279
Hcfc2	host cell factor C2	0.708206
Hck	HCK proto-oncogene, Src family tyrosine kinase	1.73967
Hcls1	hematopoietic cell specific Lyn substrate 1	1.90327
Hdac1	histone deacetylase 1	1.28294
Hdac10	histone deacetylase 10	0.395839
Hdac5	histone deacetylase 5	0.718227
Hdac9	histone deacetylase 9	0.319437
Hdgf	hepatoma-derived growth factor	1.22517
Hdgfrp2	hepatoma-derived growth factor-related protein 2	1.55657
Heatr6	HEAT repeat containing 6	1.58716
Helz	helicase with zinc finger	0.803182
Hemk1	HemK methyltransferase family member 1	1.57554
Heph	hephaestin	0.0528264
Herc2	HECT and RLD domain containing E3 ubiquitin protein ligase 2	0.716381
Hexa	hexosaminidase subunit alpha	0.663068
Hexb	hexosaminidase subunit beta	0.47279
Hibadh	3-hydroxyisobutyrate dehydrogenase	1.4799
Hid1	HID1 domain containing	0.341093
Hif1a	hypoxia inducible factor 1 alpha subunit	2.06923
Higd1a	HIG1 hypoxia inducible domain family, member 1A	2.06498
Higd2a	HIG1 hypoxia inducible domain family, member 2A	1.20677
Hint2	histidine triad nucleotide binding protein 2	1.32296
Hip1	huntingtin interacting protein 1	0.568702
Hirip3	HIRA interacting protein 3	0.527137
Hist1h1b	histone cluster 1 H1 family member b	0.25591
Hist1h1d	histone cluster 1, H1d	0.546481
Hist1h2an	histone cluster 1, H2an	0.315491
Hivep1	human immunodeficiency virus type I enhancer binding protein 1	5.6249
Hk1	hexokinase 1	2.5644
Hk3	hexokinase 3	7.73422
Hltf	helicase-like transcription factor	0.662164
Hm13	histocompatibility minor 13	1.6256
Hmg20a	high mobility group 20A	0.832391
Hmgb2	high mobility group box 2	0.64246
Hmgcl	3-hydroxymethyl-3-methylglutaryl-CoA lyase	1.1956
Hmgcr	3-hydroxy-3-methylglutaryl-CoA reductase	0.841165
Hmgcs1	3-hydroxy-3-methylglutaryl-CoA synthase 1	0.713471
Hmgn2	high mobility group nucleosomal binding domain 2	0.462461
Hmgn3	high mobility group nucleosomal binding domain 3	3.19304
Hmha1	Histocompatibility (Minor) HA-1	0.811942
Hmmr	hyaluronan-mediated motility receptor	0.225258
Hmox1	heme oxygenase 1	1.50251
Hn1	hematological and neurological expressed 1	1.1661
Hn1l	hematological and neurological expressed 1-like	1.64903
Hnrnpf	heterogeneous nuclear ribonucleoprotein F	1.36656
Hnrnph1	heterogeneous nuclear ribonucleoprotein H1	0.674937
Hnrnpk	heterogeneous nuclear ribonucleoprotein K	0.892395
Hnrnpl	heterogeneous nuclear ribonucleoprotein L	0.867724
Hnrnpul1	heterogeneous nuclear ribonucleoprotein U-like 1	0.845137
Homer1	homer scaffolding protein 1	0.606358
Hopx	HOP homeobox	16.3511
Hp1bp3	heterochromatin protein 1, binding protein 3	0.883579
Hpcal1	hippocalcin-like 1	1.69779
Hpgds	hematopoietic prostaglandin D synthase	0.576498
Hps1	HPS1, biogenesis of lysosomal organelles complex 3 subunit 1	1.15546
Hps5	HPS5, biogenesis of lysosomal organelles complex 2 subunit 2	1.45482
Hps6	Hermansky-Pudlak syndrome 6	1.37491
Hpse	heparanase	31.2916
Hras	Harvey rat sarcoma virus oncogene	0.641907
Hrh3	histamine receptor H3	0.216132
Hs6st1	heparan sulfate 6-O-sulfotransferase 1	0.52978
Hsd17b1	hydroxysteroid (17-beta) dehydrogenase 1	0.579733
Hsd17b11	hydroxysteroid (17-beta) dehydrogenase 11	1.32981
Hsd17b12	hydroxysteroid (17-beta) dehydrogenase 12	0.713688
Hsd17b4	hydroxysteroid (17-beta) dehydrogenase 4	0.610065
Hsd3b7	hydroxy-delta-5-steroid dehydrogenase, 3 beta- and steroid delta-isomerase 7	2.42188
Hsdl2	hydroxysteroid dehydrogenase like 2	0.593296
Hsh2d	hematopoietic SH2 domain containing	2.78943
Hsp90aa1	heat shock protein 90 alpha family class A member 1	1.29275
Hsp90ab1	heat shock protein 90 alpha family class B member 1	1.53527
Hspa1b	heat shock protein family A (Hsp70) member 1B	2.32757
Hspa5	heat shock protein family A member 5	1.13913
Hspa9	heat shock protein family A member 9	1.42031
Hspd1	heat shock protein family D member 1	1.23817
Hsph1	heat shock protein family H (Hsp110) member 1	1.29186
Htatip2	HIV-1 Tat interactive protein 2	1.54571
Htra1	HtrA serine peptidase 1	2.83794
Htra2	HtrA serine peptidase 2	1.25242
Iah1	isoamyl acetate-hydrolyzing esterase 1 homolog	1.64474
Iars	isoleucyl-tRNA synthetase	1.45207
Icam1	intercellular adhesion molecule 1	4.87389
Icam2	intercellular adhesion molecule 2	0.498457
Id1	inhibitor of DNA binding 1, HLH protein	1.68413
Id3	inhibitor of DNA binding 3, HLH protein	0.589824
Idh2	isocitrate dehydrogenase (NADP(+)) 2, mitochondrial	0.805852
Idh3a	isocitrate dehydrogenase 3 (NAD+) alpha	1.49589
Idh3B	isocitrate dehydrogenase 3 (NAD+) beta	1.32534
Idi1	isopentenyl-diphosphate delta isomerase 1	0.445457
Idua	iduronidase, alpha-L-	0.547133
Ier2	immediate early response 2	0.730881
Ier3	immediate early response 3	1.96405
Ier5	immediate early response 5	1.49371
Ifi27	interferon, alpha-inducible protein 27	1.40085
Ifi27l2b	interferon, alpha-inducible protein 27 like 2B	2.47823
Ifi30	IFI30, lysosomal thiol reductase	1.12243
Ifi35	interferon-induced protein 35	1.32882
Ifi44	interferon-induced protein 44	1.25908
Ifi47	interferon gamma inducible protein 47	4.67753
Ifit2	interferon-induced protein with tetratricopeptide repeats 2	1.70417
Ifit3	interferon-induced protein with tetratricopeptide repeats 3	1.59252
Ifitm1	interferon induced transmembrane protein 1	0.580182
Ifitm2	interferon induced transmembrane protein 2	0.790914
Ifitm3	interferon induced transmembrane protein 3	3.30769
Ifnar1	interferon alpha and beta receptor subunit 1	0.794982
Ifngr1	interferon gamma receptor 1	0.565061
Ifngr2	interferon gamma receptor 2	1.29439
Ifrd1	interferon-related developmental regulator 1	1.83445
Ift20	intraflagellar transport 20	1.60792
Ift43	intraflagellar transport 43	1.7101
Igf1	insulin-like growth factor 1	0.290663
Igfbp4	insulin-like growth factor binding protein 4	0.0258537
Igsf8	immunoglobulin superfamily, member 8	2.0613
Igtp	interferon gamma induced GTPase	11.1342
Ik	IK cytokine, down-regulator of HLA II	1.79517
Ikbke	inhibitor of kappa light polypeptide gene enhancer in B-cells, kinase epsilon	2.70288
Il16	interleukin 16	0.436142
Il17ra	interleukin 17 receptor A	0.633717
Il18	interleukin 18	1.23948
Il18bp	interleukin 18 binding protein	7.02922
Il1a	interleukin 1 alpha	1.65115
Il1b	interleukin 1 beta	4.34933
Il1rn	interleukin 1 receptor antagonist	2.76712
Il21r	interleukin 21 receptor	1.44586
Il2rg	interleukin 2 receptor subunit gamma	7.37654
Il3ra	interleukin 3 receptor subunit alpha	1.36813
Il4r	interleukin 4 receptor	1.19259
Il6	interleukin 6	13.0594
Il6r	interleukin 6 receptor	0.4613
Ilk	integrin-linked kinase	0.653726
Imp3	IMP3, U3 small nucleolar ribonucleoprotein	1.21008
Impdh1	inosine monophosphate dehydrogenase 1	1.92254
Incenp	inner centromere protein	0.413847
Ing1	inhibitor of growth family, member 1	0.710567
Ing3	inhibitor of growth family, member 3	0.800088
Ino80	INO80 complex subunit	1.43108
Inpp5d	inositol polyphosphate-5-phosphatase D	0.783846
Inpp5f	inositol polyphosphate-5-phosphatase F	0.64404
Inppl1	inositol polyphosphate phosphatase-like 1	1.63443
Insig1	insulin induced gene 1	0.37178
Ints7	integrator complex subunit 7	0.680835
Ipo13	importin 13	1.44098
Iqgap1	IQ motif containing GTPase activating protein 1	0.80376
Irak1bp1	interleukin-1 receptor-associated kinase 1 binding protein 1	6.23766
Irak2	interleukin-1 receptor-associated kinase 2	2.71688
Irak3	interleukin-1 receptor-associated kinase 3	2.34109
Ireb2	iron responsive element binding protein 2	1.34773
Irf1	interferon regulatory factor 1	19.3589
Irf2	interferon regulatory factor 2	1.84729
Irf4	interferon regulatory factor 4	0.159125
Irf5	interferon regulatory factor 5	1.34819
Irf7	interferon regulatory factor 7	1.42957
Irf8	interferon regulatory factor 8	1.86235
Irgm	immunity-related GTPase M	9.60478
Isca1	iron-sulfur cluster assembly 1	0.716091
Isca2	iron-sulfur cluster assembly 2	1.39858
Iscu	iron-sulfur cluster assembly enzyme	1.19393
Isg15	ISG15 ubiquitin-like modifier	3.72431
Islr	immunoglobulin superfamily containing leucine-rich repeat	0.841296
Isoc1	isochorismatase domain containing 1	1.50699
Isoc2b	isochorismatase domain containing 2b	1.72543
Itch	itchy E3 ubiquitin protein ligase	0.758886
Itga6	integrin subunit alpha 6	0.242024
Itgal	integrin subunit alpha L	5.11963
Itgam	integrin subunit alpha M	0.63389
Itgb1	integrin subunit beta 1	1.10441
Itgb2	integrin subunit beta 2	1.12933
Itgb5	integrin subunit beta 5	0.217663
Itm2b	integral membrane protein 2B	0.855349
Itm2c	integral membrane protein 2C	0.617185
Itpr2	inositol 1,4,5-trisphosphate receptor, type 2	0.732173
Itsn1	intersectin 1	0.416114
Ivns1abp	influenza virus NS1A binding protein	0.48415
Jade2	jade family PHD finger 2	3.48199
Jag1	jagged 1	2.84644
Jak2	Janus kinase 2	2.28205
Jmjd1c	jumonji domain containing 1C	0.666324
Jmjd6	jumonji domain containing 6	1.44261
Jtb	jumping translocation breakpoint	1.37551
Jun	Jun proto-oncogene, AP-1 transcription factor subunit	0.414016
Junb	JunB proto-oncogene, AP-1 transcription factor subunit	1.30106
Kank1	KN motif and ankyrin repeat domains 1	0.590044
Kank2	KN motif and ankyrin repeat domains 2	0.306423
Kansl2	KAT8 regulatory NSL complex subunit 2	1.41872
Kars	lysyl-tRNA synthetase	2.48177
Katna1	katanin catalytic subunit A1	1.30317
Kcmf1	potassium channel modulatory factor 1	1.2702
Kcnd1	potassium voltage-gated channel subfamily D member 1	2.85322
Kcng2	potassium voltage-gated channel modifier subfamily G member 2	0.394725
Kcnk10	potassium two pore domain channel subfamily K member 10	0.332729
Kcnk13	potassium two pore domain channel subfamily K member 13	0.650731
Kcnn4	potassium calcium-activated channel subfamily N member 4	9.38933
Kctd4	potassium channel tetramerization domain containing 4	0.488019
Kctd5	potassium channel tetramerization domain containing 5	1.28365
Kdelc2	KDEL motif containing 2	0.510081
Kdm2b	lysine demethylase 2B	0.764439
Kdm3a	lysine demethylase 3A	1.28064
Kdm4a	lysine demethylase 4A	1.39853
Kdsr	3-ketodihydrosphingosine reductase	0.629723
Keap1	Kelch-like ECH-associated protein 1	1.42691
Kif11	kinesin family member 11	0.234057
Kif13a	kinesin family member 13A	1.22287
Kif15	kinesin family member 15	0.451037
Kif16b	kinesin family member 16B	0.702321
Kif18a	kinesin family member 18A	0.390336
Kif18b	kinesin family member 18B	0.145916
Kif1c	kinesin family member 1C	0.806095
Kif20a	kinesin family member 20A	0.185282
Kif20b	kinesin family member 20B	0.141257
Kif22	kinesin family member 22	0.333828
Kif23	kinesin family member 23	0.12997
Kif2c	kinesin family member 2C	0.197656
Kif3b	kinesin family member 3B	1.22144
Kif5b	kinesin family member 5B	1.21467
Kifap3	kinesin-associated protein 3	0.756079
Kifc1	kinesin family member C1	0.299891
Klf10	Kruppel-like factor 10	0.4651
Klf11	Kruppel-like factor 11	0.386289
Klf15	Kruppel-like factor 15	2.8551
Klf6	Kruppel-like factor 6	1.31163
Klf7	Kruppel like factor 7	0.56203
Klf9	Kruppel-like factor 9	0.606135
Klhl24	kelch-like family member 24	0.751647
Klhl8	kelch-like family member 8	1.70807
Klhl9	kelch-like family member 9	0.735821
Klra1	killer cell lectin-like receptor, subfamily A, member 1	1.57497
Klrk1	killer cell lectin like receptor K1	6.11043
Kmo	kynurenine 3-monooxygenase	0.391971
Knstrn	kinetochore-localized astrin/SPAG5 binding protein	0.162268
Kntc1	kinetochore associated 1	0.19538
Kpna1	karyopherin subunit alpha 1	0.734443
Krit1	KRIT1, ankyrin repeat containing	1.28928
Kxd1	KxDL motif containing 1	1.41107
Lactb	lactamase, beta	1.60688
Lamp1	lysosomal-associated membrane protein 1	0.862387
Lamp2	lysosomal-associated membrane protein 2	0.629692
Lamtor1	late endosomal/lysosomal adaptor, MAPK and MTOR activator 1	0.755919
Lamtor2	late endosomal/lysosomal adaptor, MAPK and MTOR activator 2	1.11328
Lamtor3	late endosomal/lysosomal adaptor, MAPK and MTOR activator 3	1.24976
Lamtor4	late endosomal/lysosomal adaptor, MAPK and MTOR activator 4	0.834582
Lap3	leucine aminopeptidase 3	1.78746
Laptm4b	lysosomal protein transmembrane 4 beta	0.60344
Larp4b	La ribonucleoprotein domain family, member 4B	1.16681
Larp7	La ribonucleoprotein domain family, member 7	1.21938
Lars	leucyl-tRNA synthetase	1.49773
Layn	layilin	1.91332
Lbh	limb bud and heart development	2.72898
Lbr	lamin B receptor	0.489887
Lcmt1	leucine carboxyl methyltransferase 1	1.57262
Lcn2	lipocalin 2	2.32914
Ldb1	LIM domain binding 1	0.738626
Ldha	lactate dehydrogenase A	1.41363
Ldhb	lactate dehydrogenase B	2.32678
Leprot	leptin receptor overlapping transcript	0.869518
Leprotl1	leptin receptor overlapping transcript-like 1	0.814816
Letm1	leucine zipper and EF-hand containing transmembrane protein 1	1.5849
Lgals3	galectin 3	0.841993
Lgals3bp	galectin 3 binding protein	0.804346
Lgmn	legumain	0.458426
Lhfp	lipoma HMGIC fusion partner	0.436347
Lig1	DNA ligase 1	0.365832
Lilra5	leukocyte immunoglobulin-like receptor, subfamily A (with TM domain), member 5	0.0860141
Lilrb4	leukocyte immunoglobulin like receptor B4	0.609597
Lilrc2	leukocyte immunoglobulin-like receptor, subfamily C, member 2	19.282
Lima1	LIM domain and actin binding 1	0.644047
Limd2	LIM domain containing 2	1.12265
Limk1	LIM domain kinase 1	1.47752
Limk2	LIM domain kinase 2	3.25691
Lipa	lipase A, lysosomal acid type	0.683635
Litaf	lipopolysaccharide-induced TNF factor	2.32058
Llgl1	LLGL1, scribble cell polarity complex component	0.719742
Lmbrd2	LMBR1 domain containing 2	0.693896
Lmna	lamin A/C	0.772705
Lmo4	LIM domain only 4	1.86196
Lmtk2	lemur tyrosine kinase 2	1.61085
Lnx2	ligand of numb-protein X 2	0.720146
LOC100151767	hypothetical LOC100151767	1.48762
LOC100302372	N/A	5.78845
LOC100363521	N/A	0.853283
LOC100365921	N/A	1.61017
LOC100910237	uncharacterized LOC100910237	0.466263
LOC100910973	N/A	7.56226
LOC100911177	N/A	1.23129
LOC100911483	NADH dehydrogenase	1.37209
LOC100911664	uncharacterized LOC100911664	1.44594
LOC100912041	N/A	1.41318
LOC100912083	N/A	4.37463
LOC24906	RoBo-1	4.70229
LOC257650	hippyragranin	1.81183
LOC294154	similar to chromosome 6 open reading frame 106 isoform a	1.22901
LOC308990	hypothetical protein LOC308990	0.712026
LOC360231	N/A	2.26944
LOC498154	hypothetical protein LOC498154	0.692898
LOC498368	similar to RIKEN cDNA 0610040J01	0.249586
LOC500956	hypothetical protein LOC500956	2.54884
LOC501110	similar to Glutathione S-transferase A1 (GTH1) (HA subunit 1)	0.53256
LOC619574	hypothetical protein LOC619574	1.22075
LOC680039	hypothetical protein LOC680039	1.51692
LOC680254	hypothetical protein LOC680254	0.334929
LOC681325	hypothetical protein LOC681325	0.400224
LOC681383	N/A	2.65961
LOC683722	N/A	1.39903
LOC688869	N/A	1.31975
LOC689064	N/A	2.80498
LOC689226	N/A	1.20947
LOC690344	N/A	1.18299
LOC691141	hypothetical protein LOC691141	2.26417
LOC691807	hypothetical protein LOC691807	1.42512
LOC691931	hypothetical protein LOC691931	1.34349
Lonrf3	LON peptidase N-terminal domain and ring finger 3	3.32492
Lpar6	lysophosphatidic acid receptor 6	0.484572
Lpcat1	lysophosphatidylcholine acyltransferase 1	0.542418
Lpcat2	lysophosphatidylcholine acyltransferase 2	1.29866
Lpin2	lipin 2	3.18731
Lpl	lipoprotein lipase	0.0423499
Lpxn	leupaxin	0.840106
Lrch1	leucine rich repeats and calponin homology domain containing 1	1.82197
Lrif1	ligand dependent nuclear receptor interacting factor 1	1.31198
Lrp1	LDL receptor related protein 1	2.13922
Lrp10	LDL receptor related protein 10	1.3463
Lrp12	LDL receptor related protein 12	0.795205
Lrrc16a	Leucine-Rich Repeat-Containing Protein 16A	0.538476
Lrrc20	leucine rich repeat containing 20	0.598494
Lrrc40	leucine rich repeat containing 40	0.705992
Lrrc41	leucine rich repeat containing 41	1.40382
Lrrc59	leucine rich repeat containing 59	1.68295
Lrrc8c	leucine rich repeat containing 8 family, member C	4.09493
Lrrn4cl	LRRN4 C-terminal like	0.460017
Lsm12	LSM12 homolog	1.24421
Lsm14a	LSM14A mRNA processing body assembly factor	1.21824
Lsm2	LSM2 homolog, U6 small nuclear RNA and mRNA degradation associated	0.639264
Lst1	leukocyte specific transcript 1	2.54445
Lta4h	leukotriene A4 hydrolase	1.21053
Ltb	lymphotoxin beta	7.07107
Ltc4s	leukotriene C4 synthase	0.109396
Ly6e	lymphocyte antigen 6 complex, locus E	3.5086
Lyc2	lysozyme C type 2	7.83628
Lyl1	LYL1, basic helix-loop-helix family member	0.63416
Lyn	LYN proto-oncogene, Src family tyrosine kinase	1.62882
Lyrm7	LYR motif containing 7	1.79268
Lysmd2	LysM domain containing 2	3.45811
Lysmd3	LysM domain containing 3	1.90491
Lyve1	lymphatic vessel endothelial hyaluronan receptor 1	0.011656
Lyz2	lysozyme 2	8.17293
Lzts1	leucine zipper tumor suppressor 1	0.683925
Macf1	microtubule-actin crosslinking factor 1	0.648129
Mad1l1	MAD1 mitotic arrest deficient like 1	0.667707
Mad2l1	MAD2 mitotic arrest deficient-like 1 (yeast)	0.500194
Mad2l1bp	MAD2L1 binding protein	1.17811
Maea	macrophage erythroblast attacher	1.13857
Maf	MAF bZIP transcription factor	0.347989
Mafb	MAF bZIP transcription factor B	1.13333
Maff	MAF bZIP transcription factor F	5.55457
Mafk	MAF bZIP transcription factor K	1.59504
Mag	myelin-associated glycoprotein	0.709492
Magoh	mago homolog, exon junction complex core component	1.209
Magohb	mago homolog B, exon junction complex core component	1.75861
Man1a1	mannosidase, alpha, class 1A, member 1	0.673515
Man2a1	mannosidase, alpha, class 2A, member 1	0.716387
Man2b1	mannosidase, alpha, class 2B, member 1	0.731929
Man2b2	mannosidase, alpha, class 2B, member 2	0.803478
Man2c1	mannosidase, alpha, class 2C, member 1	0.799152
Manba	mannosidase beta	0.86005
Maoa	monoamine oxidase A	0.516205
Map1lc3b	microtubule-associated protein 1 light chain 3 beta	0.799081
Map2k1	mitogen activated protein kinase kinase 1	1.24475
Map2k5	mitogen activated protein kinase kinase 5	0.682961
Map3k1	mitogen-activated protein kinase kinase kinase 1	0.479508
Map3k4	mitogen activated protein kinase kinase kinase 4	0.757233
Map4	microtubule-associated protein 4	1.17524
Map4k3	mitogen-activated protein kinase kinase kinase kinase 3	0.755684
Map4k4	mitogen-activated protein kinase kinase kinase kinase 4	1.31799
Map7	microtubule-associated protein 7	0.659929
Mapk3	mitogen activated protein kinase 3	0.619259
Mapk9	mitogen-activated protein kinase 9	1.88966
Mapkapk2	mitogen-activated protein kinase-activated protein kinase 2	1.9415
Mapkapk3	mitogen-activated protein kinase-activated protein kinase 3	0.773422
Mapre1	microtubule-associated protein, RP/EB family, member 1	0.887217
Mapt	microtubule-associated protein tau	0.729877
March5	Membrane Associated Ring-CH-Type Finger 5	1.44231
Mark1	microtubule affinity regulating kinase 1	8.06299
Mars	methionyl-tRNA synthetase	1.33925
Marveld1	MARVEL domain containing 1	0.315463
Mast3	microtubule associated serine/threonine kinase 3	0.665695
Matk	megakaryocyte-associated tyrosine kinase	0.601348
Mb21d2	Mab-21 domain containing 2	1.86006
Mbd2	methyl-CpG binding domain protein 2	1.36778
Mbnl2	muscleblind-like splicing regulator 2	0.840643
Mboat1	membrane bound O-acyltransferase domain containing 1	0.335307
Mbp	myelin basic protein	0.840735
Mcam	melanoma cell adhesion molecule	0.650716
Mccc1	methylcrotonoyl-CoA carboxylase 1	1.38134
Mcee	methylmalonyl CoA epimerase	3.07422
Mcl1	MCL1, BCL2 family apoptosis regulator	1.85708
Mcm10	minichromosome maintenance 10 replication initiation factor	0.551786
Mcm2	minichromosome maintenance complex component 2	0.358652
Mcm3	minichromosome maintenance complex component 3	0.58867
Mcm4	minichromosome maintenance complex component 4	0.362191
Mcm5	minichromosome maintenance complex component 5	0.128674
Mcm6	minichromosome maintenance complex component 6	0.225725
Mcm7	minichromosome maintenance complex component 7	0.260674
Mdc1	mediator of DNA damage checkpoint 1	0.530201
Mdh1	malate dehydrogenase 1	1.23557
Mdh2	malate dehydrogenase 2	1.36392
Mdm2	MDM2 proto-oncogene	1.56657
Mdp1	magnesium-dependent phosphatase 1	1.97921
Me1	malic enzyme 1	6.17077
Me3	malic enzyme 3	0.460434
Med13	mediator complex subunit 13	0.805696
Med15	mediator complex subunit 15	1.52631
Med19	mediator complex subunit 19	1.26209
Med28	mediator complex subunit 28	1.30031
Med31	mediator complex subunit 31	0.68309
Med7	mediator complex subunit 7	1.3148
Med8	mediator complex subunit 8	1.31967
Mef2a	myocyte enhancer factor 2a	0.720071
Mefv	MEFV, pyrin innate immunity regulator	8.08794
Melk	maternal embryonic leucine zipper kinase	0.104163
Mesdc1	mesoderm development candidate 1	1.27817
Mesdc2	mesoderm development candidate 2	1.20433
Metap1	methionyl aminopeptidase 1	1.33376
Mettl7a	methyltransferase like 7A	0.659186
Mfge8	milk fat globule-EGF factor 8 protein	0.325862
Mfsd11	major facilitator superfamily domain containing 11	0.759686
Mgat1	mannosyl (alpha-1,3-)-glycoprotein beta-1,2-N-acetylglucosaminyltransferase	0.791296
Mgat4b	mannosyl (alpha-1,3-)-glycoprotein beta-1,4-N-acetylglucosaminyltransferase, isozyme B	0.624489
MGC105567	similar to cDNA sequence BC023105	5.81751
MGC105649	hypothetical LOC302884	11.7565
MGC108823	N/A	3.04656
MGC112715	N/A	0.720379
MGC94207	similar to RIKEN cDNA C030006K11	1.43778
Mgll	monoglyceride lipase	0.512191
Mgmt	O-6-methylguanine-DNA methyltransferase	1.95834
Mical1	microtubule associated monooxygenase, calponin and LIM domain containing 1	0.550449
Micu1	mitochondrial calcium uptake 1	0.643422
Mif4gd	MIF4G domain containing	0.789694
Milr1	mast cell immunoglobulin-like receptor 1	0.421118
Minos1	mitochondrial inner membrane organizing system 1	1.23232
Mipep	mitochondrial intermediate peptidase	1.46043
Mir155hg	MIR155 host gene	34.0006
Mis18bp1	MIS18 binding protein 1	0.586673
Mitd1	microtubule interacting and trafficking domain containing 1	1.8789
Mitf	melanogenesis associated transcription factor	2.60707
Mki67	marker of proliferation Ki-67	0.140699
Mkks	McKusick-Kaufman syndrome	1.34649
Mks1	Meckel syndrome, type 1	0.468179
Mlf2	myeloid leukemia factor 2	1.49956
Mllt3	MLLT3, super elongation complex subunit	1.64618
Mlxipl	MLX interacting protein-like	0.418551
Mmel1	membrane metallo-endopeptidase-like 1	2.95317
Mmgt1	membrane magnesium transporter 1	0.749044
Mmgt2	membrane magnesium transporter 2 [Source:MGI Symbol;Acc:MGI:2448491]	0.683869
Mmp14	matrix metallopeptidase 14	6.03814
Mmp9	matrix metallopeptidase 9	0.468884
Mms22l	MMS22-like, DNA repair protein	0.29011
Mnat1	MNAT CDK-activating kinase assembly factor 1	1.24676
Mnt	MAX network transcriptional repressor	0.674339
Mob3a	MOB kinase activator 3A	1.32912
Mobp	myelin-associated oligodendrocyte basic protein	0.450058
Mocos	molybdenum cofactor sulfurase	3.48359
Mocs1	molybdenum cofactor synthesis 1	2.06373
Mocs2	molybdenum cofactor synthesis 2	1.94471
Morc3	MORC family CW-type zinc finger 3	1.18021
Morf4l2	mortality factor 4 like 2	1.13883
Mospd2	motile sperm domain containing 2	1.66551
Mov10	Mov10 RISC complex RNA helicase	1.34297
Mpc1	mitochondrial pyruvate carrier 1	2.49187
Mpeg1	macrophage expressed 1	1.22325
Mpg	N-methylpurine-DNA glycosylase	0.739626
Mpnd	MPN domain containing	0.825058
Mpp5	membrane palmitoylated protein 5	0.738965
Mpst	mercaptopyruvate sulfurtransferase	2.21563
Mpv17l2	MPV17 mitochondrial inner membrane protein like 2	1.58075
Mras	muscle RAS oncogene homolog	2.50916
Mrc1	mannose receptor, C type 1	0.1138
Mrfap1	Morf4 family associated protein 1	1.16175
Mrgprx3	MAS related GPR family member X3	0.177583
Mrp63	mitochondrial ribosomal protein L57	1.33596
Mrpl12	mitochondrial ribosomal protein L12	1.43986
Mrpl16	mitochondrial ribosomal protein L16	0.600748
Mrpl17	mitochondrial ribosomal protein L17	1.272
Mrpl21	mitochondrial ribosomal protein L21	1.2793
Mrpl22	mitochondrial ribosomal protein L22	1.51728
mrpl24	mitochondrial ribosomal protein L24	1.56877
Mrpl27	mitochondrial ribosomal protein L27	1.15401
Mrpl3	mitochondrial ribosomal protein L3	1.25617
Mrpl45	mitochondrial ribosomal protein L45	1.22428
Mrpl47	mitochondrial ribosomal protein L47	2.17034
Mrpl50	mitochondrial ribosomal protein L50	1.42145
Mrpl52	mitochondrial ribosomal protein L52	1.24134
Mrpl53	mitochondrial ribosomal protein L53	1.27106
Mrpl55	mitochondrial ribosomal protein L55	1.44484
Mrps16	mitochondrial ribosomal protein S16	1.2231
Mrps18b	mitochondrial ribosomal protein S18B	1.44676
Mrps2	mitochondrial ribosomal protein S2	1.29478
Mrps21	mitochondrial ribosomal protein S21	0.799807
Mrps25	mitochondrial ribosomal protein S25	1.46014
Mrps36	mitochondrial ribosomal protein S36	1.5944
Mrps9	mitochondrial ribosomal protein S9	1.24707
Mrto4	MRT4 homolog, ribosome maturation factor	0.799946
Ms4a7	membrane spanning 4-domains A7	2.20066
Msmo1	methylsterol monooxygenase 1	0.582636
Msn	moesin	1.1703
Msr1	macrophage scavenger receptor 1	0.519026
Mt2A	metallothionein 2A	2.55298
Mta2	metastasis associated 1 family, member 2	1.17036
Mtch2	mitochondrial carrier 2	1.17865
Mtdh	metadherin	1.24854
Mtfr2	mitochondrial fission regulator 2	0.595681
Mthfd2	methylenetetrahydrofolate dehydrogenase (NADP+ dependent) 2	1.97965
Mthfs	5,10-methenyltetrahydrofolate synthetase (5-formyltetrahydrofolate cyclo-ligase)	1.4913
Mtm1	myotubularin 1	1.65784
Mtmr10	myotubularin related protein 10	0.560049
Mtmr14	myotubularin related protein 14	1.83804
Mtmr4	myotubularin related protein 4	1.26585
Mtmr9	myotubularin related protein 9	0.629631
Mtr	5-methyltetrahydrofolate-homocysteine methyltransferase	0.451877
Mtss1	MTSS1, I-BAR domain containing	0.356844
Mtus1	microtubule associated tumor suppressor 1	0.279579
Mul1	mitochondrial E3 ubiquitin protein ligase 1	1.45702
Mum1	melanoma associated antigen (mutated) 1	0.812278
Mutyh	mutY DNA glycosylase	0.402625
Mvp	major vault protein	1.65211
Mx1	myxovirus (influenza virus) resistance 1	2.19265
Mx2	MX dynamin like GTPase 2	1.49663
Mxd1	max dimerization protein 1	2.41036
Mxd4	Max dimerization protein 4	0.384
Mybl2	myeloblastosis oncogene-like 2	0.127027
Mycbp	Myc binding protein	1.35351
Myd88	myeloid differentiation primary response 88	0.827761
Myl12a	myosin light chain 12A	1.18023
Myl12b	myosin light chain 12B	1.32048
Mylip	myosin regulatory light chain interacting protein	0.673251
Myo1e	myosin IE	0.560837
Myof	myoferlin	2.98879
Myrf	myelin regulatory factor	0.78855
N4bp1	Nedd4 binding protein 1	3.00426
N4bp2l1	NEDD4 binding protein 2-like 1	5.87623
N4bp2l2	NEDD4 binding protein 2-like 2	1.27595
Naa10	N(alpha)-acetyltransferase 10, NatA catalytic subunit	1.58805
Naa25	N(alpha)-acetyltransferase 25, NatB auxiliary subunit	1.66665
Naaa	N-acylethanolamine acid amidase	0.730079
Nab1	Ngfi-A binding protein 1	1.48876
Nabp1	nucleic acid binding protein 1	1.71084
Nabp2	nucleic acid binding protein 2	0.750763
Nadk	NAD kinase	2.40057
Naga	N-acetyl galactosaminidase, alpha	0.72633
Nagk	N-acetylglucosamine kinase	0.758642
Nampt	nicotinamide phosphoribosyltransferase	15.9266
Nap1l1	nucleosome assembly protein 1-like 1	0.844207
Napg	NSF attachment protein gamma	1.22769
Napsa	napsin A aspartic peptidase	43.0113
Nars	asparaginyl-tRNA synthetase	1.55264
Nasp	nuclear autoantigenic sperm protein	0.650777
Nat8l	N-acetyltransferase 8-like	0.409774
Ncapd3	non-SMC condensin II complex, subunit D3	0.465072
Ncf1	neutrophil cytosolic factor 1	5.2472
Ncf4	neutrophil cytosolic factor 4	3.05986
Ncoa4	nuclear receptor coactivator 4	0.447914
Ncor2	nuclear receptor co-repressor 2	0.814961
Ncstn	nicastrin	0.856486
Ndc1	NDC1 transmembrane nucleoporin	0.541468
Ndc80	NDC80 kinetochore complex component	0.379041
Nde1	nudE neurodevelopment protein 1	1.71667
Ndel1	nudE neurodevelopment protein 1-like 1	1.53683
Ndfip1	Nedd4 family interacting protein 1	0.63519
Ndfip2	Nedd4 family interacting protein 2	1.33655
Ndrg1	N-myc downstream regulated 1	0.797475
Ndufa4	NADH:ubiquinone oxidoreductase subunit A4	1.19963
Ndufa5	NADH:ubiquinone oxidoreductase subunit A5	1.57353
Ndufa7	NADH:ubiquinone oxidoreductase subunit A7	1.20485
Ndufa9	NADH:ubiquinone oxidoreductase subunit A9	1.27226
Ndufab1	NADH:ubiquinone oxidoreductase subunit AB1	1.32967
Ndufaf3	NADH:ubiquinone oxidoreductase complex assembly factor 3	1.55062
Ndufaf4	NADH:ubiquinone oxidoreductase complex assembly factor 4	1.38667
Ndufaf7	NADH:ubiquinone oxidoreductase complex assembly factor 7	1.42159
Ndufb2	NADH:ubiquinone oxidoreductase subunit B2	1.14656
Ndufb3	NADH:ubiquinone oxidoreductase subunit B3	1.41991
Ndufb5	NADH:ubiquinone oxidoreductase subunit B5	1.30165
Ndufb6	NADH:ubiquinone oxidoreductase subunit B6	1.41187
Ndufb7	NADH:ubiquinone oxidoreductase subunit B7	1.24881
Ndufb8	NADH:ubiquinone oxidoreductase subunit B8	1.1213
Ndufb9	NADH:ubiquinone oxidoreductase subunit B9	1.24259
Ndufc2	NADH:ubiquinone oxidoreductase subunit C2	1.25763
Ndufs2	NADH dehydrogenase (ubiquinone) Fe-S protein 2	1.16728
Ndufs3	NADH dehydrogenase (ubiquinone) Fe-S protein 3	1.36919
Ndufs4	NADH:ubiquinone oxidoreductase subunit S4	1.3362
Ndufs7	NADH dehydrogenase (ubiquinone) Fe-S protein 7	1.5393
Ndufs8	NADH:ubiquinone oxidoreductase core subunit S8	1.42046
Ndufv1	NADH:ubiquinone oxidoreductase core subunit V1	1.36403
Ndufv2	NADH:ubiquinone oxidoreductase core subunit V2	1.38388
Necap1	NECAP endocytosis associated 1	1.3049
Necap2	NECAP endocytosis associated 2	0.775962
Nedd4l	neural precursor cell expressed, developmentally down-regulated 4-like, E3 ubiquitin ligase	3.40145
Nedd9	neural precursor cell expressed, developmentally down-regulated 9	0.590717
Nek1	NIMA-related kinase 1	1.34524
Nek6	NIMA-related kinase 6	1.61263
Nek9	NIMA-related kinase 9	0.774293
Nelfcd	negative elongation factor complex member C/D	0.602796
Nelfe	negative elongation factor complex member E	0.731409
Nell2	neural EGFL like 2	0.0962278
Nes	nestin	0.393351
Net1	neuroepithelial cell transforming 1	0.290309
Neu1	neuraminidase 1	1.46238
Neurl3	neuralized E3 ubiquitin protein ligase 3	3.84931
Nfasc	neurofascin	0.783997
Nfat5	nuclear factor of activated T-cells 5	1.87077
Nfe2l2	nuclear factor, erythroid 2-like 2	2.53276
Nfkb1	nuclear factor kappa B subunit 1	1.50408
Nfkb2	nuclear factor kappa B subunit 2	2.13688
Nfkbia	NFKB inhibitor alpha	4.12163
Nfkbib	NFKB inhibitor beta	2.05952
Nfkbie	NFKB inhibitor epsilon	1.93916
Nfxl1	nuclear transcription factor, X-box binding-like 1	0.568708
Ngdn	neuroguidin	1.2084
Nhp2l1	small nuclear ribonucleoprotein 13	0.611821
Ninj1	ninjurin 1	1.81486
Nip7	NIP7, nucleolar pre-rRNA processing protein	1.31412
Nkiras2	NFKB inhibitor interacting Ras-like 2	1.44148
Nln	neurolysin	1.58091
Nlrc4	NLR family, CARD domain containing 4	1.88408
Nlrp1a	NLR family, pyrin domain containing 1A	1.30468
Nlrp3	NLR family, pyrin domain containing 3	1.7211
Nme2	NME/NM23 nucleoside diphosphate kinase 2	1.22904
Nme3	NME/NM23 nucleoside diphosphate kinase 3	0.636955
Nme6	NME/NM23 nucleoside diphosphate kinase 6	1.58327
Nmi	N-myc (and STAT) interactor	2.22633
Nmnat3	nicotinamide nucleotide adenylyltransferase 3	2.1994
Nmral1	NmrA like redox sensor 1	0.455221
Nmt1	N-myristoyltransferase 1	1.58195
Nnat	neuronatin	0.672807
Nnt	nicotinamide nucleotide transhydrogenase	0.808252
Nob1	NIN1/PSMD8 binding protein 1 homolog	1.66404
Nod1	nucleotide-binding oligomerization domain containing 1	3.24003
Nod2	nucleotide-binding oligomerization domain containing 2	3.75289
Nol10	nucleolar protein 10	1.53608
Nono	non-POU domain containing, octamer-binding	1.13489
Nop14	NOP14 nucleolar protein	1.33732
Nop16	NOP16 nucleolar protein	1.21156
Nos2	nitric oxide synthase 2	19.5969
Nosip	nitric oxide synthase interacting protein	1.25623
Notch1	notch 1	1.69278
Notch2	notch 2	1.57834
Nova1	NOVA alternative splicing regulator 1	0.475483
Npc1	NPC intracellular cholesterol transporter 1	0.684002
Npc2	NPC intracellular cholesterol transporter 2	0.637865
Npepps	aminopeptidase puromycin sensitive	1.21314
Npl	N-acetylneuraminate pyruvate lyase	0.530507
Npr1	natriuretic peptide receptor 1	1.52155
Nqo1	NAD(P)H quinone dehydrogenase 1	6.75751
Nr1h2	nuclear receptor subfamily 1, group H, member 2	1.57921
Nr1h3	nuclear receptor subfamily 1, group H, member 3	2.14448
Nr2f6	nuclear receptor subfamily 2, group F, member 6	0.736263
Nr3c1	nuclear receptor subfamily 3, group C, member 1	1.29023
Nrarp	Notch-regulated ankyrin repeat protein	5.45487
Nrbp1	nuclear receptor binding protein 1	1.26169
Nrm	nurim (nuclear envelope membrane protein)	0.594301
Nrp1	neuropilin 1	0.823337
Nrp2	neuropilin 2	4.02852
Ns5atp9	NS5A (hepatitis C virus) transactivated protein 9	0.0909062
Nsun2	NOP2/Sun RNA methyltransferase family, member 2	1.20989
Nt5c	5', 3'-nucleotidase, cytosolic	1.48547
Nt5dc2	5'-nucleotidase domain containing 2	0.118047
Nt5e	5' nucleotidase, ecto	0.214012
Nthl1	nth-like DNA glycosylase 1	1.25343
Nuak2	NUAK family kinase 2	1.57003
Nub1	negative regulator of ubiquitin-like proteins 1	3.65381
Nubp1	nucleotide binding protein 1	1.82582
Nubp2	nucleotide binding protein 2	1.36787
Nucb2	nucleobindin 2	0.701474
Nucks1	nuclear casein kinase and cyclin-dependent kinase substrate 1	0.875042
Nudt1	nudix hydrolase 1	0.619522
Nudt16	nudix hydrolase 16	0.755006
Nudt16l1	nudix hydrolase 16 like 1	0.839586
Nudt21	nudix hydrolase 21	1.23601
Nudt4	nudix hydrolase 4	0.807996
Nudt9	nudix hydrolase 9	1.32568
Nuf2	NUF2, NDC80 kinetochore complex component	0.205898
Nufip1	NUFIP1, FMR1 interacting protein 1	1.89611
Numa1	nuclear mitotic apparatus protein 1	0.708748
Nup107	nucleoporin 107	0.612887
Nup54	nucleoporin 54	1.64216
Nup85	nucleoporin 85	0.658279
Nup98	nucleoporin 98	1.31026
Nus1	NUS1 dehydrodolichyl diphosphate synthase subunit	1.18688
Nusap1	nucleolar and spindle associated protein 1	0.0692672
Nxf1	nuclear RNA export factor 1	1.19478
Nxt2	nuclear transport factor 2-like export factor 2	0.68041
Oasl	2'-5'-oligoadenylate synthetase-like	1.89474
Oasl2	2'-5' oligoadenylate synthetase-like 2	1.50466
Oaz1	ornithine decarboxylase antizyme 1	0.73821
Oaz2	ornithine decarboxylase antizyme 2	1.39489
Ociad2	OCIA domain containing 2	0.650127
Ocrl	OCRL, inositol polyphosphate-5-phosphatase	0.642879
Ogfod3	2-oxoglutarate and iron-dependent oxygenase domain containing 3	0.5825
Ogfr	opioid growth factor receptor	1.69767
Ogfrl1	opioid growth factor receptor-like 1	0.636059
Ola1	Obg-like ATPase 1	1.68336
Olfm4	olfactomedin 4	0.136005
Olig1	oligodendrocyte transcription factor 1	0.624423
Olr1	oxidized low density lipoprotein (lectin-like) receptor 1	2.64621
Oma1	OMA1 zinc metallopeptidase	1.74679
Oplah	5-oxoprolinase (ATP-hydrolysing)	0.537225
Opn3	opsin 3	0.675401
Orai2	ORAI calcium release-activated calcium modulator 2	1.46054
Orc3	origin recognition complex, subunit 3	1.61586
Ormdl1	ORMDL sphingolipid biosynthesis regulator 1	0.653985
Os9	OS9, endoplasmic reticulum lectin	0.811769
Osbpl11	oxysterol binding protein-like 11	0.713522
Osbpl1a	oxysterol binding protein-like 1A	0.822998
Osbpl2	oxysterol binding protein-like 2	0.68738
Osbpl9	oxysterol binding protein-like 9	0.549764
Osgep	O-sialoglycoprotein endopeptidase	0.664524
Osgin1	oxidative stress induced growth inhibitor 1	2.67778
Ost4	oligosaccharyltransferase complex subunit 4, non-catalytic	0.855356
Otud7b	OTU deubiquitinase 7B	0.492774
Otulin	OTU deubiquitinase with linear linkage specificity	0.610992
Oxct1	3-oxoacid CoA transferase 1	0.491231
Oxr1	oxidation resistance 1	0.461356
P2rx1	purinergic receptor P2X 1	0.321576
P2rx4	purinergic receptor P2X 4	1.63805
P2ry1	purinergic receptor P2Y1	0.113685
P2ry12	purinergic receptor P2Y12	0.487589
P2ry14	purinergic receptor P2Y14	4.17189
P2ry2	purinergic receptor P2Y2	1.87786
P2ry6	pyrimidinergic receptor P2Y6	0.778135
P3h1	prolyl 3-hydroxylase 1	1.9208
P4ha1	prolyl 4-hydroxylase subunit alpha 1	0.677689
P4hb	prolyl 4-hydroxylase subunit beta	1.27184
Pabpc1	poly(A) binding protein, cytoplasmic 1	0.888751
Pafah1b3	platelet-activating factor acetylhydrolase 1b, catalytic subunit 3	3.2439
Pagr1	Paxip1-associated glutamate-rich protein 1	1.75764
Paip1	poly(A) binding protein interacting protein 1	1.18238
Pald1	phosphatase domain containing, paladin 1	0.368672
Palm	paralemmin	1.81666
Pank3	pantothenate kinase 3	1.15184
Panx1	Pannexin 1	4.53198
Paox	polyamine oxidase	0.530946
Papss2	3'-phosphoadenosine 5'-phosphosulfate synthase 2	11.1649
Paqr4	progestin and adipoQ receptor family member 4	0.681935
Parl	presenilin associated, rhomboid-like	1.32137
Parp1	poly (ADP-ribose) polymerase 1	0.86298
Parp14	poly (ADP-ribose) polymerase family, member 14	2.24553
Parp3	poly (ADP-ribose) polymerase family, member 3	4.05864
Parp9	poly (ADP-ribose) polymerase family, member 9	2.52412
Parvg	parvin, gamma	1.31902
Pask	PAS domain containing serine/threonine kinase	0.35278
Pbk	PDZ binding kinase	0.15161
Pcbp4	poly(rC) binding protein 4	0.741592
Pccb	propionyl-CoA carboxylase beta subunit	0.752769
Pced1b	PC-esterase domain containing 1B	2.23846
Pcgf5	polycomb group ring finger 5	1.56354
Pcm1	pericentriolar material 1	0.864425
Pcmtd1	protein-L-isoaspartate (D-aspartate) O-methyltransferase domain containing 1	1.17376
Pcna	proliferating cell nuclear antigen	0.439861
Pcyox1	prenylcysteine oxidase 1	0.514539
Pdcd2	programmed cell death 2	1.44517
Pdcd4	programmed cell death 4	0.502268
Pde4b	phosphodiesterase 4B	4.97083
Pde4dip	phosphodiesterase 4D interacting protein	2.53714
Pdgfa	platelet derived growth factor subunit A	1.44007
Pdha1	pyruvate dehydrogenase (lipoamide) alpha 1	1.80816
Pdhb	pyruvate dehydrogenase (lipoamide) beta	1.36381
Pdia3	protein disulfide isomerase family A, member 3	1.175
Pdia6	protein disulfide isomerase family A, member 6	0.853095
Pdlim4	PDZ and LIM domain 4	2.07825
Pdp1	pyruvate dehyrogenase phosphatase catalytic subunit 1	1.77556
Pdpn	podoplanin	2.33389
Pdxp	pyridoxal phosphatase	1.60579
Pdzd11	PDZ domain containing 11	1.55718
Pea15	phosphoprotein enriched in astrocytes 15	0.646748
Peak1	pseudopodium-enriched atypical kinase 1	0.459381
Pecam1	platelet and endothelial cell adhesion molecule 1	1.84997
Pecr	peroxisomal trans-2-enoyl-CoA reductase	0.682102
Peli2	pellino E3 ubiquitin protein ligase family member 2	0.479646
Pepd	peptidase D	0.549994
Per3	period circadian clock 3	0.357425
Pex26	peroxisomal biogenesis factor 26	1.5845
Pf4	platelet factor 4	0.207499
Pfdn6	prefoldin subunit 6	1.60599
Pfkl	phosphofructokinase, liver type	1.58237
Pfkp	phosphofructokinase, platelet	5.29587
Pgam1	phosphoglycerate mutase 1	1.44706
Pgap2	post-GPI attachment to proteins 2	1.16145
Pgd	phosphogluconate dehydrogenase	1.65463
Pgk1	phosphoglycerate kinase 1	1.22387
Pgls	6-phosphogluconolactonase	0.876108
Pgpep1	pyroglutamyl-peptidase I	0.751931
Phactr1	phosphatase and actin regulator 1	1.341
Phactr2	phosphatase and actin regulator 2	3.26765
Phb	prohibitin	1.24144
Phb2	prohibitin 2	1.31118
Phc2	polyhomeotic homolog 2	0.854453
Phf1	PHD finger protein 1	1.50107
Phf11	PHD finger protein 11	1.79188
Phf19	PHD finger protein 19	0.175536
Phf2	PHD finger protein 2	0.775872
Phlda1	pleckstrin homology-like domain, family A, member 1	0.739972
Phlda3	pleckstrin homology-like domain, family A, member 3	1.90158
Phldb1	pleckstrin homology-like domain, family B, member 1	0.646502
Phtf1	putative homeodomain transcription factor 1	0.739751
Phtf2	putative homeodomain transcription factor 2	2.26269
Phyhd1	phytanoyl-CoA dioxygenase domain containing 1	1.84677
Pi16	peptidase inhibitor 16	0.305487
Pibf1	progesterone immunomodulatory binding factor 1	1.33186
Pigt	phosphatidylinositol glycan anchor biosynthesis, class T	0.811211
Pik3ap1	phosphoinositide-3-kinase adaptor protein 1	1.5084
Pik3ca	phosphatidylinositol-4,5-bisphosphate 3-kinase, catalytic subunit alpha	1.19296
Pik3cd	phosphatidylinositol-4,5-bisphosphate 3-kinase, catalytic subunit delta	0.76258
Pim3	Pim-3 proto-oncogene, serine/threonine kinase	1.87411
Pink1	PTEN induced putative kinase 1	0.254635
Pip4k2c	phosphatidylinositol-5-phosphate 4-kinase type 2 gamma	1.43063
Pip5k1a	phosphatidylinositol-4-phosphate 5-kinase, type 1, alpha	1.32181
Pip5k1c	phosphatidylinositol-4-phosphate 5-kinase type 1 gamma	1.23992
Pir	pirin	2.82058
Pkd2	polycystin 2, transient receptor potential cation channel	0.592729
Pkdcc	protein kinase domain containing, cytoplasmic	1.71039
Pkig	cAMP-dependent protein kinase inhibitor gamma	2.07032
Pkmyt1	protein kinase, membrane associated tyrosine/threonine 1	0.491648
Pkn2	protein kinase N2	1.25372
Pla2g15	phospholipase A2, group XV	0.407394
Pla2g16	phospholipase A2, group XVI	13.9762
Pla2g7	phospholipase A2 group VII	1.48737
Plaa	phospholipase A2, activating protein	1.19086
Plac8	placenta specific 8	31.4798
Plagl2	PLAG1 like zinc finger 2	1.32161
Plau	plasminogen activator, urokinase	0.742827
Plaur	plasminogen activator, urokinase receptor	1.44957
Plbd1	phospholipase B domain containing 1	0.771529
Plcb2	phospholipase C, beta 2	0.326993
Plcd1	phospholipase C, delta 1	0.618113
Pld1	phospholipase D1	0.666097
Pld3	phospholipase D family, member 3	0.604675
Pld4	phospholipase D family, member 4	0.873252
Plec	plectin	2.30083
Plek	pleckstrin	2.38244
Plekha1	pleckstrin homology domain containing A1	0.410642
Plekha5	pleckstrin homology domain containing A5	2.31
Plekhb2	pleckstrin homology domain containing B2	1.36919
Plekhg5	pleckstrin homology and RhoGEF domain containing G5	0.153103
Plekho1	pleckstrin homology domain containing O1	1.83453
Plk1	polo-like kinase 1	0.0766587
Plk4	polo-like kinase 4	0.430276
Pllp	plasmolipin	0.747472
Plod1	procollagen-lysine, 2-oxoglutarate 5-dioxygenase 1	0.744997
Plp1	proteolipid protein 1	0.827166
Plscr1	phospholipid scramblase 1	0.330975
Plscr3	phospholipid scramblase 3	1.70245
Pltp	phospholipid transfer protein	0.722266
Plxnb2	plexin B2	0.523725
Plxnd1	plexin D1	1.42531
Pm20d2	peptidase M20 domain containing 2	0.611211
Pmepa1	prostate transmembrane protein, androgen induced 1	0.550731
Pmf1	polyamine-modulated factor 1	0.411905
Pmm1	phosphomannomutase 1	1.31303
Pmp2	peripheral myelin protein 2	2.23346
Pmp22	peripheral myelin protein 22	0.08453
Pmpcb	peptidase, mitochondrial processing beta subunit	1.36239
Pms2	PMS1 homolog 2, mismatch repair system component	0.698505
Pnkd	paroxysmal nonkinesigenic dyskinesia	1.67505
Pnn	pinin, desmosome associated protein	1.39851
Pnp	purine nucleoside phosphorylase	1.72512
Pnpla7	patatin-like phospholipase domain containing 7	0.687905
Pnpo	pyridoxamine 5'-phosphate oxidase	1.43289
Pnrc1	proline-rich nuclear receptor coactivator 1	1.23037
Pofut2	protein O-fucosyltransferase 2	1.71479
Pola1	DNA polymerase alpha 1, catalytic subunit	0.411263
Pola2	DNA polymerase alpha 2, accessory subunit	0.536249
Pold1	DNA polymerase delta 1, catalytic subunit	0.286908
Pold2	DNA polymerase delta 2, accessory subunit	0.4896
Pole	DNA polymerase epsilon, catalytic subunit	0.309166
Pole2	DNA polymerase epsilon 2, accessory subunit	0.119099
Pole4	DNA polymerase epsilon 4, accessory subunit	1.37436
Polr2c	RNA polymerase II subunit C	1.3782
Polr2f	RNA polymerase II subunit F	0.769146
Polr2k	RNA polymerase II subunit K	1.29134
Polr3c	RNA polymerase III subunit C	1.37948
Polr3gl	RNA polymerase III subunit G like	0.677541
Polr3h	RNA polymerase III subunit H	0.780316
Pomt1	protein-O-mannosyltransferase 1	0.559273
Por	cytochrome p450 oxidoreductase	0.601325
Ppap2b	Phosphatidic Acid Phosphatase 2b	6.09485
Ppargc1b	PPARG coactivator 1 beta	5.81031
Ppdpf	pancreatic progenitor cell differentiation and proliferation factor	0.465118
Ppfibp2	PPFIA binding protein 2	0.708881
Ppic	peptidylprolyl isomerase C	0.260041
Ppif	peptidylprolyl isomerase F	1.35934
Ppil1	peptidylprolyl isomerase like 1	1.66646
Ppm1b	protein phosphatase, Mg2+/Mn2+ dependent, 1B	1.33797
Ppm1h	protein phosphatase, Mg2+/Mn2+ dependent, 1H	1.95299
Ppm1l	protein phosphatase, Mg2+/Mn2+ dependent, 1L	0.639318
Ppm1n	protein phosphatase, Mg2+/Mn2+ dependent, 1N	2.69543
Ppme1	protein phosphatase methylesterase 1	1.24489
Ppp1r11	protein phosphatase 1, regulatory (inhibitor) subunit 11	1.71091
Ppp1r12c	protein phosphatase 1, regulatory subunit 12C	1.26184
Ppp1r15b	protein phosphatase 1, regulatory subunit 15B	1.25563
Ppp1r18	protein phosphatase 1, regulatory subunit 18	0.880744
Ppp1r2	protein phosphatase 1, regulatory (inhibitor) subunit 2	1.99661
Ppp1r27	protein phosphatase 1, regulatory subunit 27	1.73414
Ppp2ca	protein phosphatase 2 catalytic subunit alpha	1.25178
[truncated: 1,084 more rows]

## Sheet: Sup T3
Supplemental Table 3: Differentially expressed mRNAs due to alcohol & TII treatment "AlcTII-DEs"
Symbol	Gene name	AlcTII:Ctrl
A3galt2	alpha 1,3-galactosyltransferase 2	0.477352
Aamdc	adipogenesis associated, Mth938 domain containing	1.68869
Aars	alanyl-tRNA synthetase	1.22794
Aatk	apoptosis-associated tyrosine kinase	0.642551
Abca1	ATP binding cassette subfamily A member 1	0.338351
Abca17	ATP-binding cassette, subfamily A (ABC1), member 17	0.192718
Abca2	ATP binding cassette subfamily A member 2	0.374427
Abcb1b	ATP binding cassette subfamily B member 1A	9.90177
Abcb4	ATP binding cassette subfamily B member 1A	0.464375
Abcb7	ATP binding cassette subfamily B member 7	0.56813
Abcc10	ATP binding cassette subfamily C member 10	0.441329
Abce1	ATP binding cassette subfamily E member 1	0.790152
Abcf2	ATP binding cassette subfamily F member 2	1.21589
Abcg1	ATP binding cassette subfamily G member 1	1.34808
Abcg3l3	ATP-binding cassette, subfamily G (WHITE), member 3-like 3	1.87445
Abhd12	abhydrolase domain containing 12	0.294584
Abhd16a	abhydrolase domain containing 16A	1.47127
Abhd17a	abhydrolase domain containing 17A	0.818459
Abhd4	abhydrolase domain containing 4	1.19236
Abhd6	abhydrolase domain containing 6	1.91402
Abi1	abl-interactor 1	0.717701
Abi2	abl-interactor 2	0.641503
Abr	active BCR-related	1.3724
Abtb2	ankyrin repeat and BTB domain containing 2	2.86021
Acadl	acyl-CoA dehydrogenase, long chain	1.5411
Acads	acyl-CoA dehydrogenase, C-2 to C-3 short chain	1.40778
Acbd3	acyl-CoA binding domain containing 3	1.15415
Acbd6	acyl-CoA binding domain containing 6	1.32433
Acin1	apoptotic chromatin condensation inducer 1	0.795035
Acly	ATP citrate lyase	0.777651
Aco2	aconitase 2	1.86912
Acot13	acyl-CoA thioesterase 13	1.75009
Acot2	acyl-CoA thioesterase 2	2.10914
Acot7	acyl-CoA thioesterase 7	3.32416
Acp1	acid phosphatase 1, soluble	1.48663
Acp2	acid phosphatase 2, lysosomal	1.99511
Acp5	acid phosphatase 5, tartrate resistant	1.41727
Acp6	acid phosphatase 6, lysophosphatidic	1.81879
Acsbg1	acyl-CoA synthetase bubblegum family member 1	0.759857
Acsl1	acyl-CoA synthetase long-chain family member 1	6.1223
Acsl3	acyl-CoA synthetase long-chain family member 3	0.577258
Acsl4	acyl-CoA synthetase long-chain family member 4	1.18658
Acsl5	acyl-CoA synthetase long-chain family member 5	1.12669
Acss2	acyl-CoA synthetase short-chain family member 2	0.483881
Actb	actin, beta	0.72443
Actr10	actin-related protein 10 homolog	1.24496
Actr2	ARP2 actin related protein 2 homolog	0.66313
Actr3	ARP3 actin related protein 3 homolog	1.16914
Acvrl1	activin A receptor like type 1	1.3411
Acy3	aminoacylase 3	0.293544
Ada	adenosine deaminase	1.36906
Adam15	ADAM metallopeptidase domain 15	0.644765
Adam17	ADAM metallopeptidase domain 17	1.43258
Adam9	ADAM metallopeptidase domain 9	0.473402
Adamts4	ADAM metallopeptidase with thrombospondin type 1 motif, 4	0.68243
Adap2	ArfGAP with dual PH domains 2	1.23153
Adck3	Atypical Kinase COQ8A, Mitochondrial	0.628899
Adcy4	adenylate cyclase 4	2.15564
Adcy6	adenylate cyclase 6	1.59817
Add1	adducin 1	0.671184
Add3	adducin 3	0.64584
Adgre1	adhesion G protein-coupled receptor E1	1.4428
Adgre5	adhesion G protein-coupled receptor E5	2.4501
Adgrg5	adhesion G protein-coupled receptor G5	3.1556
Adgrl1	adhesion G protein-coupled receptor L1	1.64642
Adi1	acireductone dioxygenase 1	1.26043
Adm	adrenomedullin	0.68381
Adnp	activity-dependent neuroprotector homeobox	0.865552
Ado	2-aminoethanethiol dioxygenase	1.5263
Adora2a	adenosine A2a receptor	11.5446
Adprm	ADP-ribose/CDP-alcohol diphosphatase, manganese-dependent	1.79054
Adrb2	adrenoceptor beta 2	0.550082
Adrbk2	G protein-coupled receptor kinase 3	2.09774
Aebp1	AE binding protein 1	0.212103
Afg3l1	AFG3(ATPase family gene 3)-like 1 (S. cerevisiae)	0.812003
Afmid	arylformamidase	0.57338
Ago1	argonaute 1, RISC catalytic component	0.71998
Agpat1	1-acylglycerol-3-phosphate O-acyltransferase 1	1.38212
Agpat3	1-acylglycerol-3-phosphate O-acyltransferase 3	0.773846
Agps	alkylglycerone phosphate synthase	0.835971
Agtrap	angiotensin II receptor-associated protein	1.34772
Ahctf1	AT hook containing transcription factor 1	0.771047
Ahcyl1	adenosylhomocysteinase-like 1	0.8242
Ahdc1	AT hook, DNA binding motif, containing 1	0.786637
Ahnak	AHNAK nucleoprotein	0.592304
Ahrr	aryl-hydrocarbon receptor repressor	5.08607
Ahsa1	activator of Hsp90 ATPase activity 1	1.40922
Aida	axin interactor, dorsalization associated	2.73363
Aif1	allograft inflammatory factor 1	1.52114
Aifm1	apoptosis inducing factor, mitochondria associated 1	1.51051
Aimp2	aminoacyl tRNA synthetase complex-interacting multifunctional protein 2	1.28786
Aip	aryl-hydrocarbon receptor-interacting protein	1.52212
Ak2	adenylate kinase 2	1.56198
Ak3	adenylate kinase 3	0.814748
Ak6	adenylate kinase 6	1.80794
Akap10	A-kinase anchoring protein 10	0.691623
Akap11	A-kinase anchoring protein 11	0.689071
Akap13	A-kinase anchoring protein 13	0.63644
Akap17a	A-kinase anchoring protein 17A	1.15233
Akap9	A-kinase anchoring protein 9	1.35362
Akirin2	akirin 2	1.13613
Akna	AT-hook transcription factor	1.92524
Akr1a1	aldo-keto reductase family 1 member A1	0.918227
Akr1b1	aldo-keto reductase family 1 member B	1.33286
Akr7a2	aldo-keto reductase family 7, member A2	0.600303
Alas1	5'-aminolevulinate synthase 1	1.38053
Aldh16a1	aldehyde dehydrogenase 16 family, member A1	0.800368
Aldh3a2	aldehyde dehydrogenase 3 family, member A2	1.24243
Aldh4a1	taste 1 receptor member 2	2.18285
Aldoa	aldolase, fructose-bisphosphate A	1.48804
Alg14	ALG14, UDP-N-acetylglucosaminyltransferase subunit	1.22892
Alkbh3	alkB homolog 3, alpha-ketoglutarate-dependent dioxygenase	1.24634
Alox12	arachidonate 12-lipoxygenase, 12S type	0.406167
Alox5	arachidonate 5-lipoxygenase	0.456787
Alox5ap	arachidonate 5-lipoxygenase activating protein	1.14516
Ambra1	autophagy and beclin 1 regulator 1	1.54518
Amd1	adenosylmethionine decarboxylase 1	0.846328
Amdhd2	amidohydrolase domain containing 2	0.821251
Amigo2	adhesion molecule with Ig like domain 2	3.23818
Ammecr1l	AMMECR1 like	1.29798
Anapc11	anaphase promoting complex subunit 11	1.17825
Anapc7	anaphase promoting complex subunit 7	0.79313
Angel1	angel homolog 1	4.873
Ank3	ankyrin 3	0.513909
Ankh	ANKH inorganic pyrophosphate transport regulator	0.552284
Ankib1	ankyrin repeat and IBR domain containing 1	1.39791
Ankmy2	ankyrin repeat and MYND domain containing 2	1.29569
Ankrd13a	ankyrin repeat domain 13a	0.816948
Ankrd17	ankyrin repeat domain 17	1.27885
Ankrd32	Ankyrin Repeat Domain-Containing Protein 32	0.671232
Ankrd33b	ankyrin repeat domain 33B	0.154021
Ankrd44	ankyrin repeat domain 44	0.682921
Ankrd49	ankyrin repeat domain 49	1.41969
Ankrd6	ankyrin repeat domain 6	0.652202
Anks1a	ankyrin repeat and sterile alpha motif domain containing 1A	0.433059
Anks1b	ankyrin repeat and sterile alpha motif domain containing 1B	0.554174
Ano6	anoctamin 6	0.887716
Anp32b	acidic nuclear phosphoprotein 32 family member B	0.692562
Anp32e	acidic nuclear phosphoprotein 32 family member E	1.19697
Anxa1	annexin A1	0.450358
Anxa11	annexin A11	0.857629
Anxa2	annexin A2	0.457683
Anxa3	annexin A3	2.37357
Anxa4	annexin A4	0.842599
Anxa5	annexin A5	0.510611
Anxa6	annexin A6	0.75319
Aoah	acyloxyacyl hydrolase	2.67583
Ap1b1	adaptor-related protein complex 1, beta 1 subunit	0.488926
Ap1s2	adaptor-related protein complex 1, sigma 2 subunit	1.21237
Ap1s3	adaptor-related protein complex 1, sigma 3 subunit	3.59631
Ap2a2	adaptor-related protein complex 2, alpha 2 subunit	0.594473
Ap2b1	adaptor-related protein complex 2, beta 1 subunit	1.45849
Ap2m1	adaptor-related protein complex 2, mu 1 subunit	0.628592
Ap2s1	adaptor-related protein complex 2, sigma 1 subunit	0.611783
Ap3d1	adaptor-related protein complex 3, delta 1 subunit	0.781052
Ap3s2	adaptor-related protein complex 3, sigma 2 subunit	1.44482
Ap5s1	adaptor-related protein complex 5, sigma 1 subunit	2.21357
Ap5z1	adaptor-related protein complex 5, zeta 1 subunit	1.24168
Apbb1	amyloid beta precursor protein binding family B member 1	0.627639
Apbb1ip	amyloid beta precursor protein binding family B member 1 interacting protein	0.44541
Apbb3	amyloid beta precursor protein binding family B member 3	1.66673
Apex1	apurinic/apyrimidinic endodeoxyribonuclease 1	0.62546
Aph1a	aph-1 homolog A, gamma secretase subunit	0.847527
Api5	apoptosis inhibitor 5	1.27109
Apitd1	apoptosis-inducing, TAF9-like domain 1	0.41911
Apln	apelin	0.336341
Apmap	adipocyte plasma membrane associated protein	1.99938
Apoa1bp	Apolipoprotein A-I Binding Protein	0.773898
Apobec1	apolipoprotein B mRNA editing enzyme catalytic subunit 1	0.428037
Apobec3b	apolipoprotein B mRNA editing enzyme catalytic subunit 3B	1.64
Apobr	apolipoprotein B receptor	2.00041
Apoc1	apolipoprotein C1	0.5156
Apoe	apolipoprotein E	0.682716
Apol3	apolipoprotein L, 3	72.88
Apoo	apolipoprotein O	1.79416
Appbp2	amyloid beta precursor protein binding protein 2	0.771199
Appl2	adaptor protein, phosphotyrosine interacting with PH domain and leucine zipper 2	0.513318
Aprt	adenine phosphoribosyl transferase	0.790722
Arap2	ArfGAP with RhoGAP domain, ankyrin repeat and PH domain 2	0.761057
Arf3	ADP-ribosylation factor 3	1.11722
Arf5	ADP-ribosylation factor 5	1.1148
Arfgap3	ADP-ribosylation factor GTPase activating protein 3	1.54173
Arfgef1	ADP ribosylation factor guanine nucleotide exchange factor 1	1.26724
Arglu1	arginine and glutamate rich 1	1.28201
Arhgap1	Rho GTPase activating protein 1	0.844532
Arhgap11a	Rho GTPase activating protein 11A	0.576801
Arhgap12	Rho GTPase activating protein 12	1.14777
Arhgap15	Rho GTPase activating protein 15	0.364658
Arhgap17	Rho GTPase activating protein 17	1.27949
Arhgap18	Rho GTPase activating protein 18	0.479594
Arhgap22	Rho GTPase activating protein 22	0.634471
Arhgap25	Rho GTPase activating protein 25	0.572743
Arhgap26	Rho GTPase activating protein 26	0.232268
Arhgap39	Rho GTPase activating protein 39	0.33549
Arhgap9	Rho GTPase activating protein 9	0.711193
Arhgef1	Rho guanine nucleotide exchange factor 1	0.695797
Arhgef2	Rho/Rac guanine nucleotide exchange factor 2	1.22922
Arhgef3	Rho guanine nucleotide exchange factor 3	8.01592
Arhgef6	Rac/Cdc42 guanine nucleotide exchange factor 6	0.742771
Arid4a	AT-rich interaction domain 4A	1.30013
Arid5a	AT-rich interaction domain 5A	1.94909
Arid5b	AT-rich interaction domain 5B	3.6104
Arl1	ADP-ribosylation factor like GTPase 1	1.44894
Arl11	ADP-ribosylation factor like GTPase 11	0.454895
Arl2	ADP-ribosylation factor like GTPase 2	0.710591
Arl3	ADP ribosylation factor like GTPase 3	1.2025
Arl4c	ADP ribosylation factor like GTPase 4C	0.465344
Arl5b	ADP-ribosylation factor like GTPase 5B	2.19756
Arl5c	ADP-ribosylation factor like GTPase 5C	6.94946
Arl6ip1	ADP-ribosylation factor like GTPase 6 interacting protein 1	0.833781
Arl8b	ADP-ribosylation factor like GTPase 8B	0.740033
Armc1	armadillo repeat containing 1	1.34541
Armc3	armadillo repeat containing 3	2.73344
Armc8	armadillo repeat containing 8	1.37752
Arntl	aryl hydrocarbon receptor nuclear translocator-like	0.638396
Arpc1a	actin related protein 2/3 complex, subunit 1A	0.864704
Arpc1b	actin related protein 2/3 complex, subunit 1B	1.1568
Arpc2	actin related protein 2/3 complex, subunit 2	0.885943
Arpc4	actin related protein 2/3 complex, subunit 4	0.863576
Arpc5	actin related protein 2/3 complex, subunit 5	0.850027
Arpp19	cAMP-regulated phosphoprotein 19-like	1.40919
Arrb2	arrestin, beta 2	0.614305
Arrdc4	arrestin domain containing 4	2.44808
Asah2	N-acylsphingosine amidohydrolase 2	2.86469
Asap1	ArfGAP with SH3 domain, ankyrin repeat and PH domain 1	1.25934
Asb13	ankyrin repeat and SOCS box-containing 13	2.31197
Asf1b	anti-silencing function 1B histone chaperone	0.154952
Asl	argininosuccinate lyase	1.35129
Asmtl	acetylserotonin O-methyltransferase-like	1.64358
Asns	asparagine synthetase (glutamine-hydrolyzing)	1.85385
Aspa	aspartoacylase	0.471036
Ass1	argininosuccinate synthase 1	94.9805
Atad1	ATPase family, AAA domain containing 1	2.56609
Atad2	ATPase family, AAA domain containing 2	0.708517
Atad2b	ATPase family, AAA domain containing 2B	1.4883
Atf4	activating transcription factor 4	1.5084
Atf6	activating transcription factor 6	0.666805
Atg10	autophagy related 10	1.3587
Atg14	autophagy related 14	1.40252
Atg16l2	autophagy related 16-like 2	1.87059
Atg3	autophagy related 3	1.46263
Atg4al1	Autophagy Related 4A Cysteine Peptidase	1.40409
Atg9a	autophagy related 9A	0.75636
Atic	5-aminoimidazole-4-carboxamide ribonucleotide formyltransferase/IMP cyclohydrolase	0.745464
Atm	ATM serine/threonine kinase	0.405844
Atox1	antioxidant 1 copper chaperone	1.25606
Atp11a	ATPase phospholipid transporting 11A	0.746977
Atp13a1	ATPase 13A1	1.18685
Atp13a2	ATPase 13A2	0.531806
Atp1a1	ATPase Na+/K+ transporting subunit alpha 1	1.12995
Atp1a3	ATPase Na+/K+ transporting subunit alpha 3	3.433
Atp1b1	ATPase Na+/K+ transporting subunit beta 1	0.658094
Atp1b3	ATPase Na+/K+ transporting subunit beta 3	0.916358
Atp2a2	ATPase sarcoplasmic/endoplasmic reticulum Ca2+ transporting 2	1.19608
Atp2b1	ATPase plasma membrane Ca2+ transporting 1	0.540997
Atp5a1	ATP synthase, H+ transporting, mitochondrial F1 complex, alpha subunit 1, cardiac muscle	1.31914
Atp5b	ATP synthase, H+ transporting, mitochondrial F1 complex, beta polypeptide	1.58706
Atp5c1	ATP synthase, H+ transporting, mitochondrial F1 complex, gamma polypeptide 1	1.40867
Atp5e	ATP synthase, H+ transporting, mitochondrial F1 complex, epsilon subunit	1.30699
Atp5g1	ATP synthase, H+ transporting, mitochondrial Fo complex, subunit C1 (subunit 9)	1.34881
Atp5g3	ATP synthase, H+ transporting, mitochondrial Fo complex, subunit C3 (subunit 9)	1.732
Atp5h	ATP synthase, H+ transporting, mitochondrial Fo complex, subunit d	1.41181
Atp5i	ATP synthase, H+ transporting, mitochondrial Fo complex, subunit E	1.74959
Atp5j	ATP synthase, H+ transporting, mitochondrial Fo complex, subunit F6	1.71797
Atp5l	ATP synthase, H+ transporting, mitochondrial Fo complex, subunit G	1.52522
Atp5o	ATP synthase, H+ transporting, mitochondrial F1 complex, O subunit	1.44949
Atp6ap1	ATPase H+ transporting accessory protein 1	0.817183
Atp6v0a1	ATPase H+ transporting V0 subunit a1	0.378193
Atp6v0b	ATPase H+ transporting V0 subunit B	1.24006
Atp6v0c	ATPase H+ transporting V0 subunit C	1.20971
Atp6v0d1	ATPase H+ transporting V0 subunit D1	0.804595
Atp6v0e1	ATPase H+ transporting V0 subunit e1	1.17896
Atp6v1a	ATPase H+ transporting V1 subunit A	1.14893
Atp6v1c1	ATPase H+ transporting V1 subunit C1	0.694607
Atp6v1d	ATPase H+ transporting V1 subunit D	1.11214
Atp6v1e1	ATPase H+ transporting V1 subunit E1	1.17761
Atp6v1g1	ATPase H+ transporting V1 subunit G1	1.30804
Atpaf2	ATP synthase mitochondrial F1 complex assembly factor 2	2.09711
Atpif1	ATPase inhibitory factor 1	1.12204
Atrn	attractin	0.723592
Atxn10	ataxin 10	0.81899
Atxn2l	ataxin 2-like	0.852552
Atxn7l3b	ataxin 7-like 3B	0.855469
Axin1	axin 1	1.20041
Azi2	5-azacytidine induced 2	1.26513
Azin1	antizyme inhibitor 1	1.2472
B2m	beta-2 microglobulin	2.17482
B3galnt1	beta-1,3-N-acetylgalactosaminyltransferase 1 (globoside blood group)	0.820859
B3galnt2	beta-1,3-N-acetylgalactosaminyltransferase 2	2.07783
B3galt4	Beta-1,3-galactosyltransferase 4	1.70471
B3gnt2	UDP-GlcNAc:betaGal beta-1,3-N-acetylglucosaminyltransferase 2	0.579897
B3gnt7	UDP-GlcNAc:betaGal beta-1,3-N-acetylglucosaminyltransferase 7	0.615945
B4galt1	beta-1,4-galactosyltransferase 1	1.55458
B4galt5	beta-1,4-galactosyltransferase 5	0.806735
B4galt6	beta-1,4-galactosyltransferase 6	0.558719
Bag1	Bcl2 associated athanogene 1	1.36314
Bag3	Bcl2-associated athanogene 3	1.52748
Baiap2	BAI1-associated protein 2	0.327477
Bak1	BCL2-antagonist/killer 1	5.77693
Basp1	brain abundant, membrane attached signal protein 1	0.842863
Batf	basic leucine zipper ATF-like transcription factor	2.1495
Bax	BCL2 associated X, apoptosis regulator	1.5823
Baz1a	bromodomain adjacent to zinc finger domain, 1A	1.20453
Baz2a	bromodomain adjacent to zinc finger domain, 2A	1.53954
Baz2b	bromodomain adjacent to zinc finger domain, 2B	1.2212
Bbc3	BCL2 binding component 3	2.25724
Bbx	BBX, HMG-box containing	1.48482
Bcap31	B-cell receptor-associated protein 31	0.67974
Bcas1	breast carcinoma amplified sequence 1	0.712599
Bcas3	BCAS3, microtubule associated cell migration factor	0.734405
Bcat1	branched chain amino acid transaminase 1	3.37085
Bckdhb	branched chain keto acid dehydrogenase E1 subunit beta	2.02522
Bckdk	branched chain ketoacid dehydrogenase kinase	0.833681
Bcl2a1	BCL2-related protein A1	3.83762
Bcl2l12	BCL2 like 12	0.867847
Bcl2l14	BCL2 like 14	4.37537
Bcl2l2	Bcl2-like 2	1.52664
Bcl6b	B-cell CLL/lymphoma 6B	0.167593
Bclaf1	BCL2-associated transcription factor 1	1.20536
Bco2	testis expressed 12	0.701845
Bdh1	3-hydroxybutyrate dehydrogenase 1	3.20191
Becn1	beclin 1	0.799691
Best2	bestrophin 2	2.04555
Bex2	brain expressed X-linked 2	0.576524
Bfar	bifunctional apoptosis regulator	1.88044
Bin1	bridging integrator 1	0.36599
Bin2	bridging integrator 2	0.645608
Bin3	bridging integrator 3	1.35359
Birc2	baculoviral IAP repeat-containing 2	2.34977
Birc3	baculoviral IAP repeat-containing 3	13.4585
Birc5	baculoviral IAP repeat-containing 5	0.145643
Birc6	baculoviral IAP repeat-containing 6	1.18043
Blcap	bladder cancer associated protein	1.44433
Bles03	basophilic leukemia expressed protein BLES03	1.25568
Blnk	B-cell linker	0.313692
Bloc1s2	biogenesis of lysosomal organelles complex-1, subunit 2	1.47262
Bloc1s4	biogenesis of lysosomal organelles complex 1 subunit 4	1.45924
Bmp1	bone morphogenetic protein 1	0.63473
Bmp2	bone morphogenetic protein 2	0.174745
Bnip2	BCL2/adenovirus E1B interacting protein 2	0.714531
Bnip3l	BCL2/adenovirus E1B interacting protein 3-like	0.720916
Bpnt1	3'(2'), 5'-bisphosphate nucleotidase 1	1.40675
Brca2	BRCA2, DNA repair associated	1.38327
Brf2	BRF2, RNA polymerase III transcription initiation factor 50 subunit	0.726695
Brk1	BRICK1, SCAR/WAVE actin-nucleating complex subunit	0.900637
Bsg	basigin	0.84219
Bst1	bone marrow stromal cell antigen 1	13.1224
Bst2	bone marrow stromal cell antigen 2	1.73628
Btaf1	B-TFIID TATA-box binding protein associated factor 1	1.38032
Btf3	basic transcription factor 3	1.31006
Btg1	BTG anti-proliferation factor 1	1.60897
Btg2	BTG anti-proliferation factor 2	1.84506
Btk	Bruton tyrosine kinase	0.615919
Bub1	BUB1 mitotic checkpoint serine/threonine kinase	0.309085
Bub1b	BUB1 mitotic checkpoint serine/threonine kinase B	0.0932928
Bub3	BUB3 mitotic checkpoint protein	0.836701
Bzw1	basic leucine zipper and W2 domains 1	0.895542
Bzw2	basic leucine zipper and W2 domains 2	1.31239
C1d	C1D nuclear receptor co-repressor	1.31996
C1qa	complement C1q A chain	0.918098
C1qbp	complement C1q binding protein	1.65155
C1qc	complement C1q C chain	1.17274
C1r	complement C1r	4.79158
C1s	complement C1s	9.78628
C2	complement factor B	1.9317
C2cd2l	C2CD2-like	0.634028
C3	complement C3	4.17571
C3ar1	complement C3a receptor 1	0.589093
C5ar1	complement C5a receptor 1	0.852134
C8g	complement C8 gamma chain	2.05492
Cab39l	calcium binding protein 39-like	1.43494
Cables1	Cdk5 and Abl enzyme substrate 1	0.671879
Calhm2	calcium homeostasis modulator 2	0.495768
Calm1	calmodulin 3	1.13773
Calm2	calmodulin 2	0.575093
Calu	calumenin	0.77657
Camk1	calcium/calmodulin-dependent protein kinase I	0.542327
Camk1d	calcium/calmodulin-dependent protein kinase ID	0.607392
Camp	cathelicidin antimicrobial peptide	4.34163
Camsap1	calmodulin regulated spectrin-associated protein 1	0.821128
Camsap2	calmodulin regulated spectrin-associated protein family, member 2	0.820087
Cant1	calcium activated nucleotidase 1	1.3743
Canx	calnexin	1.26641
Cap1	adenylate cyclase associated protein 1	1.31749
Capn3	calpain 3	0.385206
Capn7	calpain 7	1.2441
Caprin1	cell cycle associated protein 1	1.42098
Capza1	capping actin protein of muscle Z-line alpha subunit 1	0.877977
Capzb	capping actin protein of muscle Z-line beta subunit	0.873495
Car2	carbonic anhydrase 2	0.21781
Carhsp1	calcium regulated heat stable protein 1	0.814
Cars2	cysteinyl-tRNA synthetase 2, mitochondrial	0.670637
Cask	peripheral plasma membrane protein CASK-like	0.550676
Casp3	caspase 3	1.21171
Casp4	caspase 4	2.04052
Casp7	caspase 7	2.00296
Cass4	Cas scaffolding protein family member 4	1.95905
Cat	catalase	1.25494
Cbfb	core-binding factor, beta subunit	0.844294
Cblb	Cbl proto-oncogene B	0.649797
Cbr3	carbonyl reductase 3	0.684428
Cbwd1	COBW domain containing 1	1.43686
Cbx3	chromobox 3	0.757556
Cbx6	chromobox 6	1.52454
Ccdc102a	coiled-coil domain containing 102A	2.09215
Ccdc134	coiled-coil domain containing 134	1.71658
Ccdc152	coiled-coil domain containing 152	0.312841
Ccdc25	coiled-coil domain containing 25	1.38686
Ccdc28a	coiled-coil domain containing 28A	1.3862
Ccdc47	coiled-coil domain containing 47	1.25767
Ccdc50	coiled-coil domain containing 50	1.29598
Ccdc51	coiled-coil domain containing 51	1.45823
Ccdc69	coiled-coil domain containing 69	0.540191
Ccdc8	coiled-coil domain containing 8	4.59127
Ccdc82	coiled-coil domain containing 82	0.718642
Ccl12	chemokine (C-C motif) ligand 12	0.175098
Ccl2	C-C motif chemokine ligand 2	3.79903
Ccl3	C-C motif chemokine ligand 3	2.94121
Ccl4	C-C motif chemokine ligand 4	5.20591
Ccl5	C-C motif chemokine ligand 5	22.2682
Ccl7	C-C motif chemokine ligand 7	0.27134
Ccna2	cyclin A2	0.0852252
Ccnb1	cyclin B1	0.0959914
Ccnd1	cyclin D1	0.346443
Ccnd2	cyclin D2	2.14687
Ccndbp1	cyclin D1 binding protein 1	0.803222
Ccne1	cyclin E1	0.3928
Ccnf	cyclin F	0.349996
Ccng2	cyclin G2	1.21946
Ccnk	cyclin K	1.21959
Ccp110	centriolar coiled-coil protein 110	0.572685
Ccr5	chemokine (C-C motif) receptor 5	0.329896
Ccrl2	C-C motif chemokine receptor like 2	1.82808
Cct2	chaperonin containing TCP1 subunit 2	0.858584
Cct3	chaperonin containing TCP1 subunit 3	0.882509
Cct6a	chaperonin containing TCP1 subunit 6A	1.294
Cct7	chaperonin containing TCP1 subunit 7	1.08909
Cd14	CD14 molecule	6.08129
Cd164	CD164 molecule	1.25178
Cd200r1	CD200 receptor 1	0.353916
Cd22	CD22 molecule	0.546199
Cd24	CD24 molecule	0.643649
Cd276	Cd276 molecule	0.549945
Cd2ap	CD2-associated protein	0.63787
Cd300lf	Cd300 molecule-like family member F	2.45596
Cd302	CD302 molecule	3.04062
Cd37	CD37 molecule	0.830935
Cd4	Cd4 molecule	0.292949
Cd40	CD40 molecule	4.49932
Cd44	CD44 molecule (Indian blood group)	4.14595
Cd47	Cd47 molecule	0.752216
Cd59	CD59 molecule	0.76203
Cd63	Cd63 molecule	0.700379
Cd68	Cd68 molecule	1.08914
Cd69	Cd69 molecule	2.86579
Cd79b	CD79b molecule	0.369146
Cd81	Cd81 molecule	0.748512
Cd82	Cd82 molecule	0.818894
Cd83	CD83 molecule	0.594001
Cd8b	CD8b molecule	2.51599
Cd9	CD9 molecule	0.631936
Cdadc1	cytidine and dCMP deaminase domain containing 1	1.43694
Cdc123	cell division cycle 123	1.47772
Cdc20	cell division cycle 20	0.171181
Cdc34	cell division cycle 34	1.16388
Cdc37	cell division cycle 37	0.827902
Cdc42	cell division cycle 42	0.831127
Cdc42bpb	CDC42 binding protein kinase beta	0.815207
Cdc42ep2	CDC42 effector protein 2	2.43245
Cdc42ep4	CDC42 effector protein 4	0.756157
Cdc45	cell division cycle 45	0.186399
Cdc6	cell division cycle 6	0.135524
Cdc7	cell division cycle 7	0.33266
Cdca2	cell division cycle associated 2	0.148601
Cdca3	cell division cycle associated 3	0.118446
Cdca7	cell division cycle associated 7	0.18306
Cdca7l	cell division cycle associated 7 like	0.259889
Cdca8	cell division cycle associated 8	0.387417
Cdh1	cadherin 1	2.31642
Cdipt	CDP-diacylglycerol--inositol 3-phosphatidyltransferase	1.2835
Cdk1	cyclin-dependent kinase 1	0.0877351
Cdk12	cyclin-dependent kinase 12	1.35249
Cdk14	cyclin-dependent kinase 14	1.82229
Cdk17	cyclin-dependent kinase 17	0.760995
Cdk19	cyclin-dependent kinase 19	0.754214
Cdk2	cyclin dependent kinase 2	0.632071
Cdk2ap2	cyclin-dependent kinase 2 associated protein 2	1.75793
Cdk5rap2	CDK5 regulatory subunit associated protein 2	0.534362
Cdk6	cyclin-dependent kinase 6	0.506505
Cdkn1a	cyclin-dependent kinase inhibitor 1A	3.41205
Cdkn2b	cyclin-dependent kinase inhibitor 2B	3.39148
Cdkn2c	cyclin-dependent kinase inhibitor 2C	0.529888
Cds1	CDP-diacylglycerol synthase 1	1.81572
Cdt1	chromatin licensing and DNA replication factor 1	0.119165
Cebpa	CCAAT/enhancer binding protein alpha	0.641422
Cebpb	CCAAT/enhancer binding protein beta	3.3403
Cebpd	CCAAT/enhancer binding protein delta	0.585014
Cebpz	CCAAT/enhancer binding protein zeta	1.28602
Cenpf	centromere protein F	0.150414
Cenpi	centromere protein I	0.270699
Cenpj	centromere protein J	1.33051
Cenpk	centromere protein K	0.387332
Cenpn	centromere protein N	0.465112
Cenpu	centromere protein U	0.577803
Cenpw	centromere protein W	0.432224
Cep112	centrosomal protein 112	0.584886
Cep131	centrosomal protein 131	0.458554
Cep295	centrosomal protein 295	0.68697
Cep41	centrosomal protein 41	0.430713
Cep55	centrosomal protein 55	0.275548
Cep89	centrosomal protein 89	2.05265
Cept1	choline/ethanolamine phosphotransferase 1	1.24706
Cerk	ceramide kinase	1.21551
Cers5	ceramide synthase 5	0.688114
Cfb	complement factor B	3.37373
Cfd	complement factor D	0.52371
Cfh	complement factor H	0.244624
Cfl1	cofilin 1	0.799969
Cflar	CASP8 and FADD-like apoptosis regulator	2.34105
Cfp	complement factor properdin	0.33318
Cggbp1	CGG triplet repeat binding protein 1	0.818201
Ch25h	cholesterol 25-hydroxylase	0.770304
Chaf1b	chromatin assembly factor 1 subunit B	0.367629
Champ1	chromosome alignment maintaining phosphoprotein 1	0.821593
Chchd10	coiled-coil-helix-coiled-coil-helix domain containing 10	4.44305
Chchd3	coiled-coil-helix-coiled-coil-helix domain containing 3	1.64718
Chd2	chromodomain helicase DNA binding protein 2	1.38135
Chd6	chromodomain helicase DNA binding protein 6	0.804423
Chek1	STT3A, catalytic subunit of the oligosaccharyltransferase complex	0.304037
Chi3l1	chitinase 3 like 1	10.4547
Chic2	cysteine-rich hydrophobic domain 2	1.27194
Chka	choline kinase alpha	1.75438
Chkb	choline kinase beta	0.714565
Chmp1a	charged multivesicular body protein 1A	1.14138
Chmp2a	charged multivesicular body protein 2A	1.22387
Chmp5	charged multivesicular body protein 5	1.49576
Chmp6	charged multivesicular body protein 6	0.560222
Chordc1	cysteine and histidine rich domain containing 1	1.23171
Chpf	chondroitin polymerizing factor	2.23534
Chpf2	chondroitin polymerizing factor 2	2.32746
Chpt1	choline phosphotransferase 1	1.94432
Chst1	carbohydrate sulfotransferase 1	0.461721
Chtf18	chromosome transmission fidelity factor 18	0.349521
Chtf8	chromosome transmission fidelity factor 8	0.805198
Chuk	conserved helix-loop-helix ubiquitous kinase	1.25972
Churc1	churchill domain containing 1	1.18914
Ciao1	cytosolic iron-sulfur assembly component 1	1.29595
Cib1	calcium and integrin binding 1	1.29045
Ciita	class II, major histocompatibility complex, transactivator	58.5798
Cir1	corepressor interacting with RBPJ, 1	1.29682
Cirbp	cold inducible RNA binding protein	0.60732
Cisd1	CDGSH iron sulfur domain 1	1.67827
Cited2	Cbp/p300-interacting transactivator, with Glu/Asp-rich carboxy-terminal domain, 2	1.19062
Ckap2	cytoskeleton associated protein 2	0.401437
Ckb	creatine kinase B	0.85706
Cklf	chemokine-like factor	1.51212
Cks1b	CDC28 protein kinase regulatory subunit 1B	0.540329
Cks2	CDC28 protein kinase regulatory subunit 2	0.510364
Clasp2	cytoplasmic linker associated protein 2	1.17993
Clcc1	chloride channel CLIC-like 1	1.33753
Cldn11	claudin 11	0.715429
Cldnd1	claudin domain containing 1	1.45722
Clec10a	C-type lectin domain family 10, member A	0.149121
Clec12a	C-type lectin domain family 12, member A	0.584523
Clec2g	C-type lectin domain family 2, member G	1.68491
Clec4a	C-type lectin domain family 4, member A	0.311366
Clec4a1	C-type lectin domain family 4, member A1	0.405943
Clec4a2	C-type lectin domain family 4, member A2	0.435643
Clec4a3	C-type lectin domain family 4, member A3	0.261674
Clec7a	C-type lectin domain family 7, member A	0.722192
Clic2	chloride intracellular channel 2	0.657355
Clip2	CAP-GLY domain containing linker protein 2	1.38286
Clk1	CDC-like kinase 1	0.688295
Clmp	CXADR-like membrane protein	0.44242
Cln5	ceroid-lipofuscinosis, neuronal 5	1.46734
Cln6	ceroid-lipofuscinosis, neuronal 6, late infantile, variant	1.22532
Cln8	ceroid-lipofuscinosis, neuronal 8	0.500418
Clptm1l	CLPTM1-like	1.27071
Clta	clathrin, light chain A	0.616757
Cltb	clathrin, light chain B	0.649543
Cltc	clathrin heavy chain	0.504907
Cluh	clustered mitochondria homolog	1.49925
Clvs1	clavesin 1	0.329566
Cmas	cytidine monophosphate N-acetylneuraminic acid synthetase	1.17706
Cmc1	C-x(9)-C motif containing 1	1.51065
Cmip	c-Maf-inducing protein	0.835472
Cmklr1	chemerin chemokine-like receptor 1	1.94326
Cmpk1	cytidine/uridine monophosphate kinase 1	1.1819
Cmpk2	cytidine/uridine monophosphate kinase 2	3.23209
Cmss1	cms1 ribosomal small subunit homolog (yeast)	0.397861
Cmtm3	CKLF-like MARVEL transmembrane domain containing 3	0.866065
Cmtm7	CKLF-like MARVEL transmembrane domain containing 7	0.83877
Cmtr1	cap methyltransferase 1	1.24338
Cnbp	CCHC-type zinc finger, nucleic acid binding protein	1.21534
Cndp1	carnosine dipeptidase 1	0.121209
Cndp2	CNDP dipeptidase 2 (metallopeptidase M20 family)	0.718892
Cnih4	cornichon family AMPA receptor auxiliary protein 4	1.48396
Cnn3	calponin 3	6.20611
Cnnm2	cyclin and CBS domain divalent metal cation transport mediator 2	0.449197
Cnnm3	cyclin and CBS domain divalent metal cation transport mediator 3	0.780324
Cnot6l	CCR4-NOT transcription complex, subunit 6-like	0.683516
Cnpy2	canopy FGF signaling regulator 2	1.2181
Cnpy3	canopy FGF signaling regulator 3	1.45293
Cnr2	cannabinoid receptor 2	2.28367
Coa4	cytochrome c oxidase assembly factor 4 homolog	1.23202
Coa5	cytochrome C oxidase assembly factor 5	1.24903
Col16a1	collagen type XVI alpha 1 chain	0.643583
Col5a3	collagen type V alpha 3 chain	0.327951
Colec12	collectin sub-family member 12	0.229046
Colgalt1	collagen beta(1-O)galactosyltransferase 1	0.813598
Commd6	COMM domain containing 6	1.24337
Commd9	COMM domain containing 9	1.40893
Comt	catechol-O-methyltransferase	1.34566
Comtd1	catechol-O-methyltransferase domain containing 1	2.33974
Copg2	coatomer protein complex, subunit gamma 2	0.785804
Cops3	COP9 signalosome subunit 3	0.761949
Cops7a	COP9 signalosome subunit 7A	1.26721
Coq10b	coenzyme Q10B	1.51388
Coq2	coenzyme Q2, polyprenyltransferase	2.68981
Coq9	coenzyme Q9	1.33665
Coro1a	coronin 1A	0.726565
Coro1b	coronin 1B	1.91324
Coro1c	coronin 1C	0.708368
Cotl1	coactosin-like F-actin binding protein 1	0.669729
Cox17	COX17 cytochrome c oxidase copper chaperone	1.98049
Cox4i1	cytochrome c oxidase subunit 4i1	1.27073
Cox5a	cytochrome c oxidase subunit 5A	1.5187
Cox5b	cytochrome c oxidase subunit 5B	1.46835
Cox6a1	cytochrome c oxidase subunit 6A1	1.26894
Cox6c	cytochrome c oxidase subunit 6C	1.76888
Cox7a2	cytochrome c oxidase subunit 7A2	1.51538
Cox7a2l	cytochrome c oxidase subunit 7A2 like	1.18843
Cox7b	cytochrome c oxidase subunit 7B	1.9398
Cox8a	cytochrome c oxidase subunit 8A	1.52924
Cp	ceruloplasmin	1.29994
Cpm	carboxypeptidase M	0.406059
Cpox	coproporphyrinogen oxidase	1.34487
Cpped1	calcineurin-like phosphoesterase domain containing 1	2.58514
Cpsf2	cleavage and polyadenylation specific factor 2	0.824352
Cptp	ceramide-1-phosphate transfer protein	2.14296
Creb3	cAMP responsive element binding protein 3	1.56584
Creb3l1	cAMP responsive element binding protein 3-like 1	0.694532
Creg1	cellular repressor of E1A-stimulated genes 1	1.30865
Creld2	cysteine-rich with EGF-like domains 2	2.47884
Crip2	cysteine-rich protein 2	1.65784
Crot	carnitine O-octanoyltransferase	1.35261
Cryab	crystallin, alpha B	2.27567
Cs	citrate synthase	1.77393
Csad	cysteine sulfinic acid decarboxylase	0.558068
Csf1	colony stimulating factor 1	1.64084
Csf1r	colony stimulating factor 1 receptor	1.15413
Csf2ra	colony stimulating factor 2 receptor alpha subunit	1.1616
Csgalnact2	chondroitin sulfate N-acetylgalactosaminyltransferase 2	0.496692
Csk	c-src tyrosine kinase	0.559046
Csnk1g2	casein kinase 1, gamma 2	0.6787
Csnk2b	casein kinase 2 beta	1.18404
Csrnp1	cysteine and serine rich nuclear protein 1	2.14755
Csrp1	cysteine and glycine-rich protein 1	2.82855
Cst3	cystatin C	0.652946
Cst7	cystatin F	22.2856
Cstb	cystatin B	1.10906
Ctc1	CST telomere replication complex component 1	0.609504
Ctdspl	CTD small phosphatase like	0.522298
Ctla2a	cytotoxic T lymphocyte-associated protein 2 alpha	0.283427
Ctnnbip1	catenin, beta-interacting protein 1	1.31906
Ctps1	CTP synthase 1	0.727373
Ctr9	CTR9 homolog, Paf1/RNA polymerase II complex component	0.825935
Ctsa	cathepsin A	0.768252
Ctsb	cathepsin B	0.492905
Ctsc	cathepsin C	0.310385
Ctsd	cathepsin D	0.325711
Ctsf	cathepsin F	0.477574
Ctsh	cathepsin H	1.18402
Ctsl	cathepsin L	0.613845
Ctss	cathepsin S	1.38799
Ctsz	cathepsin Z	1.84037
Cttnbp2	cortactin binding protein 2	14.1231
Cttnbp2nl	CTTNBP2 N-terminal like	0.846178
Cul2	cullin 2	1.37081
Cul9	cullin 9	1.45375
Cuta	cutA divalent cation tolerance homolog	0.792047
Cutc	cutC copper transporter	0.721864
Cwc15	CWC15 spliceosome-associated protein	1.16738
Cwf19l2	CWF19-like 2, cell cycle control (S. pombe)	1.27528
Cx3cl1	C-X3-C motif chemokine ligand 1	2.48395
Cxcl1	C-X-C motif chemokine ligand 1	0.647636
Cxcl10	C-X-C motif chemokine ligand 10	36.1449
Cxcl11	C-X-C motif chemokine ligand 11	67.9151
Cxcl13	C-X-C motif chemokine ligand 13	0.0471477
Cxcl14	C-X-C motif chemokine ligand 14	0.621111
Cxcl16	C-X-C motif chemokine ligand 16	3.86565
Cxcl17	C-X-C motif chemokine ligand 17	3.59752
Cxcl2	C-X-C motif chemokine ligand 2	0.514643
Cxcl9	C-X-C motif chemokine ligand 9	105.586
Cxcr4	C-X-C motif chemokine receptor 4	0.475091
Cxxc5	CXXC finger protein 5	0.441024
Cyb5b	cytochrome b5 type B	1.66885
Cyba	cytochrome b-245 alpha chain	1.73576
Cybb	cytochrome b-245 beta chain	1.49993
Cybrd1	cytochrome b reductase 1	0.342874
Cyc1	cytochrome c-1	1.56583
Cycs	cytochrome c, somatic-like	1.84597
Cyfip1	cytoplasmic FMR1 interacting protein 1	0.660501
Cyfip2	cytoplasmic FMR1 interacting protein 2	2.34704
Cyp27a1	cytochrome P450, family 27, subfamily a, polypeptide 1	3.64394
Cyp2d1	cytochrome P450, family 2, subfamily d, polypeptide 1	0.769693
Cyp4f6	cytochrome P450, family 4, subfamily f, polypeptide 6	0.503678
Cyp51	cytochrome P450, family 51	0.521117
Cyth2	cytohesin 2	0.659866
Cyth4	cytohesin 4	0.568144
Dab2	DAB2, clathrin adaptor protein	0.153255
Dag1	dystroglycan 1	0.794086
Dagla	diacylglycerol lipase, alpha	0.387127
Daglb	diacylglycerol lipase, beta	0.762076
Dap	death-associated protein	0.560849
Dap3	death associated protein 3	1.22636
Dapp1	dual adaptor of phosphotyrosine and 3-phosphoinositides 1	1.77506
Daxx	death-domain associated protein	2.74515
Dbf4	DBF4 zinc finger	0.494951
Dbi	diazepam binding inhibitor, acyl-CoA binding protein	0.811583
Dcaf5	DDB1 and CUL4 associated factor 5	1.25506
Dcaf8	DDB1 and CUL4 associated factor 8	1.44684
Dcakd	dephospho-CoA kinase domain containing	0.651296
Dchs1	dachsous cadherin-related 1	0.256645
Dclk1	doublecortin-like kinase 1	0.700945
Dclre1c	DNA cross-link repair 1C	1.91737
Dctd	dCMP deaminase	0.604196
Dctn1	dynactin subunit 1	0.820052
Dctn4	dynactin subunit 4	0.779932
Dctn5	dynactin subunit 5	1.37182
Dctpp1	dCTP pyrophosphatase 1	0.616968
Dcun1d4	defective in cullin neddylation 1 domain containing 4	0.54238
Dcun1d5	defective in cullin neddylation 1 domain containing 5	1.33684
Dcx	doublecortin	0.594294
Ddah2	dimethylarginine dimethylaminohydrolase 2	0.754333
Ddb1	damage-specific DNA binding protein 1	0.829212
Ddb2	damage specific DNA binding protein 2	1.63297
Ddhd1	DDHD domain containing 1	2.36307
Ddi2	DNA-damage inducible protein 2	1.62603
Ddit4	DNA-damage-inducible transcript 4	0.516498
Ddx19a	DEAD-box helicase 19A	0.809281
Ddx23	DEAD-box helicase 23	0.767019
Ddx24	DEAD-box helicase 24	1.20827
Ddx39a	DExD-box helicase 39A	0.850135
Ddx3x	DEAD-box helicase 3, X-linked	0.905262
Ddx41	DEAD-box helicase 41	0.659358
Ddx47	DEAD-box helicase 47	0.724697
Ddx50	DExD-box helicase 50	1.20949
Ddx58	DEXD/H-box helicase 58	1.3391
Ddx6	DEAD-box helicase 6	0.744054
Deaf1	DEAF1 transcription factor	0.659616
Decr2	2,4-dienoyl-CoA reductase 2	2.70321
Dek	DEK proto-oncogene	1.4813
Dennd1a	DENN domain containing 1A	0.672272
Dennd2c	DENN domain containing 2C	0.364495
Dennd2d	DENN domain containing 2D	2.0193
Dennd6a	DENN domain containing 6A	0.735791
Denr	density regulated reinitiation and release factor	1.46116
Depdc1b	DEP domain containing 1B	0.250519
Depdc5	DEP domain containing 5	1.46628
Desi2	desumoylating isopeptidase 2	1.4466
Dexi	dexamethasone-induced transcript	1.96917
Dgat2	diacylglycerol O-acyltransferase 2	0.565326
Dgcr8	DGCR8 microprocessor complex subunit	0.765138
Dgkz	diacylglycerol kinase zeta	0.551484
Dhrs3	dehydrogenase/reductase 3	1.3972
Dhrs7b	dehydrogenase/reductase 7B	1.48683
Dhrs9	dehydrogenase/reductase 9	0.106107
Dhx15	DEAH-box helicase 15	0.801394
Dhx35	DEAH-box helicase 35	1.73296
Dhx40	DEAH-box helicase 40	0.687768
Dhx57	DExH-box helicase 57	0.705984
Dhx58	DEXH-box helicase 58	1.72468
Dhx9	DExH-box helicase 9	0.711667
Diaph3	diaphanous-related formin 3	0.258111
Diexf	digestive organ expansion factor homolog (zebrafish)	0.725419
Dis3l	DIS3-like exosome 3'-5' exoribonuclease	1.37095
Dis3l2	DIS3-like 3'-5' exoribonuclease 2	1.41563
Dkc1	dyskerin pseudouridine synthase 1	0.624226
Dlat	dihydrolipoamide S-acetyltransferase	1.72112
Dlg4	discs large MAGUK scaffold protein 4	0.782019
Dlgap5	DLG associated protein 5	0.45387
Dlst	dihydrolipoamide S-succinyltransferase	1.32622
Dnaja1	DnaJ heat shock protein family (Hsp40) member A1	1.4291
Dnajb11	DnaJ heat shock protein family (Hsp40) member B11	1.4437
Dnajb5	DnaJ heat shock protein family (Hsp40) member B5	0.712153
Dnajb6	DnaJ heat shock protein family (Hsp40) member B6	1.30663
Dnajc10	DnaJ heat shock protein family (Hsp40) member C10	0.709076
Dnajc12	DnaJ heat shock protein family (Hsp40) member C12	1.6567
Dnajc15	DnaJ heat shock protein family (Hsp40) member C15	1.29033
Dnajc9	DnaJ heat shock protein family (Hsp40) member C9	0.485275
Dnase1l1	deoxyribonuclease 1-like 1	1.99253
Dnase2	deoxyribonuclease 2, lysosomal	0.80636
Dnm1l	dynamin 1-like	0.7177
Dnm2	dynamin 2	0.69946
Dnmt1	DNA methyltransferase 1	0.608562
Dnmt3a	DNA methyltransferase 3 alpha	0.660581
Dnph1	2'-deoxynucleoside 5'-phosphate N-hydrolase 1	0.574394
Dock1	dedicator of cyto-kinesis 1	0.41465
Dock6	dedicator of cytokinesis 6	0.629731
Dock8	dedicator of cytokinesis 8	0.756808
Dok1	docking protein 1	1.41996
Dok2	docking protein 2	0.464005
Dok3	docking protein 3	0.654166
Dopey2	dopey family member 2	0.800046
Dot1l	DOT1 like histone lysine methyltransferase	0.833739
Dpagt1	dolichyl-phosphate N-acetylglucosaminephosphotransferase 1	1.23457
Dph3	diphthamide biosynthesis 3	0.751392
Dpm3	dolichyl-phosphate mannosyltransferase subunit 3	0.590174
Dpp7	dipeptidylpeptidase 7	0.654844
Dpysl2	dihydropyrimidinase-like 2	0.777808
Dram1	DNA-damage regulated autophagy modulator 1	4.34008
Dscc1	DNA replication and sister chromatid cohesion 1	0.146456
Dse	dermatan sulfate epimerase	0.60138
Dstn	destrin, actin depolymerizing factor	0.733123
Dtd1	D-tyrosyl-tRNA deacylase 1	1.76627
Dtnb	dystrobrevin, beta	2.31705
Dtx3l	deltex E3 ubiquitin ligase 3L	2.63133
Dtymk	deoxythymidylate kinase	0.69063
Dusp1	dual specificity phosphatase 1	0.672973
Dusp18	dual specificity phosphatase 18	0.575543
Dusp2	dual specificity phosphatase 2	3.4109
Dusp22	dual specificity phosphatase 22	0.45804
Dusp27	dual specificity phosphatase 27 (putative)	0.234512
Dusp3	dual specificity phosphatase 3	0.711862
Dusp6	dual specificity phosphatase 6	0.618081
Dut	deoxyuridine triphosphatase	0.27064
Dync1h1	dynein cytoplasmic 1 heavy chain 1	1.61907
Dync1i2	dynein cytoplasmic 1 intermediate chain 2	0.829807
Dync1li2	dynein, cytoplasmic 1 light intermediate chain 2	0.780887
Dynll2	dynein light chain LC8-type 2	0.730346
Dynlt3	dynein light chain Tctex-type 3	1.38995
Dyrk1b	dual specificity tyrosine phosphorylation regulated kinase 1B	0.54536
Dyrk2	dual specificity tyrosine phosphorylation regulated kinase 2	0.57503
E2f1	E2F transcription factor 1	0.305434
E2f3	E2F transcription factor 3	0.651245
E2f4	E2F transcription factor 4	1.41522
E2f6	E2F transcription factor 6	1.25093
Ebag9	estrogen receptor binding site associated, antigen, 9	1.25462
Ebi3	Epstein-Barr virus induced 3	0.749411
Ebp	emopamil binding protein (sterol isomerase)	1.40693
Ece1	endothelin converting enzyme 1	2.49087
Eci1	enoyl-CoA delta isomerase 1	1.50924
Ecsit	ECSIT signalling integrator	1.5525
Ect2	epithelial cell transforming 2	0.124014
Edem1	ER degradation enhancing alpha-mannosidase like protein 1	0.397324
Edf1	endothelial differentiation-related factor 1	1.28719
Ednrb	endothelin receptor type B	0.0871838
Eea1	early endosome antigen 1	0.756921
Eed	embryonic ectoderm development	0.823817
Eef1a1	eukaryotic translation elongation factor 1 alpha 1	0.672022
Eef1b2	eukaryotic translation elongation factor 1 beta 2	0.762937
Eef1g	eukaryotic translation elongation factor 1 gamma	0.865916
Efcab14	EF-hand calcium binding domain 14	0.863547
Efhd2	EF-hand domain family, member D2	1.54812
Efr3a	EFR3 homolog A	1.32286
Egfl7	EGF-like-domain, multiple 7	0.268545
Egln3	egl-9 family hypoxia-inducible factor 3	0.611162
Egr2	early growth response 2	0.622605
Ehbp1l1	EH domain binding protein 1-like 1	0.87824
Ehd1	EH-domain containing 1	2.14496
Ehd4	EH-domain containing 4	0.57015
Ei24	EI24, autophagy associated transmembrane protein	1.5182
Eid1	EP300 interacting inhibitor of differentiation 1	0.701038
Eif1a	eukaryotic translation initiation factor 1A	1.38464
Eif1ad	eukaryotic translation initiation factor 1A domain containing	1.40579
Eif1ax	eukaryotic translation initiation factor 1A, X-linked	1.39418
Eif1b	eukaryotic translation initiation factor 1B	0.805429
Eif2ak1	eukaryotic translation initiation factor 2 alpha kinase 1	1.47373
Eif2ak2	eukaryotic translation initiation factor 2-alpha kinase 2	1.19383
Eif2s2	eukaryotic translation initiation factor 2 subunit beta	1.1402
Eif3c	eukaryotic translation initiation factor 3, subunit C	0.894437
Eif3d	eukaryotic translation initiation factor 3, subunit D	0.865739
Eif3f	eukaryotic translation initiation factor 3, subunit F	0.879493
Eif3h	eukaryotic translation initiation factor 3, subunit H	0.832551
Eif4a1	eukaryotic translation initiation factor 4A1	0.800104
Eif4a3	eukaryotic translation initiation factor 4A3	0.847699
Eif4b	eukaryotic translation initiation factor 4B	0.786949
Eif4e3	eukaryotic translation initiation factor 4E family member 3	3.50202
Eif4g2	eukaryotic translation initiation factor 4, gamma 2	0.698735
Eif4h	eukaryotic translation initiation factor 4H	1.12005
Eif5b	eukaryotic translation initiation factor 5B	1.15721
Eif6	eukaryotic translation initiation factor 6	1.29155
Elavl1	ELAV like RNA binding protein 1	0.828514
Elk1	ELK1, ETS transcription factor	0.78156
Elk3	ELK3, ETS-domain protein	0.737664
Elk4	ELK4, ETS transcription factor	0.729862
Ell	elongation factor for RNA polymerase II	1.33224
Elovl1	ELOVL fatty acid elongase 1	0.8319
Elp5	elongator acetyltransferase complex subunit 5	1.33588
Emb	embigin	0.405301
Emc10	ER membrane protein complex subunit 10	0.81742
Emc2	ER membrane protein complex subunit 2	0.855482
Emc3	ER membrane protein complex subunit 3	1.27528
Emc7	ER membrane protein complex subunit 7	1.26935
Emd	emerin	1.52467
Eml4	echinoderm microtubule associated protein like 4	0.862519
Emp1	epithelial membrane protein 1	0.151269
Emp3	epithelial membrane protein 3	0.584057
Engase	endo-beta-N-acetylglucosaminidase	0.568152
Eno1	enolase 1	1.53043
Enoph1	enolase-phosphatase 1	0.77518
Enpp2	ectonucleotide pyrophosphatase/phosphodiesterase 2	0.54385
Enpp4	ectonucleotide pyrophosphatase/phosphodiesterase 4	5.67882
Ensa	endosulfine alpha	1.3887
Entpd5	ectonucleoside triphosphate diphosphohydrolase 5	1.3763
Eny2	ENY2, transcription and export complex 2 subunit	1.66167
Ep400	E1A binding protein p400	1.3989
Ephb1	Eph receptor B1	0.534838
Epn1	Epsin 1	0.570135
Epor	erythropoietin receptor	0.399131
Eps15	epidermal growth factor receptor pathway substrate 15	0.501207
Erap1	endoplasmic reticulum aminopeptidase 1	1.87934
Ercc2	ERCC excision repair 2, TFIIH core complex helicase subunit	0.811087
Ercc6l	ERCC excision repair 6 like, spindle assembly checkpoint helicase	0.337663
Ergic2	ERGIC and golgi 2	1.49181
Ergic3	ERGIC and golgi 3	0.804892
Erlin1	ER lipid raft associated 1	0.80098
Ermp1	endoplasmic reticulum metallopeptidase 1	2.1053
Ero1a	endoplasmic reticulum oxidoreductase 1 alpha	1.22521
Ero1b	endoplasmic reticulum oxidoreductase 1 beta	2.22909
Erp29	endoplasmic reticulum protein 29	0.661505
Erp44	endoplasmic reticulum protein 44	1.24963
Esam	endothelial cell adhesion molecule	0.320337
Esf1	ESF1 nucleolar pre-rRNA processing protein homolog	1.25086
Espl1	extra spindle pole bodies like 1, separase	0.301992
Esrra	estrogen related receptor, alpha	1.42398
Etfb	electron transfer flavoprotein beta subunit	0.671892
Ethe1	ETHE1, persulfide dioxygenase	1.66671
Etnk1	ethanolamine kinase 1	1.56394
Ets1	ETS proto-oncogene 1, transcription factor	0.434931
Ets2	ETS proto-oncogene 2, transcription factor	0.795494
Etv1	ets variant 1	0.647143
Etv5	ets variant 5	0.605472
Etv6	ets variant 6	1.91588
Eva1b	eva-1 homolog B	0.695684
Evi2a	ecotropic viral integration site 2A	0.524121
Evi5	ecotropic viral integration site 5	0.559149
Evl	Enah/Vasp-like	1.73734
Exo1	exonuclease 1	0.235873
Exoc5	exocyst complex component 5	0.714526
Exoc6b	exocyst complex component 6B	0.721936
Exosc4	exosome component 4	1.25871
Exosc5	exosome component 5	0.72558
Eya4	EYA transcriptional coactivator and phosphatase 4	0.310711
Ezh1	enhancer of zeste 1 polycomb repressive complex 2 subunit	0.827679
Ezh2	enhancer of zeste 2 polycomb repressive complex 2 subunit	0.776864
F10	coagulation factor X	1.90149
F2rl3	F2R like thrombin/trypsin receptor 3	0.10671
F8	coagulation factor VIII	0.538217
Faap20	Fanconi anemia core complex associated protein 20	1.30078
Fabp3	fatty acid binding protein 3	0.351631
Fabp4	fatty acid binding protein 4	0.426934
Fabp5	fatty acid binding protein 5, epidermal	3.97902
Fads1	fatty acid desaturase 1	0.249121
Fam102b	family with sequence similarity 102, member B	1.66482
Fam103a1	family with sequence similarity 103, member A1	0.813331
Fam104a	family with sequence similarity 104, member A	1.21802
Fam107b	family with sequence similarity 107, member B	0.843384
Fam110a	family with sequence similarity 110, member A	0.680442
Fam111a	family with sequence similarity 111, member A	0.266058
Fam117b	family with sequence similarity 117, member B	0.658761
Fam118b	family with sequence similarity 118, member B	0.78299
Fam127b	family with sequence similarity 127, member B	0.845731
Fam129a	family with sequence similarity 129, member A	3.19511
Fam133b	family with sequence similarity 133, member B	1.20069
Fam134a	family with sequence similarity 134, member A	0.739829
Fam134b	family with sequence similarity 134, member B	0.353431
Fam13b	family with sequence similarity 13, member B	0.705159
Fam160b2	family with sequence similarity 160, member B2	1.79367
Fam162a	family with sequence similarity 162, member A	1.36735
Fam173b	family with sequence similarity 173, member B	1.55154
Fam174a	family with sequence similarity 174, member A	1.39701
Fam175b	family with sequence similarity 175, member B	1.19946
Fam192a	family with sequence similarity 192, member A	1.1642
Fam193b	family with sequence similarity 193, member B	0.656765
Fam195a	MAPK Regulated Corepressor Interacting Protein 2	1.55772
Fam195b	MAPK Regulated Corepressor Interacting Protein 1	0.713588
Fam198b	family with sequence similarity 198, member B	0.184712
Fam20b	FAM20B, glycosaminoglycan xylosylkinase	1.25498
Fam20c	FAM20C, golgi associated secretory pathway kinase	0.690604
Fam210a	family with sequence similarity 210, member A	1.55771
Fam212a	family with sequence similarity 212, member A	0.29086
Fam213b	family with sequence similarity 213, member B	2.9874
Fam21c	WASH Complex Subunit 2C	0.781499
Fam222b	family with sequence similarity 222, member B	1.27015
Fam26f	family with sequence similarity 26, member F	14.3572
Fam32a	family with sequence similarity 32, member A	1.25551
Fam3c	family with sequence similarity 3, member C	0.48598
Fam43a	family with sequence similarity 43, member A	0.505897
Fam46a	family with sequence similarity 46, member A	0.663367
Fam49a	family with sequence similarity 49, member A	3.72551
Fam49b	family with sequence similarity 49, member B	0.853093
Fam53a	family with sequence similarity 53, member A	1.40378
Fam53b	family with sequence similarity 53, member B	1.26621
Fam55b	Neurexophilin And PC-Esterase Domain Family Member 2	0.461974
Fam63a	family with sequence similarity 63, member A	1.19527
Fam64a	family with sequence similarity 64, member A	0.0929968
Fam65a	family with sequence similarity 65, member A	0.616562
Fam65b	family with sequence similarity 65, member B	0.495798
Fam72a	family with sequence similarity 72, member A	0.342742
Fam89b	family with sequence similarity 89, member B	1.41319
Fam91a1	family with sequence similarity 91, member A1	0.836095
Fam98c	family with sequence similarity 98, member C	0.615307
Fancl	Fanconi anemia, complementation group L	0.61936
Fas	Fas cell surface death receptor	6.93827
Fasn	fatty acid synthase	0.654256
Fastkd1	FAST kinase domains 1	1.53022
Fau	FAU, ubiquitin like and ribosomal protein S30 fusion	0.855829
Fbl	fibrillarin	0.863994
Fbxl14	F-box and leucine rich repeat protein 14	2.02582
Fbxl15	F-box and leucine-rich repeat protein 15	1.31077
Fbxl22	F-box and leucine-rich repeat protein 22	4.20635
Fbxl5	F-box and leucine-rich repeat protein 5	2.2437
Fbxo11	F-box protein 11	0.801847
Fbxo33	F-box protein 33	1.44272
Fbxo5	F-box protein 5	0.179316
Fbxo6	F-box protein 6	1.44973
Fbxo7	F-box protein 7	1.3668
Fbxw17	F-box and WD-40 domain protein 17	2.30609
Fbxw4	F-box and WD repeat domain containing 4	0.442768
Fbxw5	F-box and WD repeat domain containing 5	1.53973
Fcer1g	Fc fragment of IgE receptor Ig	0.884943
Fcf1	FCF1 rRNA-processing protein	1.34406
Fcgr1a	Fc fragment of IgG receptor Ia	0.706203
Fcgr2b	Fc fragment of IgG receptor IIb	0.25738
Fcgr3a	Fc fragment of IgG receptor IIIa	1.2987
Fcgrt	Fc fragment of IgG receptor and transporter	0.33525
Fcho2	FCH domain only 2	0.626057
Fcna	ficolin A	0.40641
Fcrl2	Fc receptor-like 2	0.18647
Fdx1	ferredoxin 1	1.4089
Fech	ferrochelatase	1.43746
Fen1	flap structure-specific endonuclease 1	0.394799
Fes	FES proto-oncogene, tyrosine kinase	0.80836
Fez1	fasciculation and elongation protein zeta 1	0.695407
Fgd2	FYVE, RhoGEF and PH domain containing 2	1.48999
Fgd4	FYVE, RhoGEF and PH domain containing 4	0.438945
Fgd6	FYVE, RhoGEF and PH domain containing 6	0.496225
Fgfr1	Fibroblast growth factor receptor 1	0.375464
Fgfr1op2	FGFR1 oncogene partner 2	1.30111
Fgfrl1	fibroblast growth factor receptor-like 1	2.32191
Fggy	FGGY carbohydrate kinase domain containing	0.584778
Fgl2	fibrinogen-like 2	3.66658
Fgr	FGR proto-oncogene, Src family tyrosine kinase	1.82822
Fh	fumarate hydratase	0.69261
Fhod1	formin homology 2 domain containing 1	0.362077
Fibp	FGF1 intracellular binding protein	0.835249
Filip1	filamin A interacting protein 1	0.292781
Fkbp11	FK506 binding protein 11	1.56174
Fkbp14	FK506 binding protein 14	1.49888
Fkbp1a	FK506 binding protein 1a	0.842664
Fkbp2	FK506 binding protein 2	1.16147
Fkbp4	FK506 binding protein 4	1.27184
Fkbpl	FK506 binding protein-like	1.48141
Flad1	flavin adenine dinucleotide synthetase 1	1.79156
Flcn	folliculin	0.604659
Flna	filamin A	0.725414
Flot1	flotillin 1	0.863922
Flot2	flotillin 2	1.459
Flt1	FMS-related tyrosine kinase 1	0.233101
Flt3lg	fms-related tyrosine kinase 3 ligand	1.67012
Flvcr2	feline leukemia virus subgroup C cellular receptor family, member 2	1.77462
Fmnl1	formin-like 1	0.634332
Fnbp1	formin binding protein 1	0.522281
Fnbp1l	formin binding protein 1-like	0.472387
Fnbp4	formin binding protein 4	1.15109
Fndc3a	fibronectin type III domain containing 3a	1.32564
Fnip2	folliculin interacting protein 2	0.457596
Fnta	farnesyltransferase, CAAX box, alpha	1.33075
Folr2	folate receptor beta	0.362257
Foxn3	forkhead box N3	1.33918
Foxp1	forkhead box P1	1.35658
Foxp4	forkhead box P4	2.74877
Fscn1	fascin actin-bundling protein 1	0.719558
Fth1	ferritin heavy chain 1	1.73446
Ftl1	ferritin light chain 1-like	1.77074
Fubp1	far upstream element binding protein 1	1.28412
Fuca1	fucosidase, alpha-L- 1, tissue	0.775674
Fuca2	fucosidase, alpha-L- 2, plasma	1.85626
Fundc1	FUN14 domain containing 1	0.703877
Fundc2	FUN14 domain containing 2	1.31096
Fus	fused in sarcoma RNA binding protein	0.887498
Fut4	fucosyltransferase 4	1.67229
Fut7	fucosyltransferase 7	0.192907
Fxn	frataxin	0.546692
Fxr1	FMR1 autosomal homolog 1	0.838951
Fxyd2	FXYD domain-containing ion transport regulator 2	1.85416
Fxyd5	FXYD domain-containing ion transport regulator 5	0.800693
Fyb	FYN binding protein	1.27493
Fzd1	frizzled class receptor 1	5.00623
Fzd10	frizzled class receptor 10	0.485647
G6pc3	glucose 6 phosphatase catalytic subunit 3	1.55647
G6pd	glucose-6-phosphate dehydrogenase	2.73463
Gaa	glucosidase, alpha, acid	0.6964
Gabarap	GABA type A receptor-associated protein	0.908619
Gabarapl1	GABA type A receptor associated protein like 1	1.56115
Gabarapl2	GABA type A receptor associated protein like 2	0.667102
Gabbr2	gamma-aminobutyric acid type B receptor subunit 2	0.040229
Gadd45b	growth arrest and DNA-damage-inducible, beta	1.25846
Gadd45g	growth arrest and DNA-damage-inducible, gamma	2.76876
Gadd45gip1	GADD45G interacting protein 1	1.339
Galc	galactosylceramidase	0.420903
Galk1	galactokinase 1	0.648694
Galk2	galactokinase 2	0.792394
Galnt2	polypeptide N-acetylgalactosaminyltransferase 2	0.823758
Galt	galactose-1-phosphate uridylyltransferase	0.695615
Gamt	guanidinoacetate N-methyltransferase	0.547505
Ganab	glucosidase II alpha subunit	1.3583
Gap43	growth associated protein 43	0.536821
Gapdh	glyceraldehyde-3-phosphate dehydrogenase	1.23365
Gapt	Grb2-binding adaptor protein, transmembrane	0.165486
Gar1	GAR1 ribonucleoprotein	0.722344
Gars	glycyl-tRNA synthetase	1.34182
Gart	phosphoribosylglycinamide formyltransferase	0.660131
Gas5	growth arrest specific 5 (non-protein coding)	0.805927
Gas6	growth arrest specific 6	0.186171
Gas7	growth arrest specific 7	1.77559
Gatm	glycine amidinotransferase	0.28088
Gba	glucosylceramidase beta	1.17627
Gbe1	1,4-alpha-glucan branching enzyme 1	0.697855
Gbp2	guanylate binding protein 2	17.2861
Gbp4	guanylate binding protein 4	8.1021
Gbp5	guanylate binding protein 5	18.689
Gca	grancalcin	2.80902
Gch1	GTP cyclohydrolase 1	2.18973
Gckr	glucokinase regulator	2.19416
Gclc	glutamate-cysteine ligase, catalytic subunit	0.73088
Gclm	glutamate cysteine ligase, modifier subunit	2.36159
Gcn1l1	GCN1 eIF2 alpha kinase activator-like 1	0.837723
Gda	guanine deaminase	2.91557
Gdi2	GDP dissociation inhibitor 2	0.760385
Gen1	GEN1 Holliday junction 5' flap endonuclease	0.383089
Gfm1	G elongation factor, mitochondrial 1	1.30845
Gfpt1	glutamine fructose-6-phosphate transaminase 1	2.30796
Ggct	gamma-glutamyl cyclotransferase	4.12676
Ggh	gamma-glutamyl hydrolase	0.625618
Ggnbp2	gametogenetin binding protein 2	1.19342
Ggta1	glycoprotein, alpha-galactosyltransferase 1	1.48485
Ghitm	growth hormone inducible transmembrane protein	1.93619
Gid8	GID complex subunit 8	0.849842
Gins1	GINS complex subunit 1	0.215871
Gins4	GINS complex subunit 4	0.282767
Gipc2	GIPC PDZ domain containing family, member 2	2.12957
Git2	GIT ArfGAP 2	0.76461
Gjb1	gap junction protein, beta 1	0.599028
Gjc2	gap junction protein, gamma 2	0.357305
Gk	glycerol kinase	2.85792
Gkap1	G kinase anchoring protein 1	1.27528
Glb1	galactosidase, beta 1	0.716737
Glcci1	glucocorticoid induced 1	0.456453
Glg1	golgi glycoprotein 1	0.815685
Glipr1	GLI pathogenesis-related 1	0.432326
Glmp	glycosylated lysosomal membrane protein	0.853106
Glo1	glyoxalase 1	0.858775
Glod4	glyoxalase domain containing 4	0.89725
Glrx	glutaredoxin	2.69423
Glrx3	glutaredoxin 3	1.49014
Gls	glutaminase	1.37978
Gltscr2	glioma tumor suppressor candidate region gene 2	0.739401
Glud1	glutamate dehydrogenase 1	0.785736
Glul	glutamate-ammonia ligase	0.358741
Gm2a	GM2 ganglioside activator	0.829124
Gmfb	glia maturation factor, beta	1.79203
Gmfg	glia maturation factor, gamma	1.62253
Gmnn	geminin, DNA replication inhibitor	0.690332
Gmpr	guanosine monophosphate reductase	0.309919
Gna12	G protein subunit alpha 12	0.502209
Gna15	guanine nucleotide binding protein, alpha 15	1.31884
Gnai2	G protein subunit alpha i2	0.858914
Gnas	GNAS complex locus	0.60009
Gnb1	G protein subunit beta 1	1.13801
Gnb2	G protein subunit beta 2	0.707149
Gnb2l1	Guanine Nucleotide Binding Protein Beta Polypeptide 2-Like 1	0.813228
Gnb4	G protein subunit beta 4	1.48774
Gng10	G protein subunit gamma 10	1.14228
Gng12	G protein subunit gamma 12	1.89569
Gng2	G protein subunit gamma 2	0.899241
Gnl3	G protein nucleolar 3	0.660756
Gnpda1	glucosamine-6-phosphate deaminase 1	0.578102
Gnptg	N-acetylglucosamine-1-phosphate transferase, gamma subunit	0.620428
Golga4	golgin A4	1.19561
Golgb1	golgin B1	1.49048
Golph3	golgi phosphoprotein 3	1.57859
Gosr1	golgi SNAP receptor complex member 1	1.40148
Got2	glutamic-oxaloacetic transaminase 2	1.6412
Gpaa1	glycosylphosphatidylinositol anchor attachment 1	0.88557
Gpatch11	G patch domain containing 11	1.5579
Gpbp1	GC-rich promoter binding protein 1	1.20296
Gpc1	glypican 1	0.650891
Gpd1	glycerol-3-phosphate dehydrogenase 1	0.305455
Gpkow	G patch domain and KOW motifs	1.63819
Gpnmb	glycoprotein nmb	0.763565
Gpr107	G protein-coupled receptor 107	1.68002
Gpr132	G protein-coupled receptor 132	8.98548
Gpr137	G protein-coupled receptor 137	1.43216
Gpr155	G protein-coupled receptor 155	0.150321
Gpr18	G protein-coupled receptor 18	1.34203
Gpr183	G protein-coupled receptor 183	0.138879
Gpr34	G protein-coupled receptor 34	0.115971
Gpr65	G-protein coupled receptor 65	2.11552
Gpr84	G protein-coupled receptor 84	6.23835
Gpr88	G-protein coupled receptor 88	2.29594
Gpr89b	G protein-coupled receptor 89B	1.33795
Gpsm1	G-protein signaling modulator 1	0.706113
Gpx1	glutathione peroxidase 1	0.716811
Gpx3	glutathione peroxidase 3	0.4727
Gramd1a	GRAM domain containing 1A	0.706382
Gramd3	GRAM domain containing 3	2.57511
Grap	GRB2-related adaptor protein	2.60383
Grina	glutamate ionotropic receptor NMDA type subunit associated protein 1	1.66161
Gripap1	GRIP1 associated protein 1	1.23622
Grk5	G protein-coupled receptor kinase 5	1.54361
Grk6	G protein-coupled receptor kinase 6	0.558737
Grn	granulin precursor	0.569193
Grsf1	G-rich RNA sequence binding factor 1	1.22362
Gsap	gamma-secretase activating protein	4.26234
Gsdmd	gasdermin D	2.47198
Gsn	gelsolin	0.743891
Gsr	glutathione-disulfide reductase	2.72161
Gsto1	glutathione S-transferase omega 1	0.826536
Gstp1	glutathione S-transferase pi 1	4.02392
Gtdc1	glycosyltransferase-like domain containing 1	1.39726
Gtf2b	general transcription factor IIB	1.35562
Gtf2h1	general transcription factor IIH subunit 1	1.13641
Gtf2h5	general transcription factor IIH subunit 5	1.18308
Gtf2i	general transcription factor II I	0.73105
Gtpbp1	GTP binding protein 1	2.12863
Gtpbp2	GTP binding protein 2	1.3969
Gusb	glucuronidase, beta	0.875889
Gxylt1	glucoside xylosyltransferase 1	0.760047
Gys1	glycogen synthase 1	1.75521
H2afx	H2A histone family, member X	0.564118
H3f3b	H3 histone family member 3A	1.10236
H6pd	hexose-6-phosphate dehydrogenase (glucose 1-dehydrogenase)	1.52188
Hacd1	3-hydroxyacyl-CoA dehydratase 1	0.425011
Hacd4	3-hydroxyacyl-CoA dehydratase 4	0.315169
Hadhb	hydroxyacyl-CoA dehydrogenase/3-ketoacyl-CoA thiolase/enoyl-CoA hydratase beta	1.3056
Hagh	hydroxyacyl glutathione hydrolase	1.33221
Harbi1	harbinger transposase derived 1	1.88138
Hat1	histone acetyltransferase 1	0.613909
Haus3	HAUS augmin-like complex, subunit 3	0.529588
Haus4	HAUS augmin-like complex, subunit 4	0.352988
Haus7	HAUS augmin-like complex, subunit 7	0.532301
Haus8	HAUS augmin-like complex, subunit 8	0.604437
Havcr1	hepatitis A virus cellular receptor 1	17.3056
Hbp1	HMG-box transcription factor 1	0.825654
Hccs	holocytochrome c synthase	1.24161
Hcfc1r1	host cell factor C1 regulator 1	1.41494
Hcfc2	host cell factor C2	0.734879
Hck	HCK proto-oncogene, Src family tyrosine kinase	1.62579
Hcls1	hematopoietic cell specific Lyn substrate 1	1.59132
Hdac1	histone deacetylase 1	1.22294
Hdac10	histone deacetylase 10	0.419512
Hdac5	histone deacetylase 5	0.576251
Hdac9	histone deacetylase 9	0.245699
Hddc2	HD domain containing 2	1.38485
Hdgfrp2	hepatoma-derived growth factor-related protein 2	1.56468
Hdhd2	haloacid dehalogenase-like hydrolase domain containing 2	1.66555
Hebp2	heme binding protein 2	1.64243
Helz	helicase with zinc finger	0.740611
Heph	hephaestin	0.0630453
Herpud1	homocysteine inducible ER protein with ubiquitin like domain 1	1.19424
Hexa	hexosaminidase subunit alpha	0.662577
Hexb	hexosaminidase subunit beta	0.541466
Hiatl1	Hippocampus Abundant Transcript-Like 1	1.2739
Hibadh	3-hydroxyisobutyrate dehydrogenase	1.6277
Hibch	3-hydroxyisobutyryl-CoA hydrolase	1.3353
Hid1	HID1 domain containing	0.289122
Hif1a	hypoxia inducible factor 1 alpha subunit	1.73256
Higd1a	HIG1 hypoxia inducible domain family, member 1A	2.13527
Higd2a	HIG1 hypoxia inducible domain family, member 2A	1.21903
Hint1	histidine triad nucleotide binding protein 1	0.836992
Hint2	histidine triad nucleotide binding protein 2	1.50624
Hip1	huntingtin interacting protein 1	0.512427
Hipk2	homeodomain interacting protein kinase 2	1.21754
Hirip3	HIRA interacting protein 3	0.442393
Hist1h1b	histone cluster 1 H1 family member b	0.274272
Hist1h1d	histone cluster 1, H1d	0.499998
Hist1h2an	histone cluster 1, H2an	0.273943
Hist1h2bh	histone cluster 1, H2bc-like 1	1.25271
Hist1h4b	histone cluster 2, H4	0.706814
Hist3h2a	histone cluster 1, H2ac	0.724761
Hist3h2ba	histone cluster 3, H2ba	0.595262
Hivep1	human immunodeficiency virus type I enhancer binding protein 1	5.67948
Hk1	hexokinase 1	2.64918
Hk3	hexokinase 3	8.04559
Hltf	helicase-like transcription factor	0.733564
Hlx	H2.0-like homeobox	1.24009
Hmces	5-hydroxymethylcytosine (hmC) binding, ES cell-specific	0.687511
Hmgb2	high mobility group box 2	0.567133
Hmgcl	3-hydroxymethyl-3-methylglutaryl-CoA lyase	1.24951
Hmgcr	3-hydroxy-3-methylglutaryl-CoA reductase	0.811379
Hmgcs1	3-hydroxy-3-methylglutaryl-CoA synthase 1	0.800528
Hmgn3	high mobility group nucleosomal binding domain 3	4.33349
Hmha1	Histocompatibility (Minor) HA-1	0.836679
Hmmr	hyaluronan-mediated motility receptor	0.247793
Hmox1	heme oxygenase 1	0.842201
Hn1l	hematological and neurological expressed 1-like	1.60745
Hnrnpa1	heterogeneous nuclear ribonucleoprotein A1	0.842784
Hnrnpa3	heterogeneous nuclear ribonucleoprotein A3	0.811863
Hnrnph1	heterogeneous nuclear ribonucleoprotein H1	0.678837
Hnrnpk	heterogeneous nuclear ribonucleoprotein K	0.827856
Hnrnpl	heterogeneous nuclear ribonucleoprotein L	0.803066
Hnrnpm	heterogeneous nuclear ribonucleoprotein M	0.901442
Hnrnpr	heterogeneous nuclear ribonucleoprotein R	0.688257
Hnrnpu	heterogeneous nuclear ribonucleoprotein U	0.841355
Hnrnpul1	heterogeneous nuclear ribonucleoprotein U-like 1	0.820541
Hoga1	4-hydroxy-2-oxoglutarate aldolase 1	2.4881
Homer1	homer scaffolding protein 1	0.642804
Hopx	HOP homeobox	24.5784
Hpcal1	hippocalcin-like 1	1.46687
Hpgds	hematopoietic prostaglandin D synthase	0.456644
Hps3	Hermansky-Pudlak syndrome 3	0.715805
Hps5	serum amyloid A4	1.35051
Hps6	Hermansky-Pudlak syndrome 6	1.52651
Hpse	heparanase	39.6089
Hr	HR, lysine demethylase and nuclear receptor corepressor	0.584521
Hras	Harvey rat sarcoma virus oncogene	0.60297
Hrh3	histamine receptor H3	0.353378
Hrsp12	reactive intermediate imine deaminase A homolog	1.93027
Hs6st1	heparan sulfate 6-O-sulfotransferase 1	0.53763
Hsd17b11	hydroxysteroid (17-beta) dehydrogenase 11	1.68775
Hsd17b12	hydroxysteroid (17-beta) dehydrogenase 12	0.665647
Hsd17b4	hydroxysteroid (17-beta) dehydrogenase 4	0.628939
Hsd3b7	hydroxy-delta-5-steroid dehydrogenase, 3 beta- and steroid delta-isomerase 7	1.80928
Hsdl2	hydroxysteroid dehydrogenase like 2	0.702062
Hsf2	heat shock transcription factor 2	0.772635
Hsh2d	hematopoietic SH2 domain containing	3.00442
Hsp90aa1	heat shock protein 90 alpha family class A member 1	1.37471
Hsp90ab1	heat shock protein 90 alpha family class B member 1	1.55569
Hsp90b1	heat shock protein 90 beta family member 1	1.24936
Hspa13	heat shock protein 70 family, member 13	1.31597
Hspa1b	heat shock protein family A (Hsp70) member 1A	3.69977
Hspa5	heat shock protein family A member 5	1.56792
Hspb11	heat shock protein family B (small), member 11	1.44575
Hspbp1	HSPA (heat shock 70) binding protein, cytoplasmic cochaperone 1	0.686111
Hspd1	heat shock protein family D member 1	1.20584
Hspe1	heat shock protein family E member 1	1.24461
Hsph1	heat shock protein family H (Hsp110) member 1	1.78638
Htatip2	HIV-1 Tat interactive protein 2	1.72282
Htr2b	5-hydroxytryptamine receptor 2B	0.333167
Htra1	HtrA serine peptidase 1	2.63523
Htra2	HtrA serine peptidase 2	1.27037
Hyal2	hyaluronoglucosaminidase 2	0.792042
Hyou1	hypoxia up-regulated 1	1.28433
Iah1	isoamyl acetate-hydrolyzing esterase 1 homolog	1.59852
Iba57	IBA57 homolog, iron-sulfur cluster assembly	1.45838
Icam1	intercellular adhesion molecule 1	4.44316
Icam2	intercellular adhesion molecule 2	0.636441
Ick	intestinal cell kinase	0.611488
Icmt	isoprenylcysteine carboxyl methyltransferase	1.63321
Icos	inducible T-cell co-stimulator	1.85568
Id1	inhibitor of DNA binding 1, HLH protein	1.94358
Id3	inhibitor of DNA binding 3, HLH protein	0.465973
Idh1	isocitrate dehydrogenase (NADP(+)) 1, cytosolic	2.25492
Idh2	isocitrate dehydrogenase (NADP(+)) 2, mitochondrial	0.831047
Idh3a	isocitrate dehydrogenase 3 (NAD+) alpha	1.31779
Idh3B	isocitrate dehydrogenase 3 (NAD+) beta	1.27874
Idi1	isopentenyl-diphosphate delta isomerase 1	0.416697
Idnk	Idnk, gluconokinase	1.91939
Idua	iduronidase, alpha-L-	0.663873
Ier2	immediate early response 2	0.705173
Ier3	immediate early response 3	1.51151
Ier5	immediate early response 5	1.75084
Ifi27	interferon, alpha-inducible protein 27	1.81759
Ifi27l2b	interferon, alpha-inducible protein 27 like 2B	1.61798
Ifi30	IFI30, lysosomal thiol reductase	1.26166
Ifi47	interferon gamma inducible protein 47	4.47323
Ifit2	interferon-induced protein with tetratricopeptide repeats 2	1.31737
Ifitm1	interferon induced transmembrane protein 1	0.702073
Ifitm3	interferon induced transmembrane protein 3	2.75465
Ifnar1	interferon alpha and beta receptor subunit 1	0.826651
Ifngr1	interferon gamma receptor 1	0.574753
Ifngr2	interferon gamma receptor 2	1.21878
Ifrd1	interferon-related developmental regulator 1	1.56863
Ifrd2	interferon-related developmental regulator 2	0.729098
Ift172	intraflagellar transport 172	0.647245
Ift20	intraflagellar transport 20	1.7035
Ift43	intraflagellar transport 43	1.65639
Igf1	insulin-like growth factor 1	0.321142
Igfbp4	insulin-like growth factor binding protein 4	0.0549589
Igsf6	immunoglobulin superfamily, member 6	1.83557
Igsf8	immunoglobulin superfamily, member 8	1.96999
Igtp	interferon gamma induced GTPase	11.3048
Ik	WD repeat domain 55	1.78549
Ikbke	inhibitor of kappa light polypeptide gene enhancer in B-cells, kinase epsilon	2.63003
Il16	interleukin 16	0.560091
Il17ra	interleukin 17 receptor A	0.783013
Il18	interleukin 18	1.17751
Il18bp	interleukin 18 binding protein	8.66946
Il1b	interleukin 1 beta	4.80419
Il1rn	interleukin 1 receptor antagonist	3.07097
Il21r	interleukin 21 receptor	1.51519
Il2rg	interleukin 2 receptor subunit gamma	5.58223
Il6r	interleukin 6 receptor	0.720472
Ilf3	interleukin enhancer binding factor 3	0.699944
Ilk	integrin-linked kinase	0.747455
Ilkap	integrin-linked kinase-associated serine/threonine phosphatase	0.803687
Immt	inner membrane mitochondrial protein	1.20647
Impa2	inositol monophosphatase 2	1.88072
Impdh1	inosine monophosphate dehydrogenase 1	2.19385
Impdh2	inosine monophosphate dehydrogenase 2	0.82203
Incenp	inner centromere protein	0.552427
Ing3	inhibitor of growth family, member 3	0.702292
Ing5	inhibitor of growth family, member 5	0.626728
Inpp5d	inositol polyphosphate-5-phosphatase D	0.74018
Inpp5f	inositol polyphosphate-5-phosphatase F	0.583883
Inppl1	inositol polyphosphate phosphatase-like 1	1.38915
Insig1	insulin induced gene 1	0.486497
Ints7	integrator complex subunit 7	0.633944
Ipo4	importin 4	0.769794
Iqgap1	IQ motif containing GTPase activating protein 1	0.788601
Irak1bp1	interleukin-1 receptor-associated kinase 1 binding protein 1	6.42889
Irak2	interleukin-1 receptor-associated kinase 2	2.33382
Irak3	interleukin-1 receptor-associated kinase 3	2.08059
Ireb2	iron responsive element binding protein 2	1.64211
Irf1	interferon regulatory factor 1	19.8766
Irf2	interferon regulatory factor 2	2.22833
Irf2bp1	interferon regulatory factor 2 binding protein 1	0.729547
Irf2bpl	interferon regulatory factor 2 binding protein-like	0.606505
Irf3	interferon regulatory factor 3	0.806348
Irf4	interferon regulatory factor 4	0.305694
Irf5	interferon regulatory factor 5	1.60095
Irf8	interferon regulatory factor 8	1.66376
Irg1	Aconitate Decarboxylase 1	176.626
Irgm	immunity-related GTPase M	11.8582
Irs2	insulin receptor substrate 2	0.736131
Isca1	iron-sulfur cluster assembly 1	0.822401
Isca2	iron-sulfur cluster assembly 2	1.49599
Iscu	iron-sulfur cluster assembly enzyme	1.17828
Isg15	ISG15 ubiquitin-like modifier	2.54359
Isoc1	isochorismatase domain containing 1	1.55949
Isoc2b	isochorismatase domain containing 2b	1.98352
Itch	itchy E3 ubiquitin protein ligase	0.713
Itga6	integrin subunit alpha 6	0.3494
Itgal	integrin subunit alpha L	5.55255
Itgam	integrin subunit alpha D	0.68979
Itgb5	integrin subunit beta 5	0.228749
Itm2c	integral membrane protein 2C	0.682758
Itpa	inosine triphosphatase	0.840028
Itpr1	inositol 1,4,5-trisphosphate receptor, type 1	1.41183
Itpr2	inositol 1,4,5-trisphosphate receptor, type 2	0.806934
Itsn1	intersectin 1	0.435826
Ivd	isovaleryl-CoA dehydrogenase	1.32466
Ivns1abp	influenza virus NS1A binding protein	0.394577
Iws1	IWS1, SUPT6H interacting protein	0.821838
Jade2	jade family PHD finger 2	3.30891
Jag1	jagged 1	2.86746
Jak2	Janus kinase 2	3.0252
Jmjd1c	jumonji domain containing 1C	0.686264
Jmjd6	jumonji domain containing 6	1.31478
Jtb	jumping translocation breakpoint	1.75603
Jun	Jun proto-oncogene, AP-1 transcription factor subunit	0.349586
Junb	JunB proto-oncogene, AP-1 transcription factor subunit	1.17507
Kank2	KN motif and ankyrin repeat domains 2	0.407228
Kansl2	KAT8 regulatory NSL complex subunit 2	1.37672
Kars	lysyl-tRNA synthetase	2.36441
Kat2a	lysine acetyltransferase 2A	0.710469
Katna1	katanin catalytic subunit A1	1.29803
Kcmf1	potassium channel modulatory factor 1	1.3143
Kcnd1	potassium voltage-gated channel subfamily D member 1	4.13883
Kcng2	potassium voltage-gated channel modifier subfamily G member 2	0.386539
Kcnk10	potassium two pore domain channel subfamily K member 10	0.3495
Kcnn4	potassium calcium-activated channel subfamily N member 4	10.1899
Kctd5	potassium channel tetramerization domain containing 5	1.27145
Kdelc2	KDEL motif containing 2	0.473185
Kdelr1	KDEL endoplasmic reticulum protein retention receptor 1	1.20245
Kdm1b	lysine demethylase 1B	1.32927
Kdm2b	lysine demethylase 2B	0.776624
Kdm3a	lysine demethylase 3A	1.25632
Kdm4a	lysine demethylase 4A	1.29965
Kdm5b	lysine demethylase 5B	0.840159
Kdsr	3-ketodihydrosphingosine reductase	0.708735
Keap1	Kelch-like ECH-associated protein 1	1.55527
Khdrbs1	KH RNA binding domain containing, signal transduction associated 1	0.79162
Khk	ketohexokinase	1.88737
Kif11	kinesin family member 11	0.331734
Kif15	kinesin family member 15	0.432971
Kif16b	kinesin family member 16B	0.606224
Kif18a	kinesin family member 18A	0.235747
Kif18b	kinesin family member 18B	0.13781
Kif1b	kinesin family member 1B	0.660054
Kif1c	kinesin family member 1C	0.864212
Kif20a	kinesin family member 20A	0.145853
Kif20b	kinesin family member 20B	0.14479
Kif22	kinesin family member 22	0.347777
Kif23	kinesin family member 23	0.225372
Kif26b	kinesin family member 26B	9.57955
Kif2a	kinesin family member 2A	1.20136
Kif2c	kinesin family member 2C	0.235149
Kif3b	kinesin family member 3B	1.46155
Kif5b	kinesin family member 5B	1.19239
Kif5c	kinesin family member 5C	0.53004
Kifap3	kinesin-associated protein 3	0.655507
Kifc1	kinesin family member C1	0.307439
Klf10	Kruppel-like factor 10	0.370507
Klf11	Kruppel-like factor 11	0.559081
Klf15	Kruppel-like factor 15	4.32603
Klf16	Kruppel-like factor 16	0.79729
Klf3	Kruppel like factor 3	0.782936
Klf6	Kruppel-like factor 6	1.10227
Klf7	Kruppel like factor 7	0.564092
Klf9	Kruppel-like factor 9	0.635474
Klhdc3	kelch domain containing 3	0.71468
Klhdc9	kelch domain containing 9	2.64385
Klhl21	kelch-like family member 21	0.769619
Klhl26	kelch-like family member 26	1.97856
Klhl6	kelch-like family member 6	0.263515
Klhl8	kelch-like family member 8	1.61835
Klhl9	kelch-like family member 9	0.638757
Klra1	killer cell lectin-like receptor, subfamily A, member 1	1.96121
Kmo	kynurenine 3-monooxygenase	0.452043
Knstrn	kinetochore-localized astrin/SPAG5 binding protein	0.267621
Kntc1	kinetochore associated 1	0.224977
Kpna4	karyopherin subunit alpha 4	0.796992
Kpnb1	karyopherin subunit beta 1	0.74241
Kras	KRAS proto-oncogene, GTPase	0.814469
Krcc1	lysine-rich coiled-coil 1	1.33504
Krit1	KRIT1, ankyrin repeat containing	1.21608
Krtcap2	keratinocyte associated protein 2	1.29437
Kxd1	KxDL motif containing 1	1.3909
Lactb	lactamase, beta	1.52695
Lamp1	lysosomal-associated membrane protein 1	0.864721
Lamp2	lysosomal-associated membrane protein 2	0.639623
Lamtor1	RhoA activator C11orf59-like	0.651759
Lamtor2	late endosomal/lysosomal adaptor, MAPK and MTOR activator 2	1.28744
Lamtor3	late endosomal/lysosomal adaptor, MAPK and MTOR activator 3	1.14564
Lap3	leucine aminopeptidase 3	1.6782
Laptm4a	lysosomal protein transmembrane 4 alpha	1.10501
Laptm4b	lysosomal protein transmembrane 4 beta	0.735878
Lars	leucyl-tRNA synthetase	1.36597
Lasp1	LIM and SH3 protein 1	0.830549
Layn	layilin	3.15644
Lbh	limb bud and heart development	3.241
Lbhd1	LBH domain containing 1	1.29248
Lck	LCK proto-oncogene, Src family tyrosine kinase	1.66152
Lcmt1	leucine carboxyl methyltransferase 1	1.54014
Lcp1	lymphocyte cytosolic protein 1	1.20696
Lcp2	lymphocyte cytosolic protein 2	0.833327
Ldb1	LIM domain binding 1	0.685375
Ldha	lactate dehydrogenase A	1.26494
Ldhb	lactate dehydrogenase B	2.49917
Leprotl1	leptin receptor overlapping transcript-like 1	0.825648
Letm1	leucine zipper and EF-hand containing transmembrane protein 1	1.66152
Lfng	LFNG O-fucosylpeptide 3-beta-N-acetylglucosaminyltransferase	0.53932
Lgals1	galectin 1	0.56222
Lgals3	galectin 3	0.819007
Lgals3bp	galectin 3 binding protein	0.827704
Lgals8	galectin 8	0.748722
Lgi3	leucine-rich repeat LGI family, member 3	0.580217
Lgmn	legumain	0.436786
Lig1	DNA ligase 1	0.297392
Lilra5	leukocyte immunoglobulin-like receptor, subfamily A (with TM domain), member 5	0.0860586
Lilrb4	leukocyte immunoglobulin like receptor B4	0.459922
Lilrc2	leukocyte immunoglobulin-like receptor, subfamily C, member 2	18.1978
Lima1	LIM domain and actin binding 1	0.711786
Limch1	LIM and calponin homology domains 1	0.43281
Limd1	LIM domains containing 1	0.580536
Limk1	LIM domain kinase 1	1.81294
Limk2	LIM domain kinase 2	3.28672
Lin7c	lin-7 homolog C, crumbs cell polarity complex component	0.564481
Lipa	lipase A, lysosomal acid type	0.798947
Litaf	lipopolysaccharide-induced TNF factor	2.49788
Lix1l	limb and CNS expressed 1 like	1.15287
Llgl1	LLGL1, scribble cell polarity complex component	0.764331
Llph	protein LLP homolog	1.69254
Lmbrd1	LMBR1 domain containing 1	1.27983
Lmbrd2	LMBR1 domain containing 2	0.578321
Lmnb1	lamin B1	0.502601
Lmo2	LIM domain only 2	0.858093
Lmo4	LIM domain only 4	2.28062
Lmtk2	lemur tyrosine kinase 2	1.93569
Lnx2	ligand of numb-protein X 2	0.626478
LOC100125364	hypothetical protein LOC100125364	1.30528
LOC100151767	hypothetical LOC100151767	1.497
LOC100302372	N/A	6.99915
LOC100363521	N/A	0.813623
LOC100365289	#N/A	0.810062
LOC100365921	phosphatidylinositol glycan anchor biosynthesis, class Y	1.92922
LOC100909675	#N/A	0.765923
LOC100910237	uncharacterized LOC100910237	0.454315
LOC100910827	#N/A	1.17372
LOC100910973	N/A	7.84239
LOC100911177	N/A	1.12556
LOC100911483	NADH dehydrogenase	1.37262
LOC100911664	uncharacterized LOC100911664	1.47211
LOC100912083	N/A	2.44672
LOC24906	RoBo-1	7.38828
LOC257650	hippyragranin	1.77988
LOC294154	similar to chromosome 6 open reading frame 106 isoform a	1.2461
LOC360231	N/A	2.16427
LOC361985	similar to NICE-3	1.30281
LOC497934	#N/A	1.18575
LOC498154	hypothetical protein LOC498154	0.630049
LOC498368	similar to RIKEN cDNA 0610040J01	0.375817
LOC500956	hypothetical protein LOC500956	4.17264
LOC501110	similar to Glutathione S-transferase A1 (GTH1)	0.565244
LOC619574	hypothetical protein LOC619574	1.41159
LOC652956	#N/A	1.12495
LOC680039	hypothetical protein LOC680039	1.43703
LOC680254	hypothetical protein LOC680254	0.601098
LOC681325	hypothetical protein LOC681325	0.352784
LOC681383	N/A	3.38983
LOC685157	paired immunoglobulin-like type 2 receptor beta-2	2.24578
LOC688869	N/A	1.50753
LOC689226	N/A	1.28873
LOC690120	#N/A	0.408725
LOC690344	N/A	1.25296
LOC690871	hypothetical protein LOC690871	1.24478
LOC691141	hypothetical protein LOC691141	1.92771
LOC691807	hypothetical protein LOC691807	1.2896
Lonrf3	LON peptidase N-terminal domain and ring finger 3	3.26099
Lpar1	lysophosphatidic acid receptor 1	0.760924
Lpar6	lysophosphatidic acid receptor 6	0.523546
Lpcat1	lysophosphatidylcholine acyltransferase 1	0.601786
Lpcat2	lysophosphatidylcholine acyltransferase 2	1.13149
Lpcat3	lysophosphatidylcholine acyltransferase 3	0.556347
Lpin2	lipin 2	3.39662
Lpl	lipoprotein lipase	0.0436822
Lpp	LIM domain containing preferred translocation partner in lipoma	1.79402
Lpxn	leupaxin	0.746322
Lrch1	leucine rich repeats and calponin homology domain containing 1	1.56691
Lrif1	ligand dependent nuclear receptor interacting factor 1	1.27158
Lrig2	leucine-rich repeats and immunoglobulin-like domains 2	1.33322
Lrp1	LDL receptor related protein 1	1.94954
Lrp10	LDL receptor related protein 10	1.48372
Lrp12	LDL receptor related protein 12	0.803612
Lrpap1	LDL receptor related protein associated protein 1	1.52438
Lrrc14	leucine rich repeat containing 14	1.47309
Lrrc14b	leucine rich repeat containing 14B	1.44119
Lrrc16a	Leucine-Rich Repeat-Containing Protein 16A	0.641193
Lrrc59	leucine rich repeat containing 59	1.6186
Lrrc8b	leucine rich repeat containing 8 family, member B	1.64808
Lrrc8c	leucine rich repeat containing 8 family, member C	4.26306
Lrrk1	leucine-rich repeat kinase 1	1.66785
Lrrn4cl	LRRN4 C-terminal like	0.51264
Lsm14a	LSM14A mRNA processing body assembly factor	1.19667
Lsm2	LSM2 homolog, U6 small nuclear RNA and mRNA degradation associated	0.522296
Lsm3	LSM3 homolog, U6 small nuclear RNA and mRNA degradation associated	0.758698
Lsm4	LSM4 homolog, U6 small nuclear RNA and mRNA degradation associated	0.739539
Lsm5	LSM5 homolog, U6 small nuclear RNA and mRNA degradation associated	1.1734
Lsm7	LSM7 homolog, U6 small nuclear RNA and mRNA degradation associated	0.800398
Lst1	leukocyte specific transcript 1	2.68106
Ltb	lymphotoxin-beta	6.11763
Ltbr	lymphotoxin beta receptor	1.35239
Ltc4s	leukotriene C4 synthase	0.0468583
Ltn1	listerin E3 ubiquitin protein ligase 1	0.691976
Luc7l	LUC7-like	0.76619
Luc7l2	LUC7-like 2 pre-mRNA splicing factor	0.811367
Lxn	latexin	0.579255
Ly6e	lymphocyte antigen 6 complex, locus E	3.21667
Lyc2	lysozyme C type 2	11.6875
Lyl1	LYL1, basic helix-loop-helix family member	0.585392
Lyn	LYN proto-oncogene, Src family tyrosine kinase	1.34167
Lypla2	lysophospholipase II	0.797272
Lyrm7	LYR motif containing 7	2.47491
Lysmd2	LysM domain containing 2	3.87928
Lysmd3	LysM domain containing 3	2.03978
Lyst	lysosomal trafficking regulator	0.700877
Lyve1	lymphatic vessel endothelial hyaluronan receptor 1	0.0149648
Lyz2	lysozyme 2	11.4226
Macf1	microtubule-actin crosslinking factor 1	0.64906
Mad1l1	MAD1 mitotic arrest deficient like 1	0.677329
Mad2l1	MAD2 mitotic arrest deficient-like 1 (yeast)	0.559921
Maf	MAF bZIP transcription factor	0.223725
Mafb	MAF bZIP transcription factor B	1.1646
Maff	MAF bZIP transcription factor F	3.88055
Mafk	MAF bZIP transcription factor K	1.549
Mag	myelin-associated glycoprotein	0.586226
Magoh	mago homolog, exon junction complex core component	1.14294
Magohb	mago homolog B, exon junction complex core component	1.6679
Magt1	magnesium transporter 1	1.36688
Man1a1	mannosidase, alpha, class 1A, member 1	0.576107
Man1a2	mannosidase, alpha, class 1A, member 2	1.4386
Man2a1	mannosidase, alpha, class 2A, member 1	0.848013
Man2b1	mannosidase, alpha, class 2B, member 1	0.787437
Man2c1	mannosidase, alpha, class 2C, member 1	0.803368
Maoa	monoamine oxidase A	0.52968
Map1b	microtubule-associated protein 1B	0.798231
Map1lc3b	microtubule-associated protein 1 light chain 3 beta	0.808884
Map2k1	mitogen activated protein kinase kinase 1	1.26452
Map2k5	mitogen activated protein kinase kinase 5	0.723136
Map3k1	mitogen-activated protein kinase kinase kinase 1-like	0.373792
Map3k11	mitogen-activated protein kinase kinase kinase 11	0.787968
Map4	microtubule-associated protein 4	1.31801
Map4k3	mitogen-activated protein kinase kinase kinase kinase 3	0.781455
Map4k4	mitogen-activated protein kinase kinase kinase kinase 4	1.14828
Map7	microtubule-associated protein 7	0.548719
Map7d1	MAP7 domain containing 1	0.864025
Mapk3	mitogen activated protein kinase 3	0.585517
Mapk9	mitogen-activated protein kinase 9	2.26224
Mapkapk2	mitogen-activated protein kinase-activated protein kinase 2	1.67727
Mapkapk3	mitogen-activated protein kinase-activated protein kinase 3	0.645388
Mapre1	microtubule-associated protein, RP/EB family, member 1	0.86769
Mapt	microtubule-associated protein tau	0.620808
March5	Membrane Associated Ring-CH-Type Finger 5	1.79094
March8	Membrane Associated Ring-CH-Type Finger 8	1.15583
Mark1	microtubule affinity regulating kinase 1	11.3728
Mark2	microtubule affinity regulating kinase 2	0.839621
Mars	methionyl-tRNA synthetase	1.46657
Marveld1	MARVEL domain containing 1	0.540419
Mast3	microtubule associated serine/threonine kinase 3	0.626748
Mat2b	methionine adenosyltransferase 2B	1.24962
Mb21d2	Mab-21 domain containing 2	1.71324
Mbd2	methyl-CpG binding domain protein 2	1.37022
Mbd6	methyl-CpG binding domain protein 6	0.786488
Mboat1	membrane bound O-acyltransferase domain containing 1	0.395185
Mbp	myelin basic protein	0.810058
Mcam	melanoma cell adhesion molecule	0.481062
Mcee	methylmalonyl CoA epimerase	3.80638
Mcfd2	multiple coagulation factor deficiency 2	1.27154
Mcl1	MCL1, BCL2 family apoptosis regulator	2.09008
Mcm10	minichromosome maintenance 10 replication initiation factor	0.39834
Mcm2	minichromosome maintenance complex component 2	0.290774
Mcm3	minichromosome maintenance complex component 3	0.446884
Mcm4	minichromosome maintenance complex component 4	0.319026
Mcm5	minichromosome maintenance complex component 5	0.119621
Mcm6	minichromosome maintenance complex component 6	0.1819
Mcm7	minichromosome maintenance complex component 7	0.207501
Mcm8	minichromosome maintenance 8 homologous recombination repair factor	0.299951
Mcrs1	microspherule protein 1	0.727679
Mdc1	mediator of DNA damage checkpoint 1	0.505112
Mdh1	malate dehydrogenase 1	1.47496
Mdh2	malate dehydrogenase 2	1.21276
Mdm2	MDM2 proto-oncogene	1.53185
Mdm4	MDM4, p53 regulator	1.44814
Mdp1	magnesium-dependent phosphatase 1	2.25642
Me1	malic enzyme 1	3.88361
Me3	malic enzyme 3	0.293459
Med15	mediator complex subunit 15	1.46787
Med16	mediator complex subunit 16	0.665649
Med28	mediator complex subunit 28	1.27934
Med7	mediator complex subunit 7	1.68915
Med8	mediator complex subunit 8	1.5725
Mef2a	myocyte enhancer factor 2a	0.730911
Mefv	MEFV, pyrin innate immunity regulator	11.3738
Melk	maternal embryonic leucine zipper kinase	0.103683
Memo1	mediator of cell motility 1	0.719034
Mesdc2	mesoderm development candidate 2	1.37322
Metap1	methionyl aminopeptidase 1	1.17018
Metap2	methionyl aminopeptidase 2	0.862816
Mfge8	milk fat globule-EGF factor 8 protein	0.432495
Mfsd11	major facilitator superfamily domain containing 11	0.776893
Mgat4b	mannosyl (alpha-1,3-)-glycoprotein beta-1,4-N-acetylglucosaminyltransferase, isozyme B	0.639023
MGC105567	similar to cDNA sequence BC023105	6.39194
MGC105649	hypothetical LOC302884	15.4076
MGC108823	interferon-inducible GTPase 1-like	3.52924
MGC94207	similar to RIKEN cDNA C030006K11	1.70974
MGC94335	#N/A	1.39044
Mgll	monoglyceride lipase	0.657976
Mgmt	O-6-methylguanine-DNA methyltransferase	1.95041
Mgp	matrix Gla protein	3.04887
Mgst1	microsomal glutathione S-transferase 1	1.77619
Mical1	microtubule associated monooxygenase, calponin and LIM domain containing 1	0.620647
Micu1	mitochondrial calcium uptake 1	0.625536
Mid1ip1	MID1 interacting protein 1	0.681361
Mier2	mesoderm induction early response 1, family member 2	0.730861
Mif	macrophage migration inhibitory factor	0.801748
Milr1	mast cell immunoglobulin-like receptor 1	0.338985
Mink1	misshapen-like kinase 1	0.751878
Minos1	mitochondrial inner membrane organizing system 1	1.44261
Mipep	mitochondrial intermediate peptidase	1.73125
Mir155hg	MIR155 host gene	22.1447
Mis18bp1	MIS18 binding protein 1	0.651399
Mitd1	microtubule interacting and trafficking domain containing 1	1.37818
Mitf	melanogenesis associated transcription factor	2.71122
Mki67	marker of proliferation Ki-67	0.142099
Mkks	McKusick-Kaufman syndrome	1.59321
Mks1	Meckel syndrome, type 1	0.413466
Mlec	unc-119 lipid binding chaperone B	1.36796
Mlf2	myeloid leukemia factor 2	1.62492
Mllt3	MLLT3, super elongation complex subunit	1.96328
Mllt4	Myeloid/Lymphoid Or Mixed-Lineage Leukemia	1.44346
Mmel1	membrane metallo-endopeptidase-like 1	2.61994
Mmgt2	membrane magnesium transporter 2	0.763561
Mmp14	matrix metallopeptidase 14	6.15623
Mmp9	matrix metallopeptidase 9	0.298176
Mms22l	MMS22-like, DNA repair protein	0.411915
Mnat1	MNAT CDK-activating kinase assembly factor 1	1.26934
Mnt	MAX network transcriptional repressor	0.614814
Mobp	myelin-associated oligodendrocyte basic protein	0.572498
Mocos	molybdenum cofactor sulfurase	4.5614
Mocs1	molybdenum cofactor synthesis 1	2.0813
Mocs2	molybdenum cofactor synthesis 2	2.32627
Mog	myelin oligodendrocyte glycoprotein	0.457835
Morf4l1	mortality factor 4 like 1	0.896616
Mospd2	motile sperm domain containing 2	1.4337
Mov10	Mov10 RISC complex RNA helicase	1.21023
Mpc1	mitochondrial pyruvate carrier 1	2.82285
Mpeg1	macrophage expressed 1	1.12752
Mpg	N-methylpurine-DNA glycosylase	0.66386
Mpnd	MPN domain containing	0.689772
Mppe1	metallophosphoesterase 1	1.5215
Mpped2	metallophosphoesterase domain containing 2	0.553993
Mpst	mercaptopyruvate sulfurtransferase	2.33599
Mpv17l2	MPV17 mitochondrial inner membrane protein like 2	1.76958
Mras	muscle RAS oncogene homolog	2.29619
Mrc1	mannose receptor, C type 1	0.0716221
Mrfap1	Morf4 family associated protein 1	1.324
Mrgprx3	MAS related GPR family member X3	0.201161
Mrp63	mitochondrial ribosomal protein L57	1.19371
Mrpl10	mitochondrial ribosomal protein L10	1.20012
mrpl11	mitochondrial ribosomal protein L11	1.33549
Mrpl12	mitochondrial ribosomal protein L12	1.53725
Mrpl13	mitochondrial ribosomal protein L13	1.22166
Mrpl16	mitochondrial ribosomal protein L16	0.618257
Mrpl17	mitochondrial ribosomal protein L17	1.17768
Mrpl18	mitochondrial ribosomal protein L18	1.19135
Mrpl21	mitochondrial ribosomal protein L21	1.42517
Mrpl22	mitochondrial ribosomal protein L22	1.29539
Mrpl23	mitochondrial ribosomal protein L23	0.672518
mrpl24	mitochondrial ribosomal protein L24	1.49597
Mrpl27	mitochondrial ribosomal protein L27	1.12905
Mrpl46	mitochondrial ribosomal protein L46	1.41919
Mrpl47	mitochondrial ribosomal protein L47	1.94322
Mrpl52	mitochondrial ribosomal protein L52	1.29101
Mrpl53	mitochondrial ribosomal protein L53	1.17842
Mrpl55	mitochondrial ribosomal protein L55	1.98862
Mrps16	mitochondrial ribosomal protein S16	1.22923
Mrps18b	mitochondrial ribosomal protein S18B	1.318
Mrps18c	mitochondrial ribosomal protein S18C	1.33841
Mrps21	mitochondrial ribosomal protein S21	0.832528
Mrps25	mitochondrial ribosomal protein S25	1.91645
Mrps35	mitochondrial ribosomal protein S35	1.4736
Mrps36	mitochondrial ribosomal protein S36	1.8036
Mrps9	mitochondrial ribosomal protein S9	1.19355
Mrs2	MRS2 magnesium transporter	1.43729
Mrto4	MRT4 homolog, ribosome maturation factor	0.633936
Ms4a7	membrane spanning 4-domains A7	2.32733
Msl1	male specific lethal 1 homolog	0.864754
Msmo1	methylsterol monooxygenase 1	0.702057
Msr1	macrophage scavenger receptor 1	0.386817
Mt1a	metallothionein 1A	2.13888
Mt2A	metallothionein 2A	3.63339
Mtch2	mitochondrial carrier 2	1.20428
Mtdh	metadherin	1.27261
Mthfd1l	methylenetetrahydrofolate dehydrogenase (NADP+ dependent) 1-like	0.642769
Mthfd2	methylenetetrahydrofolate dehydrogenase (NADP+ dependent) 2	1.60997
Mthfs	5,10-methenyltetrahydrofolate synthetase (5-formyltetrahydrofolate cyclo-ligase)	1.25398
Mtm1	myotubularin 1	1.718
Mtmr10	myotubularin related protein 10	0.680138
Mtmr12	myotubularin related protein 12	0.728352
Mtmr14	myotubularin related protein 14	2.1774
Mtmr3	myotubularin related protein 3	1.19719
Mtmr4	myotubularin related protein 4	1.42163
Mtmr9	myotubularin related protein 9	0.669522
Mtr	5-methyltetrahydrofolate-homocysteine methyltransferase	0.383663
Mtss1	MTSS1, I-BAR domain containing	0.291531
Mtus1	microtubule associated tumor suppressor 1	0.416478
Mtx2	metaxin 2	1.29639
Mul1	mitochondrial E3 ubiquitin protein ligase 1	1.5132
Mum1	melanoma associated antigen (mutated) 1	0.767741
Mutyh	mutY DNA glycosylase	0.410396
Mvb12a	multivesicular body subunit 12A	0.811916
Mvp	major vault protein	1.43179
Mx1	myxovirus (influenza virus) resistance 1	1.49536
Mx2	MX dynamin like GTPase 2	1.23405
Mxd1	max dimerization protein 1	3.27423
Mxd4	Max dimerization protein 4	0.438092
Mybl2	myeloblastosis oncogene-like 2	0.100876
Myc	myelocytomatosis oncogene	0.663623
Mycbp	Myc binding protein	1.45369
Myd88	myeloid differentiation primary response 88	0.764272
Myef2	myelin expression factor 2	0.794514
Myeov2	Myeloma Overexpressed 2	1.42498
Myl12b	myosin light chain 12B	1.35464
Mylip	myosin regulatory light chain interacting protein	0.654563
Myo1e	myosin IE	0.476955
Myof	myoferlin	4.30174
Myrf	myelin regulatory factor	0.814156
N4bp1	Nedd4 binding protein 1	3.09552
N4bp2l1	NEDD4 binding protein 2-like 1	7.08015
N4bp2l2	NEDD4 binding protein 2-like 2	1.22354
Naa10	N(alpha)-acetyltransferase 10, NatA catalytic subunit	1.43771
Naa25	N(alpha)-acetyltransferase 25, NatB auxiliary subunit	1.59446
Naaa	N-acylethanolamine acid amidase	0.54644
Nab1	Ngfi-A binding protein 1	1.44016
Nabp1	nucleic acid binding protein 1	1.59297
Nadk	NAD kinase	2.49915
Nagk	N-acetylglucosamine kinase	0.677503
Nampt	nicotinamide phosphoribosyltransferase	13.3137
Nans	N-acetylneuraminate synthase	1.20874
Nap1l1	nucleosome assembly protein 1-like 1	0.817585
Napg	NSF attachment protein gamma	1.22701
Napsa	napsin A aspartic peptidase	33.56
Nars	asparaginyl-tRNA synthetase	1.44093
Nasp	nuclear autoantigenic sperm protein	0.539127
Nbl1	neuroblastoma 1, DAN family BMP antagonist	2.14024
Ncald	neurocalcin delta	0.630426
Ncapd3	non-SMC condensin II complex, subunit D3	0.486143
Ncf1	neutrophil cytosolic factor 1	6.78064
Ncf4	neutrophil cytosolic factor 4	3.33147
Nckap1l	NCK associated protein 1 like	0.885193
Ncl	nucleolin	0.750054
Ncln	nicalin	0.860825
Ncoa1	nuclear receptor coactivator 1	1.32633
Ncoa4	nuclear receptor coactivator 4	0.470067
Ncoa6	nuclear receptor coactivator 6	1.31137
Ncor2	nuclear receptor co-repressor 2	0.834348
Ncstn	nicastrin	0.858012
Ndc80	NDC80 kinetochore complex component	0.552401
Nde1	nudE neurodevelopment protein 1	1.96982
Ndel1	nudE neurodevelopment protein 1-like 1	1.39083
Ndfip1	Nedd4 family interacting protein 1	0.663232
Ndfip2	Nedd4 family interacting protein 2	1.44298
Ndnl2	Necdin-Like 2	1.27804
Ndrg1	N-myc downstream regulated 1	0.707477
Ndufa1	NADH:ubiquinone oxidoreductase subunit A1	1.14231
Ndufa2	NADH:ubiquinone oxidoreductase subunit A2	1.27453
Ndufa4	NADH:ubiquinone oxidoreductase subunit A4	1.25954
Ndufa5	NADH:ubiquinone oxidoreductase subunit A5	1.75066
Ndufa6	NADH:ubiquinone oxidoreductase subunit A6	1.23605
Ndufa7	NADH:ubiquinone oxidoreductase subunit A7	1.17464
Ndufa8	NADH:ubiquinone oxidoreductase subunit A8	1.54525
Ndufa9	NADH:ubiquinone oxidoreductase subunit A9	1.24744
Ndufab1	NADH:ubiquinone oxidoreductase subunit AB1	1.50891
Ndufaf1	NADH:ubiquinone oxidoreductase complex assembly factor 1	1.81924
Ndufaf3	NADH:ubiquinone oxidoreductase complex assembly factor 3	1.45083
Ndufaf4	NADH:ubiquinone oxidoreductase complex assembly factor 4	1.46337
Ndufaf7	NADH:ubiquinone oxidoreductase complex assembly factor 7	1.51743
Ndufb10	NADH:ubiquinone oxidoreductase subunit B10	1.54608
Ndufb2	NADH:ubiquinone oxidoreductase subunit B2	1.17771
Ndufb3	NADH:ubiquinone oxidoreductase subunit B3	1.64899
Ndufb4	NADH:ubiquinone oxidoreductase subunit B4	1.44466
Ndufb5	NADH:ubiquinone oxidoreductase subunit B5	1.38118
Ndufb6	NADH:ubiquinone oxidoreductase subunit B6	1.49817
Ndufb7	NADH:ubiquinone oxidoreductase subunit B7	1.17683
Ndufb8	NADH:ubiquinone oxidoreductase subunit B8	1.11873
Ndufb9	NADH:ubiquinone oxidoreductase subunit B9	1.32833
Ndufc2	NADH:ubiquinone oxidoreductase subunit C2	1.29461
Ndufs3	NADH dehydrogenase (ubiquinone) Fe-S protein 3	1.67483
Ndufs4	NADH:ubiquinone oxidoreductase subunit S4	1.37293
Ndufs5	NADH:ubiquinone oxidoreductase subunit S5	1.63316
Ndufs7	NADH dehydrogenase (ubiquinone) Fe-S protein 7	1.60479
Ndufv1	NADH:ubiquinone oxidoreductase core subunit V1	1.22929
Ndufv2	NADH:ubiquinone oxidoreductase core subunit V2	1.63169
Necap1	NECAP endocytosis associated 1	1.35719
Necap2	NECAP endocytosis associated 2	0.838266
Nedd4l	neural precursor cell expressed, developmentally down-regulated 4-like, E3 ubiquitin protein ligase	3.51716
Nedd9	neural precursor cell expressed, developmentally down-regulated 9	0.59368
Neil1	nei-like DNA glycosylase 1	1.5513
Nek1	NIMA-related kinase 1	1.45258
Nek4	NIMA-related kinase 4	0.461354
Nek6	NIMA-related kinase 6	1.88599
Nek7	NIMA-related kinase 7	0.553546
Nek9	NIMA-related kinase 9	0.743963
Nelfcd	negative elongation factor complex member C/D	0.529756
Nelfe	negative elongation factor complex member E	0.779018
Nell2	neural EGFL like 2	0.107186
Nes	nestin	0.400633
Net1	neuroepithelial cell transforming 1	0.255186
Neu1	neuraminidase 1	1.83708
Neurl3	neuralized E3 ubiquitin protein ligase 3	3.41932
Nfat5	nuclear factor of activated T-cells 5	2.13048
Nfe2l2	nuclear factor, erythroid 2-like 2	2.94633
Nfkb1	nuclear factor kappa B subunit 1	1.54568
Nfkb2	nuclear factor kappa B subunit 2	2.05196
Nfkbia	NFKB inhibitor alpha	4.35423
Nfkbib	NFKB inhibitor beta	2.07493
Nfkbie	NFKB inhibitor epsilon	2.24504
Nfkbil1	NFKB inhibitor like 1	1.51205
Nfkbiz	NFKB inhibitor zeta	0.682291
Nfxl1	nuclear transcription factor, X-box binding-like 1	0.532853
Nhp2l1	NHP2 non-histone chromosome protein 2-like 1-like	0.507929
Nifk	nucleolar protein interacting with the FHA domain of MKI67	0.825157
Ninj1	ninjurin 1	1.98922
Nit1	nitrilase 1	1.33966
Nkap	NFKB activating protein	1.45449
Nkiras2	NFKB inhibitor interacting Ras-like 2	1.47263
Nkx6-2	NK6 homeobox 2	0.436125
Nln	neurolysin	1.58411
Nlrc4	NLR family, CARD domain containing 4	2.145
Nlrp1a	NLR family, pyrin domain containing 1A	1.40796
Nlrp3	NLR family, pyrin domain containing 3	1.78824
Nmd3	NMD3 ribosome export adaptor	0.659762
Nme1	NME/NM23 nucleoside diphosphate kinase 1	0.821829
Nme2	NME/NM23 nucleoside diphosphate kinase 2	1.11389
Nme6	NME/NM23 nucleoside diphosphate kinase 6	1.52533
Nmi	N-myc (and STAT) interactor	2.1539
Nmnat1	nicotinamide nucleotide adenylyltransferase 1	1.78304
Nmnat3	nicotinamide nucleotide adenylyltransferase 3	2.7425
Nmral1	NmrA like redox sensor 1	0.533845
Nmt1	N-myristoyltransferase 1	1.47013
Noc2l	NOC2-like nucleolar associated transcriptional repressor	0.676268
Noc4l	nucleolar complex associated 4 homolog	0.786315
Noct	nocturnin	0.561485
Nod1	nucleotide-binding oligomerization domain containing 1	3.58621
Nod2	nucleotide-binding oligomerization domain containing 2	3.87201
Nop10	NOP10 ribonucleoprotein	0.752284
Nop14	NOP14 nucleolar protein	1.32964
Nop56	NOP56 ribonucleoprotein	0.707474
Nop58	NOP58 ribonucleoprotein	0.803944
Nos2	similar to Nitric oxide synthase, inducible	19.3179
Notch1	notch 1	1.49747
Notch2	notch 2	1.71341
Nova1	NOVA alternative splicing regulator 1	0.559126
Npc1	NPC intracellular cholesterol transporter 1	0.716145
[truncated: 1,554 more rows]

## Sheet: Sup T4
	Supplemental Table 4: Treatment-group overlap of differentially expressed mRNAs
	Grey, involved in immune effector responses
	Blue, mitochondrial ribosomal subunit
	Orange, nuclear ribosomal subunit
Present in:	Alc-DEs, not in TII-DEs		Alc-DEs, not in TII-DEs, not in AlcTII-DEs		AlcTII-DEs, not in TII-DEs		AlcTII-DEs, not in TII-DEs not in Alc-DEs
Count:	87		21		951		885
Regions:	1,4		1		4,7		7
	Alc*-DEs	Ratio	AlcSpec-DEs	Ratio	AlcInf-DEs	Ratio	Alc*TI-DEs	Ratio
	Acads	1.26001	Agpat4	1.29766	Aamdc	1.68869	Aamdc	1.68869
	Adcy6	1.29925	Arrdc1	1.27005	Abcb7	0.56813	Abcb7	0.56813
	Agpat4	1.29766	Bri3bp	1.32935	Abcc10	0.441329	Abcc10	0.441329
	Arf5	1.32798	C1qb	1.21333	Abce1	0.790152	Abce1	0.790152
	Armc3	1.54589	Coq10a	1.31272	Abcf2	1.21589	Abcf2	1.21589
	Arrdc1	1.27005	Eng	1.36407	Abcg3l3	1.87445	Abcg3l3	1.87445
	Bri3bp	1.32935	Fahd1	0.662314	Abhd17a	0.818459	Abhd17a	0.818459
	C1qa	1.18704	Foxo4	1.35461	Abhd4	1.19236	Abhd4	1.19236
	C1qb	1.21333	Ifih1	1.32017	Abhd6	1.91402	Abhd6	1.91402
	C1qc	1.29938	Laptm5	1.24794	Acads	1.40778	Acbd6	1.32433
	Cant1	1.33264	Ly86	1.24661	Acbd6	1.32433	Acin1	0.795035
	Cbx6	1.55571	Map1lc3a	1.33613	Acin1	0.795035	Acot13	1.75009
	Clk1	0.738021	Map3k12	0.741672	Acot13	1.75009	Acot2	2.10914
	Coq10a	1.31272	Pon2	1.26926	Acot2	2.10914	Acp1	1.48663
	Coro1a	0.795773	Robo1	1.72037	Acp1	1.48663	Acp5	1.41727
	Csf1r	1.2403	Sfrp2	1.43035	Acp5	1.41727	Actb	0.72443
	Ddx39a	0.75936	Slc45a3	1.41498	Actb	0.72443	Acvrl1	1.3411
	Ddx58	1.29682	Stard10	1.36704	Acvrl1	1.3411	Adam9	0.473402
	Dnajb11	1.26133	Tmem30a	1.26955	Adam9	0.473402	Adamts4	0.68243
	Ei24	1.29283	Txndc15	1.276	Adamts4	0.68243	Adap2	1.23153
	Eid1	0.676405	Uba7	1.32156	Adap2	1.23153	Adi1	1.26043
	Eng	1.36407			Adcy6	1.59817	Adm	0.68381
	Etv5	0.780881			Adi1	1.26043	Adnp	0.865552
	Fahd1	0.662314			Adm	0.68381	Ado	1.5263
	Foxo4	1.35461			Adnp	0.865552	Afg3l1	0.812003
	Gar1	0.739512			Ado	1.5263	Agpat1	1.38212
	Gng10	1.24726			Afg3l1	0.812003	Agps	0.835971
	Gpnmb	1.24727			Agpat1	1.38212	Ahdc1	0.786637
	Gpr18	1.33414			Agps	0.835971	Akr1a1	0.918227
	Hipk2	1.23806			Ahdc1	0.786637	Aldh3a2	1.24243
	Hist3h2a	0.775985			Akr1a1	0.918227	Alg14	1.22892
	Hsp90b1	1.33192			Aldh3a2	1.24243	Amdhd2	0.821251
	Hyou1	1.28611			Alg14	1.22892	Anapc11	1.17825
	Ifih1	1.32017			Amdhd2	0.821251	Anapc7	0.79313
	Igsf6	1.52047			Anapc11	1.17825	Ankh	0.552284
	Kdelr1	1.20951			Anapc7	0.79313	Ankrd17	1.27885
	Khdrbs1	0.79694			Ankh	0.552284	Ankrd32	0.671232
	Krtcap2	1.2497			Ankrd17	1.27885	Ankrd6	0.652202
	Laptm5	1.24794			Ankrd32	0.671232	Ap3s2	1.44482
	Lrpap1	1.40623			Ankrd6	0.652202	Ap5z1	1.24168
	Ltbr	1.25304			Ap3s2	1.44482	Apbb1	0.627639
	Ly86	1.24661			Ap5z1	1.24168	Aph1a	0.847527
	Map1lc3a	1.33613			Apbb1	0.627639	Apln	0.336341
	Map3k12	0.741672			Aph1a	0.847527	Apobec3b	1.64
	Mid1ip1	0.808145			Apln	0.336341	Apoo	1.79416
	Mif	0.773446			Apobec3b	1.64	Appbp2	0.771199
	Mthfd1l	0.712539			Apoo	1.79416	Aprt	0.790722
	Nudt18	1.35526			Appbp2	0.771199	Arhgap1	0.844532
	Oas1b	1.37503			Aprt	0.790722	Arhgap9	0.711193
	Ocel1	1.39647			Arf5	1.1148	Arl1	1.44894
	Parg	1.2374			Arhgap1	0.844532	Arl2	0.710591
	Pdcd11	0.79373			Arhgap9	0.711193	Arl3	1.2025
	Pdk1	0.747571			Arl1	1.44894	Arntl	0.638396
	Phgdh	0.719644			Arl2	0.710591	Arpc1b	1.1568
	Plxdc2	1.70573			Arl3	1.2025	Arpc2	0.885943
	Pon2	1.26926			Armc3	2.73344	Arpc4	0.863576
	Pou2f2	1.29936			Arntl	0.638396	Arpc5	0.850027
	Prps1	0.780402			Arpc1b	1.1568	Arrdc4	2.44808
	Prtfdc1	1.38404			Arpc2	0.885943	Asap1	1.25934
	Qsox1	1.46743			Arpc4	0.863576	Asb13	2.31197
	Ran	0.817351			Arpc5	0.850027	Atg10	1.3587
	Reep4	1.31347			Arrdc4	2.44808	Atg14	1.40252
	Robo1	1.72037			Asap1	1.25934	Atg4al1	1.40409
	Rpl22l1	0.819801			Asb13	2.31197	Atg9a	0.75636
	Rtp4	1.23416			Atg10	1.3587	Atic	0.745464
	Scarb2	1.40989			Atg14	1.40252	Atox1	1.25606
	Scd2	0.808159			Atg4al1	1.40409	Atp2a2	1.19608
	Scp2	1.19168			Atg9a	0.75636	Atxn10	0.81899
	Sdf2l1	1.26753			Atic	0.745464	Atxn2l	0.852552
	Sfrp2	1.43035			Atox1	1.25606	Axin1	1.20041
	Slc38a2	1.24515			Atp2a2	1.19608	B3galt4	1.70471
	Slc45a3	1.41498			Atxn10	0.81899	B4galt5	0.806735
	Srsf6	0.809714			Atxn2l	0.852552	Bag3	1.52748
	Stard10	1.36704			Axin1	1.20041	Baz2b	1.2212
	Tm2d2	1.309			B3galt4	1.70471	Bbx	1.48482
	Tmed9	1.20276			B4galt5	0.806735	Bcas3	0.734405
	Tmem181	1.42738			Bag3	1.52748	Bckdk	0.833681
	Tmem30a	1.26955			Baz2b	1.2212	Bcl2l12	0.867847
	Tmsb4x	1.37455			Bbx	1.48482	Bcl2l2	1.52664
	Tnfrsf1b	1.32062			Bcas3	0.734405	Becn1	0.799691
	Tomm7	1.21695			Bckdk	0.833681	Best2	2.04555
	Tspan3	1.26431			Bcl2l12	0.867847	Bex2	0.576524
	Twf2	1.21148			Bcl2l2	1.52664	Bin3	1.35359
	Txndc15	1.276			Becn1	0.799691	Brca2	1.38327
	Uba7	1.32156			Best2	2.04555	Bsg	0.84219
	Ubfd1	1.27743			Bex2	0.576524	Btf3	1.31006
	Uxs1	1.18479			Bin3	1.35359	Bub3	0.836701
					Brca2	1.38327	Bzw1	0.895542
					Bsg	0.84219	C5ar1	0.852134
					Btf3	1.31006	C8g	2.05492
					Bub3	0.836701	Cab39l	1.43494
					Bzw1	0.895542	Camk1d	0.607392
					C1qa	0.918098	Camsap1	0.821128
					C1qc	1.17274	Capn7	1.2441
					C5ar1	0.852134	Capza1	0.877977
					C8g	2.05492	Capzb	0.873495
					Cab39l	1.43494	Cask	0.550676
					Camk1d	0.607392	Cass4	1.95905
					Camsap1	0.821128	Cat	1.25494
					Cant1	1.3743	Ccdc28a	1.3862
					Capn7	1.2441	Ccdc47	1.25767
					Capza1	0.877977	Ccdc50	1.29598
					Capzb	0.873495	Ccdc8	4.59127
					Cask	0.550676	Ccndbp1	0.803222
					Cass4	1.95905	Ccng2	1.21946
					Cat	1.25494	Cct2	0.858584
					Cbx6	1.52454	Cct3	0.882509
					Ccdc28a	1.3862	Cd24	0.643649
					Ccdc47	1.25767	Cdadc1	1.43694
					Ccdc50	1.29598	Cdc123	1.47772
					Ccdc8	4.59127	Cdc37	0.827902
					Ccndbp1	0.803222	Cdc42	0.831127
					Ccng2	1.21946	Cdc42bpb	0.815207
					Cct2	0.858584	Cdh1	2.31642
					Cct3	0.882509	Cdipt	1.2835
					Cd24	0.643649	Cdk17	0.760995
					Cdadc1	1.43694	Cds1	1.81572
					Cdc123	1.47772	Cep295	0.68697
					Cdc37	0.827902	Cep89	2.05265
					Cdc42	0.831127	Cfl1	0.799969
					Cdc42bpb	0.815207	Cggbp1	0.818201
					Cdh1	2.31642	Champ1	0.821593
					Cdipt	1.2835	Chd2	1.38135
					Cdk17	0.760995	Chd6	0.804423
					Cds1	1.81572	Chkb	0.714565
					Cep295	0.68697	Chmp1a	1.14138
					Cep89	2.05265	Churc1	1.18914
					Cfl1	0.799969	Cir1	1.29682
					Cggbp1	0.818201	Cks1b	0.540329
					Champ1	0.821593	Clcc1	1.33753
					Chd2	1.38135	Clmp	0.44242
					Chd6	0.804423	Cln5	1.46734
					Chkb	0.714565	Cmas	1.17706
					Chmp1a	1.14138	Cmip	0.835472
					Churc1	1.18914	Cmtm3	0.866065
					Cir1	1.29682	Cnpy2	1.2181
					Cks1b	0.540329	Coa4	1.23202
					Clcc1	1.33753	Coa5	1.24903
					Clk1	0.688295	Commd6	1.24337
					Clmp	0.44242	Coq9	1.33665
					Cln5	1.46734	Cpsf2	0.824352
					Cmas	1.17706	Crip2	1.65784
					Cmip	0.835472	Crot	1.35261
					Cmtm3	0.866065	Ctnnbip1	1.31906
					Cnpy2	1.2181	Ctps1	0.727373
					Coa4	1.23202	Cttnbp2nl	0.846178
					Coa5	1.24903	Cul9	1.45375
					Commd6	1.24337	Cuta	0.792047
					Coq9	1.33665	Cutc	0.721864
					Coro1a	0.726565	Cwc15	1.16738
					Cpsf2	0.824352	Cx3cl1	2.48395
					Crip2	1.65784	Cxcl1	0.647636
					Crot	1.35261	Cxcl10	36.1449
					Csf1r	1.15413	Cxcl2	0.514643
					Ctnnbip1	1.31906	Cyth2	0.659866
					Ctps1	0.727373	Dcaf5	1.25506
					Cttnbp2nl	0.846178	Dcaf8	1.44684
					Cul9	1.45375	Dcakd	0.651296
					Cuta	0.792047	Dclk1	0.700945
					Cutc	0.721864	Dctn1	0.820052
					Cwc15	1.16738	Dctn4	0.779932
					Cx3cl1	2.48395	Dctn5	1.37182
					Cxcl1	0.647636	Dcx	0.594294
					Cxcl10	36.1449	Ddah2	0.754333
					Cxcl2	0.514643	Ddb1	0.829212
					Cyth2	0.659866	Ddx19a	0.809281
					Dcaf5	1.25506	Ddx3x	0.905262
					Dcaf8	1.44684	Ddx47	0.724697
					Dcakd	0.651296	Ddx50	1.20949
					Dclk1	0.700945	Deaf1	0.659616
					Dctn1	0.820052	Dgat2	0.565326
					Dctn4	0.779932	Dgcr8	0.765138
					Dctn5	1.37182	Dhrs3	1.3972
					Dcx	0.594294	Dhx15	0.801394
					Ddah2	0.754333	Dhx57	0.705984
					Ddb1	0.829212	Diexf	0.725419
					Ddx19a	0.809281	Dis3l	1.37095
					Ddx39a	0.850135	Dis3l2	1.41563
					Ddx3x	0.905262	Dkc1	0.624226
					Ddx47	0.724697	Dlg4	0.782019
					Ddx50	1.20949	Dnajb5	0.712153
					Ddx58	1.3391	Dot1l	0.833739
					Deaf1	0.659616	Dpagt1	1.23457
					Dgat2	0.565326	Dph3	0.751392
					Dgcr8	0.765138	Dpm3	0.590174
					Dhrs3	1.3972	Dusp1	0.672973
					Dhx15	0.801394	Dync1i2	0.829807
					Dhx57	0.705984	E2f3	0.651245
					Diexf	0.725419	E2f4	1.41522
					Dis3l	1.37095	Ebag9	1.25462
					Dis3l2	1.41563	Ebp	1.40693
					Dkc1	0.624226	Ecsit	1.5525
					Dlg4	0.782019	Eed	0.823817
					Dnajb11	1.4437	Eef1a1	0.672022
					Dnajb5	0.712153	Eef1g	0.865916
					Dot1l	0.833739	Efcab14	0.863547
					Dpagt1	1.23457	Egln3	0.611162
					Dph3	0.751392	Egr2	0.622605
					Dpm3	0.590174	Ehbp1l1	0.87824
					Dusp1	0.672973	Eif2ak1	1.47373
					Dync1i2	0.829807	Eif3c	0.894437
					E2f3	0.651245	Eif3d	0.865739
					E2f4	1.41522	Eif3f	0.879493
					Ebag9	1.25462	Eif3h	0.832551
					Ebp	1.40693	Eif4a3	0.847699
					Ecsit	1.5525	Eif4b	0.786949
					Eed	0.823817	Eif5b	1.15721
					Eef1a1	0.672022	Elavl1	0.828514
					Eef1g	0.865916	Elovl1	0.8319
					Efcab14	0.863547	Emc10	0.81742
					Egln3	0.611162	Emc2	0.855482
					Egr2	0.622605	Emc3	1.27528
					Ehbp1l1	0.87824	Entpd5	1.3763
					Ei24	1.5182	Epn1	0.570135
					Eid1	0.701038	Ercc2	0.811087
					Eif2ak1	1.47373	Ergic2	1.49181
					Eif3c	0.894437	Ero1b	2.22909
					Eif3d	0.865739	Ets2	0.795494
					Eif3f	0.879493	Exoc5	0.714526
					Eif3h	0.832551	Exoc6b	0.721936
					Eif4a3	0.847699	Exosc5	0.72558
					Eif4b	0.786949	Ezh2	0.776864
					Eif5b	1.15721	Faap20	1.30078
					Elavl1	0.828514	Fabp3	0.351631
					Elovl1	0.8319	Fam118b	0.78299
					Emc10	0.81742	Fam127b	0.845731
					Emc2	0.855482	Fam133b	1.20069
					Emc3	1.27528	Fam173b	1.55154
					Entpd5	1.3763	Fam174a	1.39701
					Epn1	0.570135	Fam20b	1.25498
					Ercc2	0.811087	Fam222b	1.27015
					Ergic2	1.49181	Fam49b	0.853093
					Ero1b	2.22909	Fam53a	1.40378
					Ets2	0.795494	Fam63a	1.19527
					Etv5	0.605472	Fam91a1	0.836095
					Exoc5	0.714526	Fbl	0.863994
					Exoc6b	0.721936	Fbxo6	1.44973
					Exosc5	0.72558	Fez1	0.695407
					Ezh2	0.776864	Fgfr1op2	1.30111
					Faap20	1.30078	Fibp	0.835249
					Fabp3	0.351631	Fkbp11	1.56174
					Fam118b	0.78299	Fkbp14	1.49888
					Fam127b	0.845731	Fkbp1a	0.842664
					Fam133b	1.20069	Fkbp2	1.16147
					Fam173b	1.55154	Fkbp4	1.27184
					Fam174a	1.39701	Fkbpl	1.48141
					Fam20b	1.25498	Flot1	0.863922
					Fam222b	1.27015	Flt3lg	1.67012
					Fam49b	0.853093	Fndc3a	1.32564
					Fam53a	1.40378	Foxp1	1.35658
					Fam63a	1.19527	Fscn1	0.719558
					Fam91a1	0.836095	Ftl1	1.77074
					Fbl	0.863994	Fuca2	1.85626
					Fbxo6	1.44973	Fundc2	1.31096
					Fez1	0.695407	Fut4	1.67229
					Fgfr1op2	1.30111	Fxr1	0.838951
					Fibp	0.835249	Gabarapl2	0.667102
					Fkbp11	1.56174	Gadd45gip1	1.339
					Fkbp14	1.49888	Gap43	0.536821
					Fkbp1a	0.842664	Gart	0.660131
					Fkbp2	1.16147	Gba	1.17627
					Fkbp4	1.27184	Gbe1	0.697855
					Fkbpl	1.48141	Gca	2.80902
					Flot1	0.863922	Gckr	2.19416
					Flt3lg	1.67012	Gclc	0.73088
					Fndc3a	1.32564	Gcn1l1	0.837723
					Foxp1	1.35658	Gfpt1	2.30796
					Fscn1	0.719558	Ggta1	1.48485
					Ftl1	1.77074	Gid8	0.849842
					Fuca2	1.85626	Gipc2	2.12957
					Fundc2	1.31096	Gjc2	0.357305
					Fut4	1.67229	Gkap1	1.27528
					Fxr1	0.838951	Gna15	1.31884
					Gabarapl2	0.667102	Gnai2	0.858914
					Gadd45gip1	1.339	Gnb2l1	0.813228
					Gap43	0.536821	Gnb4	1.48774
					Gar1	0.722344	Gng2	0.899241
					Gart	0.660131	Gnl3	0.660756
					Gba	1.17627	Gosr1	1.40148
					Gbe1	0.697855	Gpatch11	1.5579
					Gca	2.80902	Gpc1	0.650891
					Gckr	2.19416	Gpr137	1.43216
					Gclc	0.73088	Gpr65	2.11552
					Gcn1l1	0.837723	Gpr89b	1.33795
					Gfpt1	2.30796	Gramd1a	0.706382
					Ggta1	1.48485	Grk5	1.54361
					Gid8	0.849842	Gtdc1	1.39726
					Gipc2	2.12957	Gtf2h1	1.13641
					Gjc2	0.357305	Gtf2h5	1.18308
					Gkap1	1.27528	H6pd	1.52188
					Gna15	1.31884	Harbi1	1.88138
					Gnai2	0.858914	Hat1	0.613909
					Gnb2l1	0.813228	Haus7	0.532301
					Gnb4	1.48774	Haus8	0.604437
					Gng10	1.14228	Hbp1	0.825654
					Gng2	0.899241	Hccs	1.24161
					Gnl3	0.660756	Hcfc1r1	1.41494
					Gosr1	1.40148	Hddc2	1.38485
					Gpatch11	1.5579	Hdhd2	1.66555
					Gpc1	0.650891	Hebp2	1.64243
					Gpnmb	0.763565	Herpud1	1.19424
					Gpr137	1.43216	Hiatl1	1.2739
					Gpr18	1.34203	Hibch	1.3353
					Gpr65	2.11552	Hint1	0.836992
					Gpr89b	1.33795	Hist1h2bh	1.25271
					Gramd1a	0.706382	Hist1h4b	0.706814
					Grk5	1.54361	Hist3h2ba	0.595262
					Gtdc1	1.39726	Hlx	1.24009
					Gtf2h1	1.13641	Hmces	0.687511
					Gtf2h5	1.18308	Hnrnpa1	0.842784
					H6pd	1.52188	Hnrnpa3	0.811863
					Harbi1	1.88138	Hnrnpm	0.901442
					Hat1	0.613909	Hnrnpr	0.688257
					Haus7	0.532301	Hnrnpu	0.841355
					Haus8	0.604437	Hoga1	2.4881
					Hbp1	0.825654	Hps3	0.715805
					Hccs	1.24161	Hr	0.584521
					Hcfc1r1	1.41494	Hrsp12	1.93027
					Hddc2	1.38485	Hsf2	0.772635
					Hdhd2	1.66555	Hspa13	1.31597
					Hebp2	1.64243	Hspb11	1.44575
					Herpud1	1.19424	Hspbp1	0.686111
					Hiatl1	1.2739	Hspe1	1.24461
					Hibch	1.3353	Htr2b	0.333167
					Hint1	0.836992	Hyal2	0.792042
					Hipk2	1.21754	Iba57	1.45838
					Hist1h2bh	1.25271	Ick	0.611488
					Hist1h4b	0.706814	Icmt	1.63321
					Hist3h2a	0.724761	Icos	1.85568
					Hist3h2ba	0.595262	Idh1	2.25492
					Hlx	1.24009	Idnk	1.91939
					Hmces	0.687511	Ifrd2	0.729098
					Hnrnpa1	0.842784	Ift172	0.647245
					Hnrnpa3	0.811863	Ilf3	0.699944
					Hnrnpm	0.901442	Ilkap	0.803687
					Hnrnpr	0.688257	Immt	1.20647
					Hnrnpu	0.841355	Impa2	1.88072
					Hoga1	2.4881	Impdh2	0.82203
					Hps3	0.715805	Ing5	0.626728
					Hr	0.584521	Ipo4	0.769794
					Hrsp12	1.93027	Irf2bp1	0.729547
					Hsf2	0.772635	Irf2bpl	0.606505
					Hsp90b1	1.24936	Irf3	0.806348
					Hspa13	1.31597	Irg1	176.626
					Hspb11	1.44575	Irs2	0.736131
					Hspbp1	0.686111	Itpa	0.840028
					Hspe1	1.24461	Itpr1	1.41183
					Htr2b	0.333167	Ivd	1.32466
					Hyal2	0.792042	Iws1	0.821838
					Hyou1	1.28433	Kat2a	0.710469
					Iba57	1.45838	Kdm1b	1.32927
					Ick	0.611488	Kdm5b	0.840159
					Icmt	1.63321	Khk	1.88737
					Icos	1.85568	Kif1b	0.660054
					Idh1	2.25492	Kif26b	9.57955
					Idnk	1.91939	Kif2a	1.20136
					Ifrd2	0.729098	Kif5c	0.53004
					Ift172	0.647245	Klf16	0.79729
					Igsf6	1.83557	Klf3	0.782936
					Ilf3	0.699944	Klhdc3	0.71468
					Ilkap	0.803687	Klhdc9	2.64385
					Immt	1.20647	Klhl21	0.769619
					Impa2	1.88072	Klhl26	1.97856
					Impdh2	0.82203	Klhl6	0.263515
					Ing5	0.626728	Kpna4	0.796992
					Ipo4	0.769794	Kpnb1	0.74241
					Irf2bp1	0.729547	Kras	0.814469
					Irf2bpl	0.606505	Krcc1	1.33504
					Irf3	0.806348	Laptm4a	1.10501
					Irg1	176.626	Lasp1	0.830549
					Irs2	0.736131	Lbhd1	1.29248
					Itpa	0.840028	Lck	1.66152
					Itpr1	1.41183	Lcp1	1.20696
					Ivd	1.32466	Lcp2	0.833327
					Iws1	0.821838	Lfng	0.53932
					Kat2a	0.710469	Lgals1	0.56222
					Kdelr1	1.20245	Lgals8	0.748722
					Kdm1b	1.32927	Lgi3	0.580217
					Kdm5b	0.840159	Limch1	0.43281
					Khdrbs1	0.79162	Limd1	0.580536
					Khk	1.88737	Lin7c	0.564481
					Kif1b	0.660054	Lix1l	1.15287
					Kif26b	9.57955	Llph	1.69254
					Kif2a	1.20136	Lmbrd1	1.27983
					Kif5c	0.53004	Lmnb1	0.502601
					Klf16	0.79729	Lmo2	0.858093
					Klf3	0.782936	LOC100125364	1.30528
					Klhdc3	0.71468	LOC100365289	0.810062
					Klhdc9	2.64385	LOC100909675	0.765923
					Klhl21	0.769619	LOC100910827	1.17372
					Klhl26	1.97856	LOC361985	1.30281
					Klhl6	0.263515	LOC497934	1.18575
					Kpna4	0.796992	LOC652956	1.12495
					Kpnb1	0.74241	LOC685157	2.24578
					Kras	0.814469	LOC690120	0.408725
					Krcc1	1.33504	LOC690871	1.24478
					Krtcap2	1.29437	Lpar1	0.760924
					Laptm4a	1.10501	Lpcat3	0.556347
					Lasp1	0.830549	Lpp	1.79402
					Lbhd1	1.29248	Lrig2	1.33322
					Lck	1.66152	Lrrc14	1.47309
					Lcp1	1.20696	Lrrc14b	1.44119
					Lcp2	0.833327	Lrrc8b	1.64808
					Lfng	0.53932	Lrrk1	1.66785
					Lgals1	0.56222	Lsm3	0.758698
					Lgals8	0.748722	Lsm4	0.739539
					Lgi3	0.580217	Lsm5	1.1734
					Limch1	0.43281	Lsm7	0.800398
					Limd1	0.580536	Ltn1	0.691976
					Lin7c	0.564481	Luc7l	0.76619
					Lix1l	1.15287	Luc7l2	0.811367
					Llph	1.69254	Lxn	0.579255
					Lmbrd1	1.27983	Lypla2	0.797272
					Lmnb1	0.502601	Lyst	0.700877
					Lmo2	0.858093	Magt1	1.36688
					LOC100125364	1.30528	Man1a2	1.4386
					LOC100365289	0.810062	Map1b	0.798231
					LOC100909675	0.765923	Map3k11	0.787968
					LOC100910827	1.17372	Map7d1	0.864025
					LOC361985	1.30281	March8	1.15583
					LOC497934	1.18575	Mark2	0.839621
					LOC652956	1.12495	Mat2b	1.24962
					LOC685157	2.24578	Mbd6	0.786488
					LOC690120	0.408725	Mcfd2	1.27154
					LOC690871	1.24478	Mcm8	0.299951
					Lpar1	0.760924	Mcrs1	0.727679
					Lpcat3	0.556347	Mdm4	1.44814
					Lpp	1.79402	Med16	0.665649
					Lrig2	1.33322	Memo1	0.719034
					Lrpap1	1.52438	Metap2	0.862816
					Lrrc14	1.47309	MGC94335	1.39044
					Lrrc14b	1.44119	Mgp	3.04887
					Lrrc8b	1.64808	Mgst1	1.77619
					Lrrk1	1.66785	Mier2	0.730861
					Lsm3	0.758698	Mink1	0.751878
					Lsm4	0.739539	Mlec	1.36796
					Lsm5	1.1734	Mllt4	1.44346
					Lsm7	0.800398	Mog	0.457835
					Ltbr	1.35239	Morf4l1	0.896616
					Ltn1	0.691976	Mppe1	1.5215
					Luc7l	0.76619	Mpped2	0.553993
					Luc7l2	0.811367	Mrpl10	1.20012
					Lxn	0.579255	Mrpl11	1.33549
					Lypla2	0.797272	Mrpl13	1.22166
					Lyst	0.700877	Mrpl18	1.19135
					Magt1	1.36688	Mrpl23	0.672518
					Man1a2	1.4386	Mrpl46	1.41919
					Map1b	0.798231	Mrps18c	1.33841
					Map3k11	0.787968	Mrps35	1.4736
					Map7d1	0.864025	Mrs2	1.43729
					March8	1.15583	Msl1	0.864754
					Mark2	0.839621	Mt1a	2.13888
					Mat2b	1.24962	Mtmr12	0.728352
					Mbd6	0.786488	Mtmr3	1.19719
					Mcfd2	1.27154	Mtx2	1.29639
					Mcm8	0.299951	Mvb12a	0.811916
					Mcrs1	0.727679	Myc	0.663623
					Mdm4	1.44814	Myef2	0.794514
					Med16	0.665649	Myeov2	1.42498
					Memo1	0.719034	Nans	1.20874
					Metap2	0.862816	Nbl1	2.14024
					MGC94335	1.39044	Ncald	0.630426
					Mgp	3.04887	Nckap1l	0.885193
					Mgst1	1.77619	Ncl	0.750054
					Mid1ip1	0.681361	Ncln	0.860825
					Mier2	0.730861	Ncoa1	1.32633
					Mif	0.801748	Ncoa6	1.31137
					Mink1	0.751878	Ndnl2	1.27804
					Mlec	1.36796	Ndufa1	1.14231
					Mllt4	1.44346	Ndufa2	1.27453
					Mog	0.457835	Ndufa6	1.23605
					Morf4l1	0.896616	Ndufa8	1.54525
					Mppe1	1.5215	Ndufaf1	1.81924
					Mpped2	0.553993	Ndufb10	1.54608
					Mrpl10	1.20012	Ndufb4	1.44466
					mrpl11	1.33549	Ndufs5	1.63316
					Mrpl13	1.22166	Neil1	1.5513
					Mrpl18	1.19135	Nek4	0.461354
					Mrpl23	0.672518	Nek7	0.553546
					Mrpl46	1.41919	Nfkbil1	1.51205
					Mrps18c	1.33841	Nfkbiz	0.682291
					Mrps35	1.4736	Nifk	0.825157
					Mrs2	1.43729	Nit1	1.33966
					Msl1	0.864754	Nkap	1.45449
					Mt1a	2.13888	Nkx6-2	0.436125
					Mthfd1l	0.642769	Nmd3	0.659762
					Mtmr12	0.728352	Nme1	0.821829
					Mtmr3	1.19719	Nmnat1	1.78304
					Mtx2	1.29639	Noc2l	0.676268
					Mvb12a	0.811916	Noc4l	0.786315
					Myc	0.663623	Noct	0.561485
					Myef2	0.794514	Nop10	0.752284
					Myeov2	1.42498	Nop56	0.707474
					Nans	1.20874	Nop58	0.803944
					Nbl1	2.14024	Npm1	0.876796
					Ncald	0.630426	Nprl2	1.20228
					Nckap1l	0.885193	Nr1d2	1.21749
					Ncl	0.750054	Nrros	1.11891
					Ncln	0.860825	Nsg2	0.803968
					Ncoa1	1.32633	Nsmf	0.733641
					Ncoa6	1.31137	Nuak1	0.385199
					Ndnl2	1.27804	Nudt19	1.54281
					Ndufa1	1.14231	Nudt7	2.35933
					Ndufa2	1.27453	Nup155	0.643464
					Ndufa6	1.23605	Nup160	0.57517
					Ndufa8	1.54525	Nup93	0.815383
					Ndufaf1	1.81924	Oard1	1.28738
					Ndufb10	1.54608	Ocln	1.26721
					Ndufb4	1.44466	Odc1	1.35924
					Ndufs5	1.63316	Odf2	0.677587
					Neil1	1.5513	Ogt	0.8649
					Nek4	0.461354	Oraov1	0.711206
					Nek7	0.553546	Orc6	0.531216
					Nfkbil1	1.51205	Ostc	1.14222
					Nfkbiz	0.682291	P4ha2	1.26449
					Nifk	0.825157	Pabpc4	0.74399
					Nit1	1.33966	Pacsin1	0.545314
					Nkap	1.45449	Paf1	1.18201
					Nkx6-2	0.436125	Pak1	1.76039
					Nmd3	0.659762	Pak1ip1	0.7108
					Nme1	0.821829	Palb2	0.478768
					Nmnat1	1.78304	Pam16	1.292
					Noc2l	0.676268	Paxip1	0.656188
					Noc4l	0.786315	Pbxip1	1.36297
					Noct	0.561485	Pcdh9	0.746862
					Nop10	0.752284	Pced1a	0.823665
					Nop56	0.707474	Pdcd10	0.817685
					Nop58	0.803944	Pdcd1lg2	0.206643
					Npm1	0.876796	Pdcd7	1.16213
					Nprl2	1.20228	Pde7a	0.616814
					Nr1d2	1.21749	Pdia5	1.65674
					Nrros	1.11891	Pdik1l	1.49396
					Nsg2	0.803968	Pdlim2	2.92687
					Nsmf	0.733641	Pdlim5	0.67213
					Nuak1	0.385199	Pdrg1	1.22511
					Nudt18	1.90958	Pdss2	1.4474
					Nudt19	1.54281	Pgm2l1	1.46862
					Nudt7	2.35933	Pgrmc1	1.3043
					Nup155	0.643464	Pgrmc2	1.18668
					Nup160	0.57517	Phf12	0.776137
					Nup93	0.815383	Phf23	0.734496
					Oard1	1.28738	Phka1	1.78577
					Oas1b	1.31436	Phospho2	1.29535
					Ocel1	1.49889	Phpt1	0.786471
					Ocln	1.26721	Phyh	1.53955
					Odc1	1.35924	Pigk	1.17633
					Odf2	0.677587	Pih1d2	1.52352
					Ogt	0.8649	Pik3ip1	2.00469
					Oraov1	0.711206	Pin1	0.81024
					Orc6	0.531216	Pip4k2a	1.11402
					Ostc	1.14222	Pja1	1.44319
					P4ha2	1.26449	Pkib	1.98576
					Pabpc4	0.74399	Pkn1	0.811285
					Pacsin1	0.545314	Pkn3	0.692547
					Paf1	1.18201	Pla2g4a	0.606166
					Pak1	1.76039	Plbd2	0.759249
					Pak1ip1	0.7108	Plekha3	0.805523
					Palb2	0.478768	Plekha8	1.30029
					Pam16	1.292	Plrg1	0.842428
					Parg	1.15757	Pls3	1.52415
					Paxip1	0.656188	Pm20d1	0.488966
					Pbxip1	1.36297	Pnisr	1.13872
					Pcdh9	0.746862	Pold4	1.39476
					Pced1a	0.823665	Poldip3	0.86959
					Pdcd10	0.817685	Poll	0.732888
					Pdcd11	0.701518	Polr3d	0.799366
					Pdcd1lg2	0.206643	Polr3k	1.33922
					Pdcd7	1.16213	Pom121	0.794724
					Pde7a	0.616814	Ppcs	1.34401
					Pdia5	1.65674	Ppfia4	0.441032
					Pdik1l	1.49396	Ppig	1.16653
					Pdk1	0.730092	Ppp1ca	0.808887
					Pdlim2	2.92687	Ppp1r14b	0.89357
					Pdlim5	0.67213	Ppp2r5a	1.20576
					Pdrg1	1.22511	Ppp4r1	0.820871
					Pdss2	1.4474	Ppp4r2	1.15149
					Pgm2l1	1.46862	Ppp5c	0.703185
					Pgrmc1	1.3043	Pqbp1	0.817863
					Pgrmc2	1.18668	Prelid1	0.844199
					Phf12	0.776137	Prep	1.3717
					Phf23	0.734496	Prex1	0.73131
					Phgdh	0.718608	Prickle1	0.428762
					Phka1	1.78577	Prkaa1	0.84598
					Phospho2	1.29535	Prkar2a	0.595807
					Phpt1	0.786471	Prkcb	0.857219
					Phyh	1.53955	Prkrip1	1.19797
					Pigk	1.17633	Prmt1	0.673813
					Pih1d2	1.52352	Procr	2.93903
					Pik3ip1	2.00469	Prpsap2	1.57395
					Pin1	0.81024	Prr15	5.95004
					Pip4k2a	1.11402	Prrc2a	0.886153
					Pja1	1.44319	Prrg4	2.15011
					Pkib	1.98576	Psmd5	1.29515
					Pkn1	0.811285	Psmd6	0.852644
					Pkn3	0.692547	Ptdss2	1.43694
					Pla2g4a	0.606166	Ptgr1	1.63555
					Plbd2	0.759249	Ptov1	0.703124
					Plekha3	0.805523	Ptpn11	1.21891
					Plekha8	1.30029	Ptprt	0.507942
					Plrg1	0.842428	Ptrh2	0.655178
					Pls3	1.52415	Pum1	0.769286
					Plxdc2	2.42456	Pwp1	0.673723
					Pm20d1	0.488966	Pycrl	0.651991
					Pnisr	1.13872	Qrich1	0.80416
					Pold4	1.39476	Rab27a	2.01228
					Poldip3	0.86959	Rab38	2.6227
					Poll	0.732888	Rab5c	0.903341
					Polr3d	0.799366	Rab7a	0.858468
					Polr3k	1.33922	Rab9a	0.739954
					Pom121	0.794724	Rabepk	1.34668
					Pou2f2	1.22066	Rabl2a	0.613831
					Ppcs	1.34401	Rac1	1.22708
					Ppfia4	0.441032	Rac2	0.844452
					Ppig	1.16653	Rad21	0.843188
					Ppp1ca	0.808887	Rad51c	0.383502
					Ppp1r14b	0.89357	Rala	1.26935
					Ppp2r5a	1.20576	Ranbp1	0.75421
					Ppp4r1	0.820871	Ranbp2	0.884543
					Ppp4r2	1.15149	Rassf1	0.79793
					Ppp5c	0.703185	Rassf5	0.779604
					Pqbp1	0.817863	Rb1cc1	1.19266
					Prelid1	0.844199	Rbck1	1.2418
					Prep	1.3717	Rbm4	1.58502
					Prex1	0.73131	Rbm4b	0.794503
					Prickle1	0.428762	Rbms2	1.42335
					Prkaa1	0.84598	Rcl1	1.25818
					Prkar2a	0.595807	Rcn3	0.461125
					Prkcb	0.857219	Rcor2	0.615233
					Prkrip1	1.19797	Rdh14	1.54707
					Prmt1	0.673813	Reep3	1.5549
					Procr	2.93903	Relt	0.864451
					Prps1	0.771917	Rffl	2.86211
					Prpsap2	1.57395	RGD1303003	1.23546
					Prr15	5.95004	RGD1305455	0.76929
					Prrc2a	0.886153	RGD1306063	1.33919
					Prrg4	2.15011	RGD1307554	0.633318
					Prtfdc1	1.7019	RGD1308134	0.734572
					Psmd5	1.29515	RGD1309188	1.31697
					Psmd6	0.852644	RGD1309534	1.37058
					Ptdss2	1.43694	RGD1309779	0.707705
					Ptgr1	1.63555	RGD1311745	1.29077
					Ptov1	0.703124	RGD1559896	0.756438
					Ptpn11	1.21891	RGD1561157	1.87006
					Ptprt	0.507942	RGD1562114	1.48082
					Ptrh2	0.655178	RGD1563348	1.49984
					Pum1	0.769286	RGD1563941	0.729328
					Pwp1	0.673723	RGD1564379	0.714212
					Pycrl	0.651991	RGD1565641	1.25987
					Qrich1	0.80416	RGD1565785	1.32432
					Qsox1	1.68446	RGD1566052	0.682823
					Rab27a	2.01228	RGD1566099	1.82476
					Rab38	2.6227	RGD735065	1.28167
					Rab5c	0.903341	Rgl1	0.550325
					Rab7a	0.858468	Rgs12	0.493388
					Rab9a	0.739954	Rheb	0.849215
					Rabepk	1.34668	Rhoa	0.698616
					Rabl2a	0.613831	Rhog	0.811413
					Rac1	1.22708	Ric8a	1.35205
					Rac2	0.844452	Riok3	1.26688
					Rad21	0.843188	Rmrp	0.3651
					Rad51c	0.383502	Rnaseh2a	1.40793
					Rala	1.26935	Rnaseh2b	0.776865
					Ran	0.80906	Rnasek	0.880245
					Ranbp1	0.75421	Rnf111	0.843908
					Ranbp2	0.884543	Rnf128	1.81975
					Rassf1	0.79793	Rnf146	1.14523
					Rassf5	0.779604	Rnf166	1.1958
					Rb1cc1	1.19266	Rnf41	0.816356
					Rbck1	1.2418	Rnpep	1.20872
					Rbm4	1.58502	Rpl19	1.21606
					Rbm4b	0.794503	Rpl27	0.868072
					Rbms2	1.42335	Rpl27a	0.844819
					Rcl1	1.25818	Rpl36	0.751878
					Rcn3	0.461125	Rpl36a	1.1166
					Rcor2	0.615233	Rpl7	0.86009
					Rdh14	1.54707	Rplp1	0.846801
					Reep3	1.5549	Rpo1-3	0.789524
					Reep4	1.18424	Rps10	0.839448
					Relt	0.864451	Rps14	0.791859
					Rffl	2.86211	Rps18	0.883297
					RGD1303003	1.23546	Rps23	1.11007
					RGD1305455	0.76929	Rps25	0.894662
					RGD1306063	1.33919	Rps27a	1.1972
					RGD1307554	0.633318	Rps5	0.902364
					RGD1308134	0.734572	Rps7	0.895574
					RGD1309188	1.31697	Rps8	0.871932
					RGD1309534	1.37058	Rpsa	0.763428
					RGD1309779	0.707705	Rragd	1.51927
					RGD1311745	1.29077	Rsu1	0.847391
					RGD1559896	0.756438	RT1-Ba	155.127
					RGD1561157	1.87006	Runx3	0.392941
					RGD1562114	1.48082	S100a16	0.408191
					RGD1563348	1.49984	S100a8	0.374231
					RGD1563941	0.729328	Samd11	0.729331
					RGD1564379	0.714212	Scaf4	1.26246
					RGD1565641	1.25987	Scamp1	1.15029
					RGD1565785	1.32432	Scamp4	0.732635
					RGD1566052	0.682823	Sclt1	1.51623
					RGD1566099	1.82476	Scly	1.28471
					RGD735065	1.28167	Scn1b	0.60619
					Rgl1	0.550325	Scnm1	1.72458
					Rgs12	0.493388	Scrib	0.768588
					Rheb	0.849215	Sec11c	1.31091
					Rhoa	0.698616	Sec22a	1.44778
					Rhog	0.811413	Sec62	1.17072
					Ric8a	1.35205	Sectm1a	2.1697
					Riok3	1.26688	Sema6d	0.552192
					Rmrp	0.3651	Serinc2	2.27007
					Rnaseh2a	1.40793	Sf3b2	0.830104
					Rnaseh2b	0.776865	Sfr1	0.828571
					Rnasek	0.880245	Sgsm3	1.65101
					Rnf111	0.843908	Sh2b1	1.24243
					Rnf128	1.81975	Sh2b2	0.514178
					Rnf146	1.14523	Sh3bp4	0.605068
					Rnf166	1.1958	Sh3tc1	1.24628
					Rnf41	0.816356	Shkbp1	0.777135
					Rnpep	1.20872	Sigmar1	0.688389
					Rpl19	1.21606	Sirt5	1.62755
					Rpl22l1	0.830539	Siva1	1.44171
					Rpl27	0.868072	Slc22a23	0.663365
					Rpl27a	0.844819	Slc30a5	1.65155
					Rpl36	0.751878	Slc35e1	1.22174
					Rpl36a	1.1166	Slc38a6	1.56215
					Rpl7	0.86009	Slc39a1	1.09413
					Rplp1	0.846801	Slc39a7	1.16139
					Rpo1-3	0.789524	Slc39a8	1.43352
					Rps10	0.839448	Slc48a1	1.62786
					Rps14	0.791859	Slc5a3	1.43736
					Rps18	0.883297	Slc7a6	0.803377
					Rps23	1.11007	Slco4a1	2.08909
					Rps25	0.894662	Slirp	1.31255
					Rps27a	1.1972	Slpi	0.713488
					Rps5	0.902364	Smarcad1	0.772842
					Rps7	0.895574	Smim15	1.16893
					Rps8	0.871932	Smu1	0.861717
					Rpsa	0.763428	Smurf2	0.790461
					Rragd	1.51927	Smyd3	1.53972
					Rsu1	0.847391	Snai1	1.85119
					RT1-Ba	155.127	Snapc2	1.59455
					Rtp4	0.800119	Snrnp200	0.8237
					Runx3	0.392941	Snrnp48	1.25121
					S100a16	0.408191	Snx19	1.32354
					S100a8	0.374231	Socs5	1.25091
					Samd11	0.729331	Sowahd	3.07641
					Scaf4	1.26246	Spef1	1.6929
					Scamp1	1.15029	Spidr	0.714395
					Scamp4	0.732635	Spsb3	1.25563
					Scarb2	1.7856	Srd5a3	1.50777
					Scd2	0.896715	Srf	0.803922
					Sclt1	1.51623	Srfbp1	0.715975
					Scly	1.28471	Srprb	1.71364
					Scn1b	0.60619	Srrm1	0.836603
					Scnm1	1.72458	Srsf5	0.765238
					Scp2	1.21575	Srsf7	0.863307
					Scrib	0.768588	Ssbp4	0.724607
					Sdf2l1	1.24714	Ssrp1	0.868438
					Sec11c	1.31091	Stam2	1.67011
					Sec22a	1.44778	Stard3nl	1.2639
					Sec62	1.17072	Stat5a	1.372
					Sectm1a	2.1697	Stau1	0.817567
					Sema6d	0.552192	Steap1	5.22226
					Serinc2	2.27007	Stk10	0.834336
					Sf3b2	0.830104	Stmn4	0.743942
					Sfr1	0.828571	Strn3	0.855097
					Sgsm3	1.65101	Stx12	0.862879
					Sh2b1	1.24243	Stx16	1.63528
					Sh2b2	0.514178	Stx17	1.75801
					Sh3bp4	0.605068	Stxbp5	0.601012
					Sh3tc1	1.24628	Supt16h	0.883181
					Shkbp1	0.777135	Supt6h	0.859559
					Sigmar1	0.688389	Sympk	0.705523
					Sirt5	1.62755	Syncrip	0.773254
					Siva1	1.44171	Synj2bp	1.25121
					Slc22a23	0.663365	Syvn1	1.14461
					Slc30a5	1.65155	Tada2b	1.37601
					Slc35e1	1.22174	Taf9	0.809523
					Slc38a2	1.36413	Taz	1.33565
					Slc38a6	1.56215	Tbc1d5	0.696779
					Slc39a1	1.09413	Tbpl1	1.28126
					Slc39a7	1.16139	Tceb2	1.31841
					Slc39a8	1.43352	Tcf15	7.62364
					Slc48a1	1.62786	Tcf3	0.726415
					Slc5a3	1.43736	Tctex1d2	1.50573
					Slc7a6	0.803377	Tex261	1.18546
					Slco4a1	2.08909	Tgfbr2	0.497635
					Slirp	1.31255	Thap11	1.21899
					Slpi	0.713488	Them6	1.8356
					Smarcad1	0.772842	Thoc5	0.764209
					Smim15	1.16893	Tjp1	0.6468
					Smu1	0.861717	Tle1	0.595671
					Smurf2	0.790461	Tle3	1.34184
					Smyd3	1.53972	Tm9sf4	1.25493
					Snai1	1.85119	Tmbim1	2.05263
					Snapc2	1.59455	Tmco1	1.17649
					Snrnp200	0.8237	Tmed2	1.15676
					Snrnp48	1.25121	Tmem119	0.667298
					Snx19	1.32354	Tmem120a	0.74797
					Socs5	1.25091	Tmem129	1.34554
					Sowahd	3.07641	Tmem14c	1.29787
					Spef1	1.6929	Tmem179b	0.859759
					Spidr	0.714395	Tmem183a	1.25607
					Spsb3	1.25563	Tmem19	1.81673
					Srd5a3	1.50777	Tmem200c	0.502722
					Srf	0.803922	Tmem202	0.447423
					Srfbp1	0.715975	Tmem220	1.65503
					Srprb	1.71364	Tmem256	1.28363
					Srrm1	0.836603	Tmem39a	1.44428
					Srsf5	0.765238	Tmem41a	1.91178
					Srsf6	0.859389	Tmem43	1.17309
					Srsf7	0.863307	Tmem57	0.748884
					Ssbp4	0.724607	Tmem86a	0.880828
					Ssrp1	0.868438	Tmem98	1.76801
					Stam2	1.67011	Tmtc3	0.81746
					Stard3nl	1.2639	Tnfsf9	0.438251
					Stat5a	1.372	Tprg1l	0.895309
					Stau1	0.817567	Trappc2	0.709942
					Steap1	5.22226	Trib2	0.607957
					Stk10	0.834336	Trim13	1.84053
					Stmn4	0.743942	Trim28	0.751795
					Strn3	0.855097	Trmt1l	1.24356
					Stx12	0.862879	Trmt6	0.763121
					Stx16	1.63528	Trrap	1.14555
					Stx17	1.75801	Tspan31	1.21409
					Stxbp5	0.601012	Ttc9c	1.38292
					Supt16h	0.883181	Tuba1a	0.698716
					Supt6h	0.859559	Tubb2b	0.875189
					Sympk	0.705523	Tvp23b	1.36885
					Syncrip	0.773254	Twist2	2.36113
					Synj2bp	1.25121	Txlna	0.66829
					Syvn1	1.14461	Txndc12	1.36558
					Tada2b	1.37601	Txndc5	1.26505
					Taf9	0.809523	Ubb	2.2235
					Taz	1.33565	Ube2b	1.14541
					Tbc1d5	0.696779	Ubqln4	1.32088
					Tbpl1	1.28126	Ubxn2a	1.59
					Tceb2	1.31841	Ugcg	0.778916
					Tcf15	7.62364	Unc119	1.26788
					Tcf3	0.726415	Uqcrh	1.15986
					Tctex1d2	1.50573	Urm1	0.771142
					Tex261	1.18546	Usp15	1.2746
					Tgfbr2	0.497635	Usp19	1.2178
					Thap11	1.21899	Utp11l	0.859776
					Them6	1.8356	Vezf1	0.725097
					Thoc5	0.764209	Vmp1	0.886616
					Tjp1	0.6468	Vnn1	0.373833
					Tle1	0.595671	Vps36	1.33542
					Tle3	1.34184	Vps72	0.763316
					Tm2d2	1.41997	Vps9d1	0.699585
					Tm9sf4	1.25493	Was	0.84863
					Tmbim1	2.05263	Wbp1	1.28742
					Tmco1	1.17649	Wdr1	0.848443
					Tmed2	1.15676	Wdr44	0.752494
					Tmed9	1.20489	Wdr48	0.749513
					Tmem119	0.667298	Wdr5	0.746067
					Tmem120a	0.74797	Wdr5b	1.3366
					Tmem129	1.34554	Whamm	1.42649
					Tmem14c	1.29787	Wipi2	2.59109
					Tmem179b	0.859759	Wwc2	0.699536
					Tmem181	1.22452	Xbp1	1.32819
					Tmem183a	1.25607	Xrcc1	0.77952
					Tmem19	1.81673	Ybx3	0.794997
					Tmem200c	0.502722	Ydjc	1.76235
					Tmem202	0.447423	Yeats2	1.29119
					Tmem220	1.65503	Ypel5	1.17098
					Tmem256	1.28363	Ywhah	0.866188
					Tmem39a	1.44428	Yy1	0.757452
					Tmem41a	1.91178	Zbtb22	0.769586
					Tmem43	1.17309	Zc3h18	0.752697
					Tmem57	0.748884	Zdhhc12	1.4379
					Tmem86a	0.880828	Zfat	0.434914
					Tmem98	1.76801	Zfp110	1.40514
					Tmsb4x	1.16821	Zfp131	1.15003
					Tmtc3	0.81746	Zfp148	0.82194
					Tnfrsf1b	1.16155	Zfp18	0.748856
					Tnfsf9	0.438251	Zfp191	0.727776
					Tomm7	1.11432	Zfp438	2.06652
					Tprg1l	0.895309	Zfp445	1.31845
					Trappc2	0.709942	Zfp503	1.88396
					Trib2	0.607957	Zfp592	0.757209
					Trim13	1.84053	Zfp772	1.51555
					Trim28	0.751795	Zfp84	0.752518
					Trmt1l	1.24356	Zfyve1	0.741703
					Trmt6	0.763121	Zfyve16	1.28323
					Trrap	1.14555	Zkscan3	0.79977
					Tspan3	1.15527	Zmat2	1.10639
					Tspan31	1.21409
					Ttc9c	1.38292
					Tuba1a	0.698716
					Tubb2b	0.875189
					Tvp23b	1.36885
					Twf2	1.13202
					Twist2	2.36113
					Txlna	0.66829
					Txndc12	1.36558
					Txndc5	1.26505
					Ubb	2.2235
					Ube2b	1.14541
					Ubfd1	1.29662
					Ubqln4	1.32088
					Ubxn2a	1.59
					Ugcg	0.778916
					Unc119	1.26788
					Uqcrh	1.15986
					Urm1	0.771142
					Usp15	1.2746
					Usp19	1.2178
					Utp11l	0.859776
					Uxs1	1.12467
					Vezf1	0.725097
					Vmp1	0.886616
					Vnn1	0.373833
					Vps36	1.33542
					Vps72	0.763316
					Vps9d1	0.699585
					Was	0.84863
					Wbp1	1.28742
					Wdr1	0.848443
					Wdr44	0.752494
					Wdr48	0.749513
					Wdr5	0.746067
					Wdr5b	1.3366
					Whamm	1.42649
					Wipi2	2.59109
					Wwc2	0.699536
					Xbp1	1.32819
					Xrcc1	0.77952
					Ybx3	0.794997
					Ydjc	1.76235
					Yeats2	1.29119
					Ypel5	1.17098
					Ywhah	0.866188
					Yy1	0.757452
					Zbtb22	0.769586
					Zc3h18	0.752697
					Zdhhc12	1.4379
					Zfat	0.434914
					Zfp110	1.40514
					Zfp131	1.15003
					Zfp148	0.82194
					Zfp18	0.748856
					Zfp191	0.727776
					Zfp438	2.06652
					Zfp445	1.31845
					Zfp503	1.88396
					Zfp592	0.757209
					Zfp772	1.51555
					Zfp84	0.752518
					Zfyve1	0.741703
					Zfyve16	1.28323
					Zkscan3	0.79977
					Zmat2	1.10639

## Sheet: Sup T5
Supplemental Table 5: KEGG Pathways identified in treatment groups
A. KEGG Pathways in Alc-DEs	Count	Padj	Genes
Lysosome	13	0.0019	Acp2,Atp6ap1,Cd68,Ctsb,Ctsc,Ctsh,Ctss,Gm2a,Laptm5,Ppt1,Psap,Scarb2,Slc11a1
Phagosome	15	0.0043	Atp6ap1,C3,Calr,Coro1a,Ctss,Cyba,Fcgr1a,Itgb5,Ncf1,RT1-A1,RT1-CE14,RT1-N3,RT1-S3,Tlr2,Tuba1b
Herpes simplex infection	14	0.029	C3,Ccl12,Cdk1,Ddx58,Eif2ak2,Ifih1,Oas1b,RT1-A1,RT1-CE14,RT1-N3,RT1-S3,Srsf6,Stat2,Tlr2
Protein processing in endoplasmic reticulum	12	0.03	Calr,Capn1,Dnaja1,Dnajb11,Dnajc3,Eif2ak2,Hsp90b1,Hspa5,Hsph1,Hyou1,Pdia6,Sel1l
Influenza A	12	0.028	Ccl12,Ddx39b,Ddx58,Dnajc3,Eif2ak2,Ifih1,Il18,Mx2,Oas1b,Pycard,Rsad2,Stat2
B. KEGG Pathways in Alc*TII-DEs	Count	Padj	Genes
Salmonella infection	16	0.0015	Actb,Arpc1b,Arpc2,Arpc4,Arpc5,Cdc42,Cxcl1,Cxcl2,Dync1i2,Pkn1,Pkn3,Rab7a,Rac1,Rhog,Tjp1,Was
Ribosome	23	0.0022	Mrpl10,Mrpl11,Mrpl13,Mrpl18,Mrpl23,Mrps18c,Rpl19,Rpl27,Rpl27a,Rpl36,Rpl36a
			Rpl7,Rplp1,Rps10,Rps14,Rps18,Rps23,Rps25,Rps27a,Rps5,Rps7,Rps8,Rpsa
Spliceosome	19	0.0053	Acin1,Cwc15,Dhx15,Eif4a3,Hnrnpa1,Hnrnpa3,Hnrnpm,Hnrnpu,Lsm3,Lsm4,
			Lsm5,Lsm7,Plrg1,Pqbp1,Sf3b2,Snrnp200,Srsf5,Srsf7,Zmat2
RNA transport	20	0.015	Acin1,Eef1a1,Eif3c,Eif3d,Eif3f,Eif3h,Eif4a3,Eif4b,Eif5b,Fxr1,Kpnb1,
			Nmd3,Nup155,Nup160,Nup93,Pabpc4,Pom121,Ranbp2,Srrm1,Thoc5
